# Supplementary material for: Chemically Induced Resistance to Pathogen Infection in Arabidopsis by Cytokinin (Trans‐Zeatin) and an Aromatic Cytokinin Arabinoside
Source: Mol Plant Pathol. 2026 Jan 9;27(1):e70200. doi: 10.1111/mpp.70200 (PMC12789194; doi:10.1111/mpp.70200)
Supplement: Supplementary file 3 — Table S2: Differentially expressed Arabidopsis genes 24 h after tZ or BAPA application. [file MPP-27-e70200-s001.xlsx]

## Sheet: all
Supporting Table 2 Expression of Arabidopsis genes identified in the RNA-seq analysis 24 h after tZ and BAPA application. Fold changes (FC) are compared to DMSO control. NA indicates read counts that were too low to establish statistical significance.
	tZ		BAPA
AGI	log2 FC	p-value	log2 FC	p-value
AT1G01010	0.727143	0.229736	0.097101	0.931098
AT1G01020	0.0373703	0.913525	-0.0109687	0.978021
AT1G01030	0.464888	0.430266	-0.0771932	0.938899
AT1G01040	0.0648049	0.788638	-0.000815247	0.99799
AT1G01046	-0.0287327	0.985089	0.0393538	0.981521
AT1G01050	-0.159874	0.0869173	-0.161873	0.0736221
AT1G01060	-0.244725	0.0860968	-0.227615	0.108231
AT1G01070	-0.229377	0.395298	-0.0316476	0.944144
AT1G01080	0.131518	0.55917	-0.178898	0.363082
AT1G01090	-0.104638	0.30707	-0.16496	0.045309
AT1G01100	-0.112923	0.593025	-0.155918	0.396034
AT1G01110	0.0626035	0.956855	-0.183448	0.858807
AT1G01120	0.252449	0.464893	-0.184704	0.628891
AT1G01130	-0.0650887	0.962828	0.203855	0.861245
AT1G01140	0.10655	0.691206	0.247267	0.18558
AT1G01150	-2.83511	NA	-1.63893	NA
AT1G01160	-0.188424	0.374057	-0.171282	0.435009
AT1G01170	0.0810029	0.74346	0.0843958	0.728397
AT1G01180	-0.0298862	0.943603	0.262232	0.241365
AT1G01183	0	NA	0	NA
AT1G01190	-0.230188	0.808138	-0.68191	0.286129
AT1G01200	-0.332996	0.718591	-0.330162	0.721184
AT1G01210	-0.183695	0.487556	-0.531127	0.00317901
AT1G01220	0.105705	0.570296	0.0927753	0.632932
AT1G01225	-0.367685	0.59103	0.249465	0.735446
AT1G01230	-0.0696387	0.702542	-0.0622302	0.740038
AT1G01240	0.758405	0.000170913	0.953517	3.58569e-07
AT1G01250	-1.00179	0.00227736	-0.713758	0.0431183
AT1G01260	0.158233	0.420971	0.00148082	0.996825
AT1G01290	-0.075307	0.805976	-0.0530016	0.874105
AT1G01300	-0.502096	0.00154308	-0.627121	2.10049e-05
AT1G01310	2.28263	NA	1.50529	NA
AT1G01320	-0.0514328	0.84295	-0.284673	0.0373365
AT1G01340	0.156602	0.639204	0.0774836	0.850134
AT1G01350	0.0327115	0.916953	-0.0245105	0.94156
AT1G01355	-0.0557454	NA	0.470588	NA
AT1G01360	-0.158595	0.409804	-0.0334348	0.913609
AT1G01370	-0.274061	0.816655	-0.337988	0.763989
AT1G01380	-0.434548	0.69422	0.0106443	0.994368
AT1G01390	-0.0291586	0.940361	-0.0789574	0.801668
AT1G01400	1.27092	NA	0	NA
AT1G01420	-0.40261	0.027404	-0.256689	0.225811
AT1G01430	-0.152069	0.102621	0.0187898	0.918171
AT1G01440	0.286338	0.0468085	0.37152	0.00400145
AT1G01448	-0.0698628	0.868447	0.214766	0.466515
AT1G01450	0	NA	1.50527	NA
AT1G01453	0.309131	NA	-0.418252	NA
AT1G01470	-0.107704	0.916906	-0.209419	0.809618
AT1G01480	4.9364	NA	0.494285	NA
AT1G01490	0.105691	0.459546	0.138286	0.265502
AT1G01500	-0.35312	0.0308893	-0.353804	0.0269713
AT1G01510	-0.14324	0.405827	-0.136309	0.435417
AT1G01520	-0.4936	0.0217394	-0.317537	0.200367
AT1G01530	1.17779	NA	3.35988	NA
AT1G01540	-0.0640726	0.796417	-0.122261	0.541082
AT1G01550	0.109679	0.216598	0.140444	0.0682472
AT1G01560	1.15785	0.0560708	1.17831	0.0431322
AT1G01570	0.0689673	0.952487	0.019182	0.989387
AT1G01580	-0.398261	0.479374	0.11616	0.883256
AT1G01590	-0.90406	0.12423	-0.159163	0.87304
AT1G01600	0.584709	NA	-0.3628	NA
AT1G01610	-0.106383	0.734508	-0.214939	0.369263
AT1G01620	0.172466	0.410268	-0.0235867	0.945979
AT1G01630	-0.200273	0.400591	-0.0558317	0.873371
AT1G01640	-0.0960865	0.947564	-0.490173	0.643205
AT1G01650	0.0124637	0.976087	0.0722531	0.830662
AT1G01660	0.0660832	0.951532	0.337648	0.65323
AT1G01670	-0.0410208	0.95528	0.167039	0.765905
AT1G01680	0.879346	0.0567242	0.839561	0.0655893
AT1G01690	-0.245192	0.736981	-0.194106	0.802358
AT1G01695	0.0917293	0.961436	-0.267278	0.879135
AT1G01700	-0.121854	0.901043	-0.14853	0.873983
AT1G01710	-0.0336401	0.89221	0.0437115	0.851277
AT1G01715	-0.456229	0.387644	0.199634	0.759056
AT1G01720	0.0531232	0.938285	0.464758	0.18031
AT1G01725	-0.0885096	0.877353	0.192717	0.67545
AT1G01730	-0.185702	0.390947	-0.0537874	0.864984
AT1G01740	-0.152287	0.581993	0.0261133	0.950396
AT1G01750	-0.116194	NA	-1.14281	NA
AT1G01760	0.0575449	0.934664	-0.289656	0.548323
AT1G01770	0.289399	0.219208	0.202668	0.453259
AT1G01780	0.132606	0.757126	-0.0645274	0.903213
AT1G01790	-0.0596185	0.741412	-0.0814967	0.612356
AT1G01800	-0.0232824	0.911046	0.074755	0.620483
AT1G01810	-0.317126	NA	-0.407671	NA
AT1G01820	0.0998512	0.585537	0.118557	0.485283
AT1G01830	0.0299385	0.927905	0.213256	0.229276
AT1G01840	0.302508	NA	0.201727	NA
AT1G01860	-0.0210811	0.95643	-0.138909	0.601494
AT1G01880	-0.0839889	0.939461	0.0138276	0.991185
AT1G01900	-0.455584	0.514152	-0.261856	0.748943
AT1G01910	0.04175	0.825713	0.0167034	0.942509
AT1G01920	0.174202	0.551794	0.0672488	0.862977
AT1G01930	0.0417889	0.885266	0.0470404	0.868202
AT1G01940	-0.0438051	0.938816	0.166403	0.684169
AT1G01950	0.0301267	0.920659	0.059295	0.820069
AT1G01960	0.134979	0.392704	0.0858748	0.641055
AT1G01970	0.0444433	0.867277	-0.231379	0.125253
AT1G01980	-0.652658	NA	-0.418254	NA
AT1G01990	-0.111138	0.617634	-0.0106932	0.975099
AT1G02000	-0.362936	0.0746481	-0.400348	0.0377897
AT1G02010	-0.0274088	0.943003	0.188029	0.412658
AT1G02020	0.0169071	0.959131	0.0459742	0.873982
AT1G02030	1.27092	NA	2.99342	NA
AT1G02050	-0.305595	0.569135	-0.337272	0.514841
AT1G02060	0.173106	0.719416	0.00573793	0.993152
AT1G02070	-0.260459	NA	1.22561	NA
AT1G02080	0.148788	0.468934	0.0806742	0.74552
AT1G02090	-0.222358	0.137068	-0.269771	0.0470853
AT1G02100	0.0743005	0.758328	0.119373	0.558695
AT1G02110	-0.387658	0.0114128	-0.367123	0.0170188
AT1G02120	-0.0488897	0.798605	0.0306852	0.886261
AT1G02130	-0.00867555	0.972458	0.0222109	0.928456
AT1G02140	-0.0470287	0.731887	-0.0678838	0.572717
AT1G02145	0.0160238	0.963682	0.108084	0.652389
AT1G02150	0.122627	0.334272	-0.0355308	0.851548
AT1G02160	-0.0500865	0.907759	0.00869983	0.986707
AT1G02170	-0.0704789	0.787357	0.129929	0.537073
AT1G02180	-0.379388	0.463443	-0.316007	0.566024
AT1G02190	-0.170574	0.921648	-0.610273	0.644317
AT1G02205	-0.785937	0.627858	-1.3519	0.28433
AT1G02220	0.853005	0.139026	0.116756	0.916216
AT1G02230	1.24726	0.0730875	1.1505	0.0968666
AT1G02250	1.77251	NA	0.543527	NA
AT1G02260	0.268895	0.307896	0.269613	0.299662
AT1G02270	-0.204591	0.14213	-0.224413	0.0855737
AT1G02280	0.118337	0.709225	-0.15903	0.57445
AT1G02290	0.0475017	0.886628	0.0582676	0.85601
AT1G02300	0.109903	0.706896	0.512725	0.00114261
AT1G02305	0.0366961	0.885266	0.20048	0.151812
AT1G02310	1.43962	NA	-1.96732	NA
AT1G02330	0.106175	0.676155	0.11941	0.62128
AT1G02335	-0.257318	0.50356	0.0298866	0.961692
AT1G02340	0.89627	0.101544	0.99102	0.0520098
AT1G02350	0.478121	0.420963	0.0826806	0.933306
AT1G02360	0.93189	0.121998	1.37331	0.00659841
AT1G02370	-0.0577927	0.911987	-0.128767	0.764089
AT1G02380	0.131604	0.831548	-0.260253	0.62514
AT1G02390	0.0319967	0.961775	0.693622	0.0121233
AT1G02400	3.12714	0.0306266	1.12475	0.606027
AT1G02405	0.0486785	0.972458	-0.297398	0.797474
AT1G02410	-0.0170675	0.947098	0.0725643	0.696529
AT1G02420	0.40559	0.659882	-0.0283595	0.98469
AT1G02430	-0.131755	NA	0.604797	NA
AT1G02440	0.502166	NA	0.933467	NA
AT1G02450	1.00029	0.397805	1.36274	0.17148
AT1G02460	-0.00932223	0.990249	-0.244642	0.691052
AT1G02470	1.05783	0.338305	0.537519	0.705999
AT1G02475	0.0791449	0.660878	0.10205	0.527499
AT1G02490	1.27092	NA	2.52657	NA
AT1G02500	-0.0864439	0.561757	-0.0651876	0.686266
AT1G02520	0.808763	NA	-0.0111746	NA
AT1G02530	-1.16027	NA	1.70788	NA
AT1G02560	-0.0963232	0.651059	0.115993	0.548939
AT1G02570	-0.36184	NA	-1.90217	NA
AT1G02580	4.46436	NA	2.35781	NA
AT1G02610	2.22137	5.65217e-09	2.93412	1.65529e-16
AT1G02620	0.896943	NA	1.47612	NA
AT1G02630	2.73126	NA	2.98927	NA
AT1G02640	0.292958	0.669302	0.263061	0.707285
AT1G02650	0.40581	0.710441	0.424151	0.691486
AT1G02660	0.858552	0.0188146	1.30707	3.23459e-05
AT1G02670	0.529933	NA	-0.318764	NA
AT1G02680	-0.0997555	0.743763	0.103754	0.726975
AT1G02690	0.0774309	0.912516	0.0157385	0.984843
AT1G02700	-0.950828	0.0881924	-1.02141	0.0602843
AT1G02705	-0.0234205	0.987924	-0.974563	0.34207
AT1G02720	-0.293666	0.336717	-0.295849	0.322584
AT1G02730	-0.189874	0.766223	-0.0854985	0.912507
AT1G02740	0.106266	0.74346	-0.0338901	0.936757
AT1G02750	0.0840569	0.777088	0.193159	0.380594
AT1G02770	-0.0992777	0.955032	-0.351721	0.809925
AT1G02780	-0.05064	0.7825	-0.144053	0.23781
AT1G02790	-0.652658	NA	-0.418254	NA
AT1G02800	-0.496011	NA	-1.12662	NA
AT1G02810	-0.411912	NA	0.765221	NA
AT1G02816	0.00117303	0.998245	0.0292783	0.943542
AT1G02820	-1.29539	1.67538e-08	-0.938461	7.58503e-05
AT1G02830	-0.474659	NA	-1.70282	NA
AT1G02840	-0.134377	0.387121	-0.109986	0.506823
AT1G02850	-0.0248346	0.982783	0.181942	0.838971
AT1G02860	0.381908	0.283193	0.43484	0.184245
AT1G02870	-0.0756558	0.876927	-0.110001	0.80308
AT1G02880	-0.19486	0.526076	0.112825	0.751967
AT1G02890	0.0577509	0.776839	0.101927	0.541286
AT1G02900	0.301971	NA	0.719808	NA
AT1G02910	-0.111871	0.294354	-0.0819257	0.493045
AT1G02920	1.87843	0.0024267	1.4837	0.0214448
AT1G02930	2.18631	0.000643486	1.39197	0.0512951
AT1G02940	0.431761	NA	0.099086	NA
AT1G02950	0.146942	0.811348	0.104857	0.877954
AT1G02952	-0.652661	NA	2.03173	NA
AT1G02960	-0.0204606	0.955762	-0.00862249	0.982959
AT1G02970	0.0708133	0.957923	-0.732203	0.398871
AT1G02980	1.27092	NA	0	NA
AT1G02990	0.211344	0.144983	0.13616	0.435541
AT1G03000	0.191436	0.271776	0.144388	0.454562
AT1G03010	0.268728	0.767479	-0.310565	0.738636
AT1G03020	-0.619736	0.226983	-0.9061	0.0369812
AT1G03030	0.093535	0.770312	0.157817	0.553137
AT1G03040	-0.144307	0.334097	-0.100012	0.558685
AT1G03050	0.309131	NA	-0.418243	NA
AT1G03055	-0.252415	0.202452	-0.192559	0.377381
AT1G03060	0.22648	0.340216	0.13266	0.643986
AT1G03070	-0.102725	0.950524	0.283584	0.83317
AT1G03080	-0.00472937	0.990638	0.0444405	0.915089
AT1G03090	0.464073	0.0478762	0.583887	0.00579861
AT1G03100	-0.0895441	0.951871	0.160711	0.908545
AT1G03106	0	NA	2.52215	NA
AT1G03110	0.175247	0.583558	-0.205862	0.507803
AT1G03120	-0.399576	NA	-0.592118	NA
AT1G03130	0.137564	0.273032	0.124858	0.321999
AT1G03140	0.238866	0.0187356	0.201387	0.0583017
AT1G03150	0.288946	0.0287458	0.141204	0.434043
AT1G03160	-0.0584054	0.692938	0.0116472	0.955536
AT1G03165	0.366864	NA	1.1898	NA
AT1G03170	-0.446635	NA	0.0727941	NA
AT1G03180	0.379844	0.485644	-0.000992742	0.9992
AT1G03190	0.069255	0.829825	-0.0535379	0.879135
AT1G03200	-0.0601038	0.97735	-0.156127	0.941281
AT1G03210	0.407557	0.216418	0.356936	0.292739
AT1G03220	0.643717	0.365423	0.986233	0.0833815
AT1G03230	0.475067	0.0706777	0.976931	1.86756e-06
AT1G03240	-0.255143	NA	-1.83199	NA
AT1G03250	-0.182414	0.112072	-0.26088	0.00914989
AT1G03260	-0.165737	0.561196	-0.215972	0.403496
AT1G03270	-0.469589	0.0704186	-0.245258	0.459915
AT1G03280	-0.0130137	0.963233	0.0475903	0.835911
AT1G03290	0.48541	0.0234738	0.530097	0.00863193
AT1G03310	-0.220786	0.0723038	-0.184132	0.148936
AT1G03320	1.18783	NA	0.609495	NA
AT1G03330	0.139045	0.40843	-0.0721996	0.738218
AT1G03340	0.162168	0.756064	0.202323	0.678021
AT1G03350	-0.143961	0.232279	-0.15582	0.171445
AT1G03360	-0.0815237	0.795552	-0.129297	0.639708
AT1G03365	0.081412	0.707753	-0.00433156	0.990039
AT1G03370	0.401681	0.0849281	0.495578	0.0177401
AT1G03380	-0.0552646	0.897029	-0.0557703	0.896164
AT1G03390	2.17341	NA	2.25399	NA
AT1G03400	0.381255	0.142539	0.479642	0.03689
AT1G03410	0.173648	0.753987	0.588569	0.0738835
AT1G03430	0.134553	0.472416	0.289665	0.0291498
AT1G03440	-0.220887	0.225978	-0.255551	0.125956
AT1G03445	0.309132	NA	2.749	NA
AT1G03457	0.600469	0.393899	0.13132	0.90925
AT1G03470	-0.611882	0.416477	0.124602	0.913315
AT1G03475	0.150558	0.329525	0.00772653	0.978786
AT1G03490	-0.652658	NA	-0.418254	NA
AT1G03495	-0.189755	0.744735	-0.240718	0.659464
AT1G03502	0.0519525	NA	0.100921	NA
AT1G03506	-0.396929	NA	-0.970685	NA
AT1G03510	-0.0502713	0.980137	-0.295305	0.866595
AT1G03520	0.0276733	0.928562	0.0685548	0.7828
AT1G03530	-0.0636901	0.868325	-0.222084	0.399227
AT1G03540	-0.374491	0.690158	-0.384169	0.684016
AT1G03545	0.368405	NA	1.65023	NA
AT1G03550	-0.0763005	0.947772	0.157993	0.877858
AT1G03560	-0.00663555	0.986042	-0.0210399	0.958554
AT1G03590	0.449716	0.00123518	0.34192	0.0235412
AT1G03600	-0.126934	0.485001	-0.167186	0.285542
AT1G03610	0.280883	0.0560708	0.312074	0.0236444
AT1G03620	0.260651	0.829591	0.103081	0.945353
AT1G03630	0.0876948	0.560816	0.0539734	0.754547
AT1G03650	0.348046	0.735558	0.460597	0.623431
AT1G03660	2.39599	NA	0.856831	NA
AT1G03670	0.36891	NA	0.0773443	NA
AT1G03680	-0.108498	0.382374	-0.0925304	0.473015
AT1G03687	-0.304415	0.151433	-0.194532	0.442615
AT1G03700	0	NA	1.50527	NA
AT1G03710	-0.8636	NA	0.241816	NA
AT1G03730	-0.0920798	0.851028	0.52929	0.0338871
AT1G03740	0.413233	0.0308244	0.747942	2.26248e-06
AT1G03743	1.27092	NA	0	NA
AT1G03746	0	NA	0	NA
AT1G03750	0.159066	0.655869	0.41897	0.0700857
AT1G03760	0.272793	0.514898	0.128804	0.807869
AT1G03770	0.0255226	0.977869	0.211947	0.751967
AT1G03780	-0.306825	0.717202	-0.810865	0.194613
AT1G03800	0.0849647	NA	0.760058	NA
AT1G03820	-0.0477716	0.972269	-0.0316396	0.982959
AT1G03830	-0.100072	0.848423	0.0326519	0.95931
AT1G03840	-0.924391	0.032757	-0.373263	0.52995
AT1G03850	2.32892	1.21132e-09	2.51318	9.19686e-12
AT1G03860	0.128991	0.732205	0.0329644	0.947511
AT1G03870	0.353417	0.757393	-0.530662	0.587641
AT1G03900	-0.116532	0.520238	-0.0246559	0.928878
AT1G03905	0.0787623	0.941306	-0.12892	0.899668
AT1G03910	0.0373619	0.842015	-0.0589625	0.721239
AT1G03920	-0.472197	0.687662	0.0483147	0.977458
AT1G03930	0.182516	0.27774	-0.0805758	0.720544
AT1G03935	-0.383812	0.511885	-0.625589	0.198776
AT1G03940	-0.274874	0.522715	-0.266265	0.544268
AT1G03950	0.0745062	0.765351	0.0707237	0.779027
AT1G03960	0.014094	0.972269	0.0550227	0.877457
AT1G03970	0.0302866	0.92133	0.0856675	0.720294
AT1G03980	0.719957	NA	1.15164	NA
AT1G03987	-1.28964	NA	-2.9478	NA
AT1G03990	0.182292	0.70205	0.285299	0.472814
AT1G04000	-0.280766	0.102621	0.0233666	0.946463
AT1G04007	0.235557	0.846	0.405028	0.69372
AT1G04010	-0.364835	0.0300306	-0.0478059	0.885406
AT1G04013	-0.101614	0.94692	-0.253451	0.849541
AT1G04020	-0.00361224	0.996848	-0.735151	0.0904443
AT1G04027	0.484153	NA	0.0419406	NA
AT1G04030	-0.206257	0.725486	-0.474529	0.286399
AT1G04033	-2.15362	NA	-0.957444	NA
AT1G04037	0.0289595	0.983796	0.284089	0.798112
AT1G04040	0.388377	0.811574	-0.171916	0.929728
AT1G04047	0.30442	0.831781	0.446304	0.728815
AT1G04050	0.134863	0.906	-0.0166194	0.990606
AT1G04070	0.00418958	0.994928	-0.0184428	0.981273
AT1G04073	1.21452	NA	1.27379	NA
AT1G04080	-0.00255526	0.989561	-0.0653328	0.679457
AT1G04083	-0.324619	NA	0.192187	NA
AT1G04087	0	NA	1.50527	NA
AT1G04090	0.00941542	0.995024	0.257355	0.854573
AT1G04093	0	NA	1.50527	NA
AT1G04097	3.16336	NA	3.36357	NA
AT1G04100	0.0785	0.903645	0.0513069	0.941505
AT1G04105	-0.652658	NA	-0.418254	NA
AT1G04110	-0.500846	NA	0.0148688	NA
AT1G04117	-2.09355	NA	-1.85913	NA
AT1G04120	0.0331617	0.912114	0.0288478	0.92553
AT1G04127	0	NA	0	NA
AT1G04130	-0.114962	0.731233	-0.327226	0.139103
AT1G04137	0	NA	0	NA
AT1G04140	0.0420203	0.812672	0.0746458	0.612293
AT1G04147	-1.40381	NA	0.412136	NA
AT1G04153	-0.702536	NA	-0.0889927	NA
AT1G04160	-0.167376	0.493745	-0.117653	0.669881
AT1G04170	-0.00603959	0.98314	-0.312356	0.00523976
AT1G04173	0.273557	NA	1.16448	NA
AT1G04180	1.80929	0.0786605	0.697893	0.670317
AT1G04183	2.46081	NA	1.78015	NA
AT1G04187	0.583463	NA	-0.0979777	NA
AT1G04190	-0.0240943	0.943603	-0.17926	0.373244
AT1G04193	-1.33852	NA	-0.226569	NA
AT1G04197	-0.176598	0.910694	-0.0759255	0.96594
AT1G04200	0.0377308	0.873872	0.0940158	0.608633
AT1G04210	0.127725	0.412739	0.0292623	0.905133
AT1G04217	-0.325864	0.601146	-0.23331	0.734903
AT1G04220	-0.595586	0.218021	-1.09404	0.00543109
AT1G04223	-0.417535	0.680973	-0.266343	0.814843
AT1G04230	0.00186996	0.996208	0.0765494	0.812563
AT1G04237	0.315159	0.881238	-1.08869	0.539419
AT1G04240	0.0295934	0.946077	-0.271062	0.246717
AT1G04247	0.294	0.872426	-2.40251	0.0822181
AT1G04250	-0.459099	0.0190438	-0.481124	0.0102607
AT1G04260	-0.167026	0.599219	-0.0404391	0.929815
AT1G04263	-1.51377	NA	0.535719	NA
AT1G04267	1.16574	0.320255	0.863033	0.526348
AT1G04270	0.0740432	0.770312	-0.0954808	0.679231
AT1G04273	-0.198666	0.883487	-0.690717	0.497922
AT1G04277	-0.489015	0.717581	-0.363716	0.802358
AT1G04280	1.38806	2.2027e-12	1.28429	7.17533e-11
AT1G04290	-0.536245	0.0913495	-0.397537	0.259492
AT1G04297	1.12023	NA	-0.342878	NA
AT1G04300	0.107555	0.420401	0.129015	0.285542
AT1G04303	-0.842703	NA	-0.956465	NA
AT1G04310	0.529873	0.276647	0.0803898	0.928878
AT1G04313	0.506442	0.774286	0.467763	0.792768
AT1G04323	0.485495	0.709165	-0.129456	0.94461
AT1G04330	-0.583148	0.678389	0.0172481	0.992977
AT1G04337	0	NA	1.50528	NA
AT1G04340	-0.0193985	0.947939	-0.111532	0.576747
AT1G04347	-0.234292	NA	-0.194961	NA
AT1G04350	-0.118137	0.266663	-0.0333611	0.835663
AT1G04353	-1.51018	NA	-1.27577	NA
AT1G04357	0.3567	0.767304	-0.348427	0.788744
AT1G04360	1.25006	0.00171416	1.32874	0.000520023
AT1G04367	-0.189962	0.927424	-0.720294	0.64943
AT1G04370	1.27092	NA	0	NA
AT1G04380	-0.0828322	NA	-0.155785	NA
AT1G04387	0	NA	1.50527	NA
AT1G04390	-0.00233023	0.994207	-0.065434	0.813222
AT1G04393	0	NA	0	NA
AT1G04397	0	NA	3.55135	NA
AT1G04400	0.458369	0.000485199	0.554136	6.24218e-06
AT1G04410	-0.103621	0.289773	0.0179944	0.915092
AT1G04413	-1.49609	NA	0.6993	NA
AT1G04420	-0.0950395	0.596025	-0.199111	0.121063
AT1G04423	-0.490286	NA	0.102708	NA
AT1G04425	0.681382	NA	0.405491	NA
AT1G04427	1.51717	NA	1.18401	NA
AT1G04430	-0.1353	0.635355	-0.129389	0.647594
AT1G04437	-0.549271	NA	0.564348	NA
AT1G04440	0.236825	0.112131	0.294703	0.0267294
AT1G04445	-0.664181	NA	-0.985305	NA
AT1G04467	-0.103848	0.929217	0.168002	0.871655
AT1G04470	-1.68214	NA	-1.44771	NA
AT1G04473	-0.482994	NA	0.198491	NA
AT1G04477	0.287105	0.853897	0.970446	0.320521
AT1G04480	-0.15095	0.491102	-0.248729	0.147052
AT1G04483	-0.0586126	NA	-0.371699	NA
AT1G04490	0.207278	0.851028	0.125652	0.921641
AT1G04500	-0.426507	0.79311	-0.215169	0.911294
AT1G04510	-0.106977	0.493746	-0.118889	0.420785
AT1G04520	-0.450725	0.0372106	-0.765527	3.79987e-05
AT1G04530	0.153992	0.178549	0.0462245	0.789215
AT1G04533	1.27092	NA	0	NA
AT1G04540	-0.007424	0.989084	0.0340847	0.955568
AT1G04547	-0.652658	NA	-0.418254	NA
AT1G04550	-0.0670814	0.6964	-0.116587	0.408402
AT1G04555	-0.117632	0.810578	0.164115	0.704505
AT1G04560	1.27092	NA	1.50529	NA
AT1G04563	-0.137076	NA	0.0279124	NA
AT1G04567	-0.819091	NA	-0.250663	NA
AT1G04570	-0.836021	0.0819608	-0.912991	0.0444694
AT1G04577	1.3141	NA	-0.437115	NA
AT1G04580	-0.598895	NA	1.62753	NA
AT1G04587	-0.43052	0.743497	0.171362	0.915112
AT1G04590	-0.077376	0.753921	0.0272421	0.931098
AT1G04593	1.27092	NA	0	NA
AT1G04597	2.72718	NA	0	NA
AT1G04600	0.956453	0.0937272	0.718734	0.256783
AT1G04610	1.27092	NA	0	NA
AT1G04620	-0.182322	0.388677	-0.212192	0.27613
AT1G04625	0	NA	0	NA
AT1G04630	-0.187043	0.32481	-0.159934	0.427019
AT1G04635	0.0785992	0.941415	-0.0976745	0.928878
AT1G04640	0.0280097	0.911046	0.036965	0.875116
AT1G04645	1.77733	NA	-1.24112	NA
AT1G04650	-0.342205	0.519468	-0.194995	0.755433
AT1G04660	0	NA	1.50527	NA
AT1G04680	-0.132553	0.745515	-0.116412	0.778449
AT1G04690	-0.121981	0.454278	-0.0151342	0.955568
AT1G04697	0.565795	NA	-0.678115	NA
AT1G04700	0.363889	0.690158	0.20463	0.851548
AT1G04710	-0.176225	0.254001	-0.0940987	0.630962
AT1G04723	0.362843	NA	0.963206	NA
AT1G04730	-0.176072	0.817169	-0.111774	0.897038
AT1G04737	-1.483	NA	-0.286842	NA
AT1G04750	-0.0134379	0.95946	0.0673635	0.733104
AT1G04760	-0.0800737	0.967722	-0.478054	0.752056
AT1G04763	0	NA	1.50527	NA
AT1G04770	-0.759877	0.0058535	-0.242739	0.563985
AT1G04778	-0.159591	NA	0.481051	NA
AT1G04780	0.0886088	0.571326	0.194262	0.0769548
AT1G04790	0.108349	0.531704	0.226618	0.0681586
AT1G04793	0	NA	0	NA
AT1G04797	-0.118097	NA	-0.457652	NA
AT1G04800	-0.480633	0.597275	-0.182161	0.877959
AT1G04810	0.119933	0.51593	-0.0214449	0.941109
AT1G04817	-1.23055	NA	-1.95792	NA
AT1G04820	-0.181107	0.628622	-0.323718	0.259282
AT1G04827	-0.124206	0.952335	0.180192	0.929579
AT1G04830	-0.0997407	0.640495	-0.0145405	0.964094
AT1G04840	0.308631	0.83207	0.141967	0.935442
AT1G04850	-0.0398473	0.808046	-0.0138332	0.945353
AT1G04853	-0.158471	NA	0.639431	NA
AT1G04860	0.0843373	0.709174	-0.144868	0.436403
AT1G04870	0.101235	0.763512	0.0586251	0.879135
AT1G04877	1.67595	NA	1.02664	NA
AT1G04880	0.477492	NA	-0.0518404	NA
AT1G04893	-0.352706	NA	-0.728767	NA
AT1G04900	0.178615	0.73573	-0.0101779	0.990087
AT1G04907	-1.89809	NA	0.256916	NA
AT1G04910	-0.00907739	0.971762	0.0484649	0.813475
AT1G04913	-0.240537	NA	0.261672	NA
AT1G04920	-0.121684	0.943003	-0.268191	0.85766
AT1G04927	-0.347523	NA	-0.713061	NA
AT1G04930	-0.302217	0.480354	-0.269966	0.547339
AT1G04933	-0.652658	NA	0.543506	NA
AT1G04940	-0.0481242	0.940158	-0.0739362	0.904373
AT1G04945	-0.0143522	0.98314	-0.248267	0.550214
AT1G04950	0.00690511	0.980137	0.133081	0.397592
AT1G04960	-0.0403279	0.852083	0.0544906	0.784478
AT1G04970	0.0239157	0.914141	0.0585444	0.740962
AT1G04973	0.495886	NA	-0.0797041	NA
AT1G04980	0.712796	0.0901335	0.570823	0.20343
AT1G04983	0.885838	NA	1.93518	NA
AT1G04985	-0.164125	0.189614	-0.0648023	0.712497
AT1G04990	-0.144203	0.751256	-0.108364	0.824021
AT1G04993	0	NA	1.50527	NA
AT1G04997	0	NA	1.50527	NA
AT1G05000	-0.14495	0.861787	-0.428855	0.489205
AT1G05010	0.315439	0.278425	0.132144	0.736238
AT1G05013	-1.59815	NA	-0.40199	NA
AT1G05017	-0.652661	NA	2.02876	NA
AT1G05020	-0.26799	0.872273	-0.445849	0.765871
AT1G05023	1.56466	NA	1.89505	NA
AT1G05030	-0.0216279	0.940502	-0.0447978	0.859022
AT1G05033	0	NA	1.50527	NA
AT1G05035	0.285725	0.850611	0.437934	0.742967
AT1G05043	0.299837	NA	-0.248806	NA
AT1G05055	0.0254406	0.947098	-0.0367266	0.92215
AT1G05057	-1.13071	NA	-0.0378883	NA
AT1G05060	-0.0212502	0.960207	0.0779037	0.821594
AT1G05065	0.19034	0.796902	-0.173316	0.826933
AT1G05070	-0.172778	0.330911	-0.151416	0.414841
AT1G05077	1.91135	NA	1.1701	NA
AT1G05080	1.27092	NA	0	NA
AT1G05083	-0.412799	NA	-1.46496	NA
AT1G05087	-0.279261	0.701399	0.147288	0.858901
AT1G05090	0.106472	0.91593	0.00551039	0.996337
AT1G05100	1.53022	0.30325	0.135594	0.962323
AT1G05103	0	NA	0	NA
AT1G05120	-0.0025239	0.994184	0.0692332	0.815897
AT1G05123	-2.17865	NA	-1.0068	NA
AT1G05133	0.408365	NA	-1.22874	NA
AT1G05136	0.322637	NA	0.288064	NA
AT1G05140	-0.00296663	0.989351	-0.0885197	0.596832
AT1G05143	0.439467	0.738706	-0.342023	0.828355
AT1G05150	0.025605	0.930375	-0.0361786	0.896753
AT1G05160	0.0217167	0.957164	-0.0718237	0.834915
AT1G05163	0.574315	NA	-0.727496	NA
AT1G05170	-0.467364	0.00157879	-0.501989	0.000427391
AT1G05180	0.0459208	0.842396	0.108358	0.540776
AT1G05190	0.0971806	0.708255	-0.127755	0.581661
AT1G05200	-0.229101	0.0281667	-0.308694	0.000964137
AT1G05203	-0.502069	NA	0.492198	NA
AT1G05205	-0.488921	0.109883	-0.291056	0.436542
AT1G05207	-0.0913649	0.723363	0.0316989	0.924266
AT1G05210	0.323418	0.738706	0.129977	0.916871
AT1G05213	-0.578338	0.105873	-0.95289	0.00302277
AT1G05220	0.890221	NA	0.541838	NA
AT1G05227	1.27092	NA	0	NA
AT1G05230	0.0454715	0.920659	0.0425172	0.928696
AT1G05237	0	NA	2.52858	NA
AT1G05240	0.321035	NA	0.868205	NA
AT1G05260	-1.50865	NA	-0.312466	NA
AT1G05270	-0.056971	0.804827	-0.09412	0.633524
AT1G05277	0.435326	0.564519	0.538316	0.4361
AT1G05287	0	NA	1.50527	NA
AT1G05293	0	NA	2.52047	NA
AT1G05297	0.661079	NA	0.459219	NA
AT1G05300	0.229303	0.590157	0.364522	0.293182
AT1G05310	0.0842758	0.936271	0.290781	0.703849
AT1G05317	1.27092	NA	0	NA
AT1G05320	0.172137	0.316969	0.159198	0.366228
AT1G05330	0.778725	NA	0.12199	NA
AT1G05340	3.53171	NA	0.765744	NA
AT1G05343	1.27092	NA	2.16535	NA
AT1G05350	0.130475	0.573053	0.0103581	0.978372
AT1G05360	0.0212935	0.953544	-0.0618367	0.845357
AT1G05363	1.87963	NA	2.80984	NA
AT1G05367	-0.636366	NA	-1.36373	NA
AT1G05370	-0.105651	0.945895	0.559548	0.577018
AT1G05380	0.0218561	0.932517	0.0445978	0.838596
AT1G05385	0.119113	0.584827	-0.0693108	0.787638
AT1G05397	0.306999	NA	0.178718	NA
AT1G05400	0.391648	0.736376	0.45805	0.680228
AT1G05410	-0.132207	0.585537	-0.135417	0.572506
AT1G05420	-1.22067	0.205444	-2.7641	0.00836009
AT1G05430	-0.0688779	0.761312	-0.111634	0.564116
AT1G05440	-1.24117	NA	-0.44203	NA
AT1G05443	0.494943	NA	-0.141548	NA
AT1G05450	3.17967	NA	0.543529	NA
AT1G05460	0.0612848	0.839483	0.0293862	0.933666
AT1G05463	0	NA	1.50529	NA
AT1G05467	0.0574481	0.947246	0.0237866	0.9795
AT1G05470	-0.256224	0.471648	0.0202058	0.974242
AT1G05490	0.0557263	0.977875	0.503815	0.721081
AT1G05493	0	NA	1.50527	NA
AT1G05500	-0.111729	0.369775	-0.112107	0.359478
AT1G05517	0.741783	NA	0.959527	NA
AT1G05520	-0.0512713	0.838207	-0.0831946	0.702854
AT1G05527	0.30913	NA	-0.418244	NA
AT1G05530	-0.652659	NA	2.15354	NA
AT1G05533	2.18232	NA	1.50529	NA
AT1G05540	-0.278987	0.220468	-0.586678	0.000996206
AT1G05550	-0.331325	0.817518	-0.383213	0.782907
AT1G05557	0.30913	NA	-0.418227	NA
AT1G05570	0.572245	0.0574494	0.601664	0.0354037
AT1G05575	1.77428	0.00899754	3.38369	1.07658e-09
AT1G05577	-2.96742	NA	-1.77124	NA
AT1G05590	0.0709121	0.745615	0.0206561	0.943163
AT1G05600	0.294261	0.170753	0.135748	0.649882
AT1G05610	-0.0479029	NA	0.132183	NA
AT1G05615	0	NA	1.50527	NA
AT1G05620	0.193224	0.515781	-0.0285006	0.953252
AT1G05630	0.241007	0.636635	0.359011	0.399227
AT1G05640	-0.37864	0.562679	0.21427	0.770741
AT1G05650	1.27092	NA	0	NA
AT1G05670	0.131228	0.666684	0.189943	0.4697
AT1G05675	2.06859	0.149897	3.42343	0.00304886
AT1G05680	4.24605	NA	0.923533	NA
AT1G05687	-0.551885	NA	-0.0408593	NA
AT1G05690	-0.158339	0.695202	-0.231045	0.510467
AT1G05700	3.51999	NA	2.28975	NA
AT1G05703	1.21266	NA	2.74904	NA
AT1G05710	0.528564	0.409928	0.212469	0.809028
AT1G05720	0.133335	0.732584	0.168633	0.639962
AT1G05730	-0.203942	0.863654	-0.111334	0.935219
AT1G05740	-0.94487	NA	-1.63948	NA
AT1G05750	0.0895651	0.898149	0.304413	0.526475
AT1G05757	1.27092	NA	2.98934	NA
AT1G05763	-0.254443	NA	0.177286	NA
AT1G05770	-0.0759754	0.970603	-1.00273	0.469017
AT1G05773	-0.203882	NA	-0.0944941	NA
AT1G05777	-0.988321	NA	0.543923	NA
AT1G05780	0.386308	0.406791	0.288021	0.582149
AT1G05783	0.193153	NA	0.340071	NA
AT1G05785	0.152263	0.676448	0.169527	0.62937
AT1G05790	0.0888693	0.766338	0.17765	0.442615
AT1G05805	0.611912	2.52514e-06	0.790455	7.25574e-11
AT1G05810	0.126335	0.853897	0.036757	0.96602
AT1G05820	0.16826	0.781049	0.0345908	0.967203
AT1G05830	-0.0210953	0.928111	-0.00344295	0.990087
AT1G05833	-1.8411	NA	-0.494416	NA
AT1G05835	0.931506	NA	0.673572	NA
AT1G05840	0.148321	0.395721	0.408299	0.000428923
AT1G05850	-0.26098	0.0130735	-0.240582	0.0212717
AT1G05853	0.30913	NA	-0.418244	NA
AT1G05857	0.307853	NA	-0.387729	NA
AT1G05860	-0.0966353	0.759645	-0.20426	0.40226
AT1G05867	-0.652662	NA	0.543523	NA
AT1G05870	-0.563508	0.00120397	-0.403376	0.0310015
AT1G05880	1.20185	NA	1.05038	NA
AT1G05890	0.0389762	0.850611	0.187975	0.106683
AT1G05894	0.109931	0.940896	0.422436	0.689789
AT1G05897	-1.57225	NA	-1.33783	NA
AT1G05900	-0.197818	0.119119	-0.0737581	0.689208
AT1G05910	0.0149111	0.968141	-0.114506	0.654297
AT1G05913	1.27092	NA	0	NA
AT1G05933	1.39614	NA	1.81571	NA
AT1G05937	-0.652658	NA	-0.418254	NA
AT1G05940	-0.0720486	0.713847	0.0353841	0.880984
AT1G05950	0.164715	0.859517	0.0259313	0.982959
AT1G05960	-0.0295833	0.915095	-0.0706028	0.751187
AT1G05963	-1.61237	NA	-2.43017	NA
AT1G05970	0.0767878	0.863041	0.393682	0.110682
AT1G05977	0.0636024	NA	0.09298	NA
AT1G05980	-0.652658	NA	-0.418254	NA
AT1G05983	-1.68215	NA	-0.485985	NA
AT1G05987	0.944129	NA	-0.834535	NA
AT1G05990	-0.652658	NA	-0.418254	NA
AT1G05993	1.03206	NA	-0.519625	NA
AT1G05997	-0.0160263	NA	-3.59247	NA
AT1G06010	-0.143485	0.675947	-0.160594	0.627438
AT1G06017	-2.15897	NA	-0.062827	NA
AT1G06020	0.385373	0.819692	0.366115	0.83111
AT1G06023	1.27092	NA	0	NA
AT1G06030	-0.0332713	NA	-0.701365	NA
AT1G06033	0.35633	0.700012	-0.0226841	0.988617
AT1G06037	0	NA	0	NA
AT1G06040	-0.0348706	0.865957	0.00278347	0.991498
AT1G06043	-0.652658	NA	1.20357	NA
AT1G06050	0.0174205	0.968141	0.110998	0.726179
AT1G06060	0.0438604	0.873684	0.107206	0.618842
AT1G06070	-0.0186989	0.952214	0.021572	0.945407
AT1G06073	1.27092	NA	2.52858	NA
AT1G06080	1.75663	0.269753	2.51197	0.0536263
AT1G06083	0.221025	0.918656	0.339051	0.862733
AT1G06087	-0.386813	NA	0.0246081	NA
AT1G06090	0.686475	NA	-1.0169	NA
AT1G06100	1.85234	NA	0.543524	NA
AT1G06110	-0.0335196	0.912276	0.203284	0.228739
AT1G06113	0.204972	NA	-0.373619	NA
AT1G06130	-0.0707952	0.702537	0.0398901	0.852282
AT1G06133	0	NA	1.50527	NA
AT1G06135	0	NA	1.50527	NA
AT1G06137	1.27092	NA	2.35588	NA
AT1G06140	0.441538	0.74346	0.738578	0.500869
AT1G06143	0.265909	0.653139	-0.039744	0.964973
AT1G06148	0.404857	NA	0.635644	NA
AT1G06150	-0.0429455	0.844761	-0.133149	0.379936
AT1G06160	0.466352	0.609031	0.493724	0.575768
AT1G06170	-0.70257	NA	0.0553786	NA
AT1G06173	0.231552	NA	-1.37732	NA
AT1G06180	0.513323	0.69902	0.620072	0.615129
AT1G06190	0.0631122	0.730355	-0.0684575	0.697064
AT1G06197	1.27092	NA	0	NA
AT1G06200	-0.100347	0.407302	-0.0599575	0.681897
AT1G06207	0.298674	NA	0.862399	NA
AT1G06210	-0.0173883	0.965115	0.0971557	0.733024
AT1G06217	0	NA	1.50527	NA
AT1G06220	0.067711	0.757126	-0.119211	0.503007
AT1G06227	0.0302294	0.982374	-0.361187	0.719382
AT1G06230	0.158691	0.234293	0.124809	0.390546
AT1G06240	-0.142011	0.403624	-0.054555	0.813136
AT1G06250	-0.286774	0.501257	-0.062491	0.922633
AT1G06263	1.56815	NA	-0.377487	NA
AT1G06265	0.262414	0.538907	0.339133	0.3757
AT1G06267	-0.0447872	NA	-0.204403	NA
AT1G06270	-0.220451	0.626257	-0.262792	0.541565
AT1G06273	0.184034	0.904677	-0.751029	0.518028
AT1G06277	-0.0617713	NA	-0.3311	NA
AT1G06283	0.134643	0.888618	-0.269379	0.746775
AT1G06290	0.217714	0.0590561	0.267025	0.0107859
AT1G06293	2.28263	NA	0	NA
AT1G06307	0	NA	1.50527	NA
AT1G06310	1.27092	NA	0	NA
AT1G06313	0	NA	2.35587	NA
AT1G06323	0	NA	0	NA
AT1G06340	0.30913	NA	-0.418244	NA
AT1G06343	0	NA	1.50527	NA
AT1G06360	0.555994	0.8211	-0.68173	0.778854
AT1G06380	-0.139548	0.669872	-0.25744	0.318508
AT1G06390	0.0123635	0.954422	-0.0200431	0.92553
AT1G06400	0.142837	0.447867	0.177423	0.290109
AT1G06410	0.310855	0.00935961	0.139076	0.389422
AT1G06413	1.27092	NA	1.50528	NA
AT1G06417	0.951684	NA	-0.139432	NA
AT1G06420	1.50352	NA	0.501879	NA
AT1G06430	-0.253836	0.206004	-0.0916983	0.747376
AT1G06440	0.386911	0.775569	0.842076	0.396034
AT1G06443	0	NA	1.50528	NA
AT1G06447	-1.15911	NA	0.651796	NA
AT1G06450	-0.119781	0.937051	0.156247	0.912937
AT1G06460	-0.121001	0.45509	0.0545275	0.789814
AT1G06463	-1.60842	NA	-1.37402	NA
AT1G06470	-0.142278	0.272658	-0.241423	0.0206091
AT1G06473	-0.58004	0.41335	0.120822	0.911294
AT1G06487	-0.739337	NA	0.108294	NA
AT1G06490	-0.265851	0.55321	-0.221923	0.640598
AT1G06497	1.27092	NA	0	NA
AT1G06500	0.122476	0.760663	-0.00596448	0.992004
AT1G06510	0.205005	0.119993	-0.00151367	0.995921
AT1G06515	-0.112888	0.856795	-0.352558	0.428432
AT1G06520	-0.0639411	0.938093	-0.16256	0.811862
AT1G06523	0	NA	0	NA
AT1G06537	0.230706	NA	0.851053	NA
AT1G06540	2.64317	NA	2.17623	NA
AT1G06547	-0.269168	0.750599	-0.257507	0.764322
AT1G06550	-0.153381	0.647534	-0.263146	0.318666
AT1G06553	0.250979	NA	0.27763	NA
AT1G06560	-0.0837459	0.829708	-0.0966431	0.796231
AT1G06567	1.27092	NA	0	NA
AT1G06570	-0.136019	0.53121	-0.081674	0.746192
AT1G06573	0.766247	0.274341	0.573637	0.470841
AT1G06577	-0.412563	NA	0.275804	NA
AT1G06580	-0.0744559	0.906906	-0.104857	0.858513
AT1G06583	-0.138874	NA	0.16909	NA
AT1G06590	0.0105737	0.985335	-0.166609	0.705513
AT1G06593	-1.86912	NA	0.280829	NA
AT1G06607	1.27092	NA	0	NA
AT1G06620	-0.105237	0.938602	0.377655	0.701889
AT1G06627	0	NA	0	NA
AT1G06630	0.0228049	0.942423	0.121699	0.559562
AT1G06640	-0.273246	0.117116	-0.160815	0.453002
AT1G06645	0.0117743	0.975703	0.156523	0.506527
AT1G06650	0.0949431	0.567605	0.148954	0.269213
AT1G06660	0.568407	NA	0.229906	NA
AT1G06667	-0.652658	NA	-0.418244	NA
AT1G06670	0.0216503	0.944727	-0.153194	0.418351
AT1G06680	-0.0869077	0.584753	-0.0438118	0.820069
AT1G06687	2.21733	NA	1.93481	NA
AT1G06690	-0.310418	0.00775073	-0.216958	0.0882497
AT1G06693	-1.13203	NA	-1.85938	NA
AT1G06700	-0.0121584	0.950327	-0.01235	0.950394
AT1G06710	0.246969	0.510755	0.0901481	0.860694
AT1G06717	-0.902592	0.2986	-0.211537	0.87029
AT1G06720	0.0742661	0.852266	0.00467612	0.992504
AT1G06727	-2.07844	NA	-0.882251	NA
AT1G06730	-0.195614	0.338112	-0.390533	0.011763
AT1G06733	1.1819	NA	-0.418225	NA
AT1G06737	-0.720362	NA	-1.44773	NA
AT1G06740	-0.0538129	0.939406	-0.522413	0.164192
AT1G06750	0.918995	NA	0.787921	NA
AT1G06753	0.306994	NA	0.952034	NA
AT1G06757	0.880458	NA	0.361884	NA
AT1G06760	-0.314403	0.173404	-0.439145	0.0256641
AT1G06770	0.287444	0.217366	0.127884	0.690088
AT1G06773	0.338007	NA	-0.432777	NA
AT1G06780	-0.0562039	0.829143	-0.0600983	0.815897
AT1G06790	-0.0565568	0.9166	-0.259694	0.465825
AT1G06800	-0.259123	0.629332	0.00801128	0.992481
AT1G06810	2.55771	NA	2.39768	NA
AT1G06820	0.0309636	0.911046	-0.0597161	0.798396
AT1G06830	0.043352	0.954411	0.00107608	0.998803
AT1G06837	0.481995	NA	0.239736	NA
AT1G06840	0.0835371	0.745117	0.166755	0.402747
AT1G06850	-0.147295	0.757018	-0.116783	0.815976
AT1G06867	1.27092	NA	1.50531	NA
AT1G06870	0.11051	0.628159	0.0968574	0.684169
AT1G06877	4.08415	NA	3.26911	NA
AT1G06883	-0.652658	NA	0.543506	NA
AT1G06890	-0.108341	0.576267	-0.0419054	0.86941
AT1G06897	1.27092	NA	0	NA
AT1G06900	0.0716207	0.732584	-0.0803862	0.690088
AT1G06903	0	NA	1.50527	NA
AT1G06910	-0.0462796	0.920668	-0.0148208	0.977687
AT1G06920	3.46793	NA	2.20338	NA
AT1G06925	-1.68215	NA	-1.44774	NA
AT1G06930	1.27092	NA	2.16535	NA
AT1G06943	0	NA	0	NA
AT1G06947	-0.652658	NA	-0.418254	NA
AT1G06950	0.251187	0.0229402	-0.0218602	0.928772
AT1G06960	-0.00635719	0.987968	-0.0981007	0.771503
AT1G06963	0	NA	0	NA
AT1G06970	-0.297333	NA	0.743851	NA
AT1G06977	0.270335	0.786189	0.141729	0.907141
AT1G06980	-0.847942	0.0349326	-1.08457	0.00430516
AT1G06983	4.34291	NA	4.70977	NA
AT1G06993	0.363886	0.63664	0.568697	0.367324
AT1G07000	0.539347	0.197403	0.902743	0.00652551
AT1G07010	-0.30418	0.00197425	-0.261169	0.00886776
AT1G07020	-0.0688019	0.938093	-0.0223398	0.981273
AT1G07023	0	NA	2.52214	NA
AT1G07027	-0.684882	NA	0.085643	NA
AT1G07030	-0.151287	0.442119	-0.444546	0.000859194
AT1G07040	0.133483	0.719273	0.184356	0.574075
AT1G07050	0.25674	0.854532	-0.369921	0.786908
AT1G07060	0.311612	NA	0.744099	NA
AT1G07070	-0.0984438	0.851028	-0.55949	0.0499255
AT1G07080	-0.181273	0.156468	-0.0657852	0.722173
AT1G07090	-0.413368	0.121029	-0.529589	0.0284819
AT1G07110	0.0118253	0.962085	-0.005012	0.984898
AT1G07119	-1.09636	NA	-0.0772639	NA
AT1G07120	-0.257384	NA	-0.998316	NA
AT1G07127	0	NA	0	NA
AT1G07128	-1.48961	NA	0.390873	NA
AT1G07133	0.30913	NA	-0.418235	NA
AT1G07135	0.785221	0.505353	2.33283	0.00167719
AT1G07140	0.018331	0.934115	-0.0594657	0.717527
AT1G07143	1.27092	NA	1.50529	NA
AT1G07150	-0.527241	0.208809	-0.269966	0.612893
AT1G07160	2.72905	0.139026	4.32126	0.00331664
AT1G07167	-0.28922	NA	-0.346352	NA
AT1G07170	0.15959	0.651703	0.226323	0.458904
AT1G07180	-0.149872	0.265304	-0.182407	0.125373
AT1G07187	-0.0086609	0.983485	0.145013	0.571091
AT1G07197	0	NA	1.50527	NA
AT1G07200	0.351287	0.0465616	0.25344	0.198583
AT1G07210	0.0430214	0.843874	0.217436	0.0687888
AT1G07220	0.0829928	0.772716	0.140909	0.556549
AT1G07230	-0.0287146	0.916285	0.0793259	0.705142
AT1G07240	-0.133862	0.561905	0.11796	0.61927
AT1G07243	0.340789	NA	0.823288	NA
AT1G07250	-0.289852	0.0261756	-0.0897124	0.659575
AT1G07260	-0.458875	0.656163	-0.492081	0.628975
AT1G07270	-0.624295	NA	-1.4105	NA
AT1G07280	-0.231033	0.0190438	-0.063879	0.687861
AT1G07287	-0.643258	NA	-1.29053	NA
AT1G07290	-0.656612	0.13507	-0.316047	0.580108
AT1G07293	0	NA	0	NA
AT1G07300	-0.513554	0.0515196	-0.266769	0.430954
AT1G07310	-0.208643	0.148326	-0.0714985	0.737028
AT1G07313	0.213387	0.887358	0.0494534	0.978786
AT1G07320	-0.0406124	0.902338	-0.15524	0.470376
AT1G07323	-0.0811698	0.864209	-0.356312	0.232011
AT1G07330	-0.527615	0.545835	0.140326	0.908693
AT1G07340	-1.19333	NA	-1.92069	NA
AT1G07347	2.73204	NA	0	NA
AT1G07350	-0.156638	0.280543	-0.128604	0.409371
AT1G07357	0	NA	1.50527	NA
AT1G07360	0.00189612	0.993424	-0.0640569	0.727437
AT1G07367	-1.53145	0.122154	-1.52908	0.117939
AT1G07370	-0.15937	0.79994	-0.577484	0.1548
AT1G07373	-1.39727	0.0533983	-0.126896	0.929516
AT1G07380	0.124468	0.785222	0.172921	0.675043
AT1G07383	0.309131	NA	0.543517	NA
AT1G07390	0.00257456	0.996928	0.117622	0.82244
AT1G07393	-1.14027	NA	-0.493745	NA
AT1G07400	1.10051	0.182354	0.336278	0.788744
AT1G07407	2.18232	NA	1.50529	NA
AT1G07410	-0.191661	0.82205	-0.256687	0.746521
AT1G07417	0	NA	0	NA
AT1G07420	-0.192098	0.300736	-0.118067	0.596873
AT1G07430	0.59338	0.666684	1.68625	0.0503616
AT1G07440	-0.154533	0.491286	-0.0148942	0.968728
AT1G07450	-0.381866	0.707773	-0.482216	0.605887
AT1G07460	0	NA	0	NA
AT1G07470	0.0979337	0.750415	0.109819	0.708731
AT1G07473	3.12504	NA	1.5053	NA
AT1G07477	-1.11136	NA	-0.876966	NA
AT1G07480	-0.00347364	0.991754	0.151038	0.491181
AT1G07485	0.856762	NA	-0.491547	NA
AT1G07493	-0.652658	NA	-0.418254	NA
AT1G07510	-0.155539	0.33234	-0.075209	0.714982
AT1G07517	-0.775987	NA	-0.140769	NA
AT1G07530	-0.0450717	0.861475	0.142231	0.428432
AT1G07540	2.72718	NA	0	NA
AT1G07543	-1.60365	NA	-1.36926	NA
AT1G07547	-1.50919	NA	1.17124	NA
AT1G07560	3.46327	NA	0	NA
AT1G07570	0.126243	0.70368	-0.000690448	0.998774
AT1G07580	1.27092	NA	0	NA
AT1G07587	0.767683	NA	1.71439	NA
AT1G07590	-0.206333	0.510803	-0.0420495	0.929728
AT1G07603	1.77471	NA	2.02841	NA
AT1G07607	-0.357632	0.511779	-0.689484	0.109155
AT1G07610	-0.496451	0.171958	-0.369007	0.358681
AT1G07615	-0.0226798	0.969473	0.12043	0.788744
AT1G07617	-0.652658	NA	0.543506	NA
AT1G07620	0.530081	0.316865	0.763344	0.0799291
AT1G07630	0.325192	0.253331	0.461091	0.0515414
AT1G07633	2.20161	NA	2.79933	NA
AT1G07637	0.772094	NA	0.992548	NA
AT1G07640	-0.253461	0.238802	-0.260474	0.206614
AT1G07650	0.219449	0.359268	0.147084	0.592577
AT1G07653	0.692748	NA	1.05289	NA
AT1G07660	-0.150589	0.541519	-0.19364	0.38602
AT1G07663	2.49643	NA	0.543527	NA
AT1G07670	-0.0113061	0.965357	0.0624959	0.740988
AT1G07683	0.293562	NA	0.077125	NA
AT1G07693	-0.491906	NA	-0.162942	NA
AT1G07697	1.39394	NA	2.44234	NA
AT1G07700	-0.0577805	0.657989	0.0554424	0.670172
AT1G07703	0.867104	NA	0.944481	NA
AT1G07705	0.102598	0.546808	-0.035201	0.882539
AT1G07710	-0.0759933	0.957965	0.0500614	0.974303
AT1G07720	0.025291	0.945279	0.0332093	0.926359
AT1G07725	0	NA	0	NA
AT1G07728	2.16867	NA	-0.418238	NA
AT1G07733	1.27092	NA	0	NA
AT1G07740	0.14558	0.845686	-0.134936	0.865592
AT1G07743	0.00704736	0.993086	-0.203719	0.76148
AT1G07745	-0.063502	0.897029	-0.193883	0.590822
AT1G07750	-0.210351	0.254944	-0.0779069	0.763388
AT1G07757	0.30913	NA	-0.418244	NA
AT1G07763	0	NA	1.50527	NA
AT1G07770	0.0690383	0.704339	-0.0891178	0.586571
AT1G07780	0.00205832	0.997072	-0.177874	0.652968
AT1G07790	-0.215807	0.270666	-0.405341	0.00844015
AT1G07793	0.30913	NA	0.543506	NA
AT1G07795	0.875572	NA	-1.35415	NA
AT1G07807	-0.647109	NA	-2.28202	NA
AT1G07810	0.107877	0.651703	0.0352096	0.913383
AT1G07820	-0.0986359	0.675121	-0.301769	0.0432786
AT1G07830	-0.163088	0.568263	-0.00909264	0.984486
AT1G07833	0	NA	1.50527	NA
AT1G07840	0.0367658	0.9166	-0.245955	0.208806
AT1G07850	4.36231	NA	2.19352	NA
AT1G07870	-0.245008	0.431477	-0.155219	0.67217
AT1G07877	0.484496	0.756064	0.571595	0.696222
AT1G07880	0.145333	0.82507	0.189919	0.75705
AT1G07885	-0.419748	NA	-0.431	NA
AT1G07890	-0.205249	0.452473	-0.378443	0.0631017
AT1G07897	-0.264214	0.842784	-0.0998245	0.950394
AT1G07900	0.944848	0.364199	0.984414	0.323571
AT1G07901	-0.266928	0.829937	0.0151131	0.992504
AT1G07902	0.22831	0.767635	0.0552459	0.958732
AT1G07910	0.0395229	0.886161	-0.0468505	0.861245
AT1G07920	0.0250344	0.941306	-0.127329	0.570359
AT1G07930	-0.0344591	0.886986	-0.156889	0.283137
AT1G07940	0.0366513	0.842396	-0.130891	0.263969
AT1G07943	-1.59363	NA	-0.397446	NA
AT1G07950	-0.0385635	0.921655	-0.158161	0.566024
AT1G07957	-0.260689	NA	1.27659	NA
AT1G07960	-0.0464747	0.883025	0.0149535	0.968694
AT1G07963	1.4946	NA	1.26885	NA
AT1G07967	2.66749	NA	3.43323	NA
AT1G07970	-0.0773866	0.812672	-0.0882626	0.777729
AT1G07980	-0.173223	0.51593	-0.334248	0.0991982
AT1G07985	0.316504	NA	-0.112227	NA
AT1G07987	1.18147	NA	-0.418227	NA
AT1G07990	0.0414655	0.822344	0.152176	0.178412
AT1G07993	-0.307998	0.846557	0.0306782	0.989335
AT1G08000	-0.199712	0.396913	-0.302546	0.127552
AT1G08010	-0.223831	0.241975	-0.402868	0.00863259
AT1G08030	-0.165657	0.476528	-0.0900441	0.748943
AT1G08033	0.892089	NA	0.514756	NA
AT1G08035	-0.302058	NA	-1.03166	NA
AT1G08040	-0.208305	0.259542	-0.0614839	0.824276
AT1G08043	-0.636366	NA	-1.36373	NA
AT1G08047	0.275916	NA	0.353038	NA
AT1G08050	0.740571	0.0817839	0.449891	0.387489
AT1G08060	0.14999	0.568962	0.185948	0.435841
AT1G08070	-0.248311	0.862621	0.199876	0.894762
AT1G08080	2.17298	NA	0.54353	NA
AT1G08090	-0.33329	0.767102	0.0253142	0.987531
AT1G08103	-2.14747	NA	-0.639052	NA
AT1G08110	-0.119079	0.326056	-0.0432452	0.797908
AT1G08113	0	NA	2.34883	NA
AT1G08115	1.04658	NA	0.0221966	NA
AT1G08117	0.96719	NA	2.54423	NA
AT1G08123	2.79964	NA	0	NA
AT1G08125	0.0669442	0.815238	-0.0213994	0.95278
AT1G08130	0.00633565	0.98314	-0.183751	0.216673
AT1G08160	-0.42584	0.29375	-0.246092	0.61927
AT1G08165	0.240134	0.793251	0.0800765	0.9457
AT1G08170	-0.421029	0.77868	0.17099	0.923303
AT1G08173	0.239029	NA	0.424255	NA
AT1G08180	0.160661	0.770312	0.346771	0.399485
AT1G08190	-0.222583	0.0590273	-0.162229	0.212077
AT1G08200	-0.147303	0.0633134	-0.0971009	0.290109
AT1G08207	1.27092	NA	0	NA
AT1G08210	-0.0458874	0.910694	-0.0445592	0.915198
AT1G08213	-1.11833	NA	-2.34093	NA
AT1G08220	-0.0712631	0.88138	-0.280965	0.380594
AT1G08230	-0.309666	0.444207	-0.00597524	0.993029
AT1G08260	0.0775553	0.895254	-0.0584242	0.925797
AT1G08267	-1.51018	NA	-1.27577	NA
AT1G08270	-0.544773	0.584404	-0.145929	0.916871
AT1G08273	0.33736	NA	1.47054	NA
AT1G08280	-0.129006	0.79994	-0.468014	0.145681
AT1G08283	-0.864024	0.646661	-0.426697	0.84744
AT1G08290	0.24722	NA	0.0923384	NA
AT1G08293	-0.724977	NA	-1.95596	NA
AT1G08300	-0.288265	0.375988	-0.349518	0.240234
AT1G08310	-0.173215	0.922449	0.394579	0.779334
AT1G08320	-0.604889	NA	0.629907	NA
AT1G08327	-0.652658	NA	-0.418254	NA
AT1G08333	-0.0486533	NA	-1.2477	NA
AT1G08340	-0.296306	0.822163	0.295189	0.813475
AT1G08350	0.101276	0.789148	0.168259	0.603487
AT1G08360	0.0974845	0.616077	-0.0547248	0.809028
AT1G08363	0	NA	0	NA
AT1G08370	-0.102626	0.574475	0.00498878	0.987344
AT1G08377	1.27092	NA	0	NA
AT1G08380	-0.111461	0.560811	-0.0752645	0.725674
AT1G08390	-0.162224	0.665922	-0.0700714	0.881103
AT1G08393	-0.321669	0.839855	-0.268816	0.872544
AT1G08400	-0.13742	0.69028	0.0638534	0.879135
AT1G08410	-0.0669291	0.843795	-0.196871	0.412658
AT1G08420	-0.0916121	0.510803	-0.0911045	0.506878
AT1G08427	-1.56958	NA	-0.477095	NA
AT1G08430	1.27092	NA	0	NA
AT1G08440	-0.652658	NA	-0.418254	NA
AT1G08443	-0.652658	NA	0.543496	NA
AT1G08450	0.685828	0.0150272	0.708687	0.008673
AT1G08453	0	NA	1.50527	NA
AT1G08457	-0.65266	NA	1.39015	NA
AT1G08460	-0.0268411	0.943003	0.0417373	0.907602
AT1G08465	-0.0417194	0.918782	0.0138538	0.975868
AT1G08470	-0.265044	0.254001	-0.130944	0.662672
AT1G08473	0	NA	1.50527	NA
AT1G08480	-0.225008	0.0806583	0.0423089	0.852087
AT1G08490	-0.0871754	0.471268	-0.0207408	0.911193
AT1G08500	-0.00510874	0.998298	0.0925029	0.964763
AT1G08503	0	NA	0	NA
AT1G08507	0.12253	0.930375	0.340461	0.750834
AT1G08510	0.104953	0.448384	0.00645747	0.978786
AT1G08520	0.12839	0.305845	-0.0243835	0.908136
AT1G08530	-0.0199926	0.956856	0.0865044	0.760788
AT1G08540	0.115143	0.392569	0.016102	0.943163
AT1G08550	0.414308	0.00823883	0.302323	0.0734609
AT1G08560	-0.29125	0.726458	0.030586	0.978921
AT1G08563	-1.48801	NA	-0.673985	NA
AT1G08567	-1.24215	NA	-1.96953	NA
AT1G08570	0.346867	0.228773	0.230711	0.488101
AT1G08573	1.27092	NA	1.50529	NA
AT1G08577	0.882358	NA	-1.32691	NA
AT1G08580	-0.038774	0.920659	-0.19749	0.42076
AT1G08600	0.0926792	0.692364	0.068202	0.787638
AT1G08603	0	NA	1.50527	NA
AT1G08607	2.20143	NA	1.29694	NA
AT1G08610	0.265708	0.50356	0.0456465	0.942044
AT1G08620	0.0765063	0.691148	0.137371	0.369263
AT1G08630	0.304528	NA	-1.23274	NA
AT1G08633	0	NA	1.50528	NA
AT1G08640	0.0646644	0.622025	-0.151453	0.0968257
AT1G08643	0.51452	NA	0.84382	NA
AT1G08650	-0.157017	0.433151	-0.298908	0.0447765
AT1G08660	-0.0165431	0.961436	0.0680103	0.80069
AT1G08680	0.123499	0.436571	0.0698565	0.719055
AT1G08697	0.90012	NA	0.124956	NA
AT1G08700	0.152982	0.366947	0.201408	0.169816
AT1G08703	0	NA	0	NA
AT1G08710	-0.0152021	0.970298	-0.0381944	0.923616
AT1G08720	0.21177	0.257663	0.255687	0.125888
AT1G08730	0.307486	0.671999	0.243478	0.754719
AT1G08733	-0.105424	NA	-0.374316	NA
AT1G08747	0.0187548	0.992253	0.0276798	0.990777
AT1G08750	0.017035	0.957965	0.165089	0.379603
AT1G08757	1.4642	NA	-0.408136	NA
AT1G08760	-0.0191544	0.947939	0.0664045	0.768391
AT1G08767	-2.11938	NA	-0.238335	NA
AT1G08770	-0.230655	0.411714	0.0675948	0.867174
AT1G08777	1.58209	NA	2.03266	NA
AT1G08780	-0.0146475	0.973186	-0.182543	0.514844
AT1G08800	0.215853	0.384107	0.2129	0.386354
AT1G08810	0.17846	0.524596	0.140863	0.643209
AT1G08813	0.236306	NA	-0.650776	NA
AT1G08820	0.0284023	0.914553	0.146655	0.358809
AT1G08830	-0.184851	0.710831	-0.17856	0.717077
AT1G08833	0.309131	NA	0.543517	NA
AT1G08840	-0.184155	0.55321	-0.198531	0.513151
AT1G08845	-0.120206	0.782947	0.0153064	0.978973
AT1G08847	-0.00729902	0.996848	-0.382057	0.793829
AT1G08857	0.741169	0.378405	0.697598	0.420393
AT1G08860	0.40858	NA	0.701264	NA
AT1G08880	-0.26344	0.130575	-0.251644	0.144565
AT1G08887	2.21069	NA	1.50531	NA
AT1G08890	-0.149969	0.732972	0.169186	0.683677
AT1G08900	0.441484	0.0312131	0.502151	0.0086239
AT1G08910	0.0160348	0.961881	0.0231281	0.944494
AT1G08920	0.313602	0.542774	0.561639	0.14926
AT1G08923	2.14322	NA	0	NA
AT1G08930	1.02136	0.088342	0.979885	0.0939478
AT1G08937	-0.0216093	NA	-0.267178	NA
AT1G08940	0.240811	0.626787	0.323638	0.459915
AT1G08950	1.27092	NA	0	NA
AT1G08960	-0.0651093	0.840334	-0.135657	0.605887
AT1G08970	0.0723131	0.768878	0.0656933	0.790399
AT1G08973	-2.12106	NA	-0.0642919	NA
AT1G08977	0	NA	1.50527	NA
AT1G08980	0.890597	0.00185651	0.825916	0.0037783
AT1G08987	0.496677	NA	-0.269069	NA
AT1G09000	-0.26345	0.694496	-0.195284	0.788042
AT1G09010	0.15875	0.24303	0.210742	0.0701672
AT1G09020	-0.013841	0.952172	-0.0196707	0.931087
AT1G09023	1.11542	NA	0.543845	NA
AT1G09040	0.38205	0.20024	0.254828	0.473015
AT1G09043	2.81338	NA	1.50532	NA
AT1G09050	0.278796	0.427107	0.174333	0.678181
AT1G09057	0	NA	0	NA
AT1G09060	0.112786	0.532001	0.12276	0.474732
AT1G09070	-0.288498	0.271411	0.0667782	0.872258
AT1G09080	1.53227	0.0163875	1.11349	0.111896
AT1G09083	-0.0853932	0.926054	-0.109659	0.903546
AT1G09087	-0.313381	0.770312	0.0225265	0.989314
AT1G09097	-2.58042	NA	-0.801754	NA
AT1G09100	0.263853	0.217366	0.194021	0.420219
AT1G09103	-1.17298	NA	0.370096	NA
AT1G09107	-0.652658	NA	-0.418254	NA
AT1G09130	-0.080408	0.533492	-0.0334593	0.840604
AT1G09140	-0.140565	0.197612	-0.0858287	0.515392
AT1G09150	0.0380615	0.859824	0.0215165	0.931098
AT1G09155	0.637164	NA	1.10719	NA
AT1G09157	0.32059	NA	0.545095	NA
AT1G09160	-0.0189632	0.962847	-0.112889	0.695022
AT1G09170	-0.531539	0.633481	-0.542943	0.626969
AT1G09176	-1.27681	NA	0.812043	NA
AT1G09180	-0.132779	0.863041	-0.0843452	0.922633
AT1G09190	0.0343579	0.984227	0.118794	0.946463
AT1G09195	0.0525578	0.913604	0.105358	0.795787
AT1G09200	-0.281957	0.416278	-0.793493	0.000772651
AT1G09210	0.261524	0.175023	0.0922035	0.741625
AT1G09217	3.03194	NA	3.61203	NA
AT1G09220	0.592535	0.62574	-0.200352	0.911294
AT1G09223	-0.705496	NA	-0.381676	NA
AT1G09230	0.207818	0.340391	-0.308841	0.0928835
AT1G09240	-0.453348	0.172754	-0.713307	0.00867792
AT1G09250	0.424434	0.320255	-0.294424	0.563355
AT1G09263	-0.552381	NA	-1.27975	NA
AT1G09267	-0.386658	NA	-0.165655	NA
AT1G09270	-0.00791052	0.970116	-0.0837405	0.531125
AT1G09280	-0.00250449	0.993901	0.0257167	0.941508
AT1G09287	-0.690494	0.63495	-0.842702	0.546256
AT1G09290	-0.00229674	0.99587	0.00727913	0.989712
AT1G09293	1.23326	NA	0.543526	NA
AT1G09297	2.08157	NA	3.52175	NA
AT1G09300	-0.0536346	0.896902	0.0460053	0.915173
AT1G09310	-0.468769	2.46442e-08	-0.305767	0.000596229
AT1G09320	0.00971061	0.986203	0.143624	0.73592
AT1G09330	0.0197669	0.942626	-0.0688283	0.743207
AT1G09337	0	NA	1.50527	NA
AT1G09340	-0.110858	0.585537	-0.209886	0.165596
AT1G09343	-0.718863	NA	0.194487	NA
AT1G09350	-0.253135	0.734673	-0.685314	0.17022
AT1G09353	0.303633	NA	1.21031	NA
AT1G09363	0.548269	NA	-1.02424	NA
AT1G09367	0.44063	NA	0.634836	NA
AT1G09377	0	NA	1.50527	NA
AT1G09390	0.596089	0.00803722	0.397539	0.119538
AT1G09400	0.28416	NA	0.915771	NA
AT1G09410	0.562301	0.743861	0.241443	0.913315
AT1G09415	0.761582	0.014547	0.844295	0.00408162
AT1G09420	0.896324	0.139026	0.806635	0.20151
AT1G09427	-0.196667	NA	0.0288922	NA
AT1G09430	0.317902	0.0110887	0.272705	0.0338871
AT1G09437	1.27092	NA	1.50529	NA
AT1G09440	0.291192	0.141897	0.140925	0.601494
AT1G09447	0.500546	NA	1.30594	NA
AT1G09450	0.12599	NA	-0.203977	NA
AT1G09457	-2.90105	NA	-0.710036	NA
AT1G09460	0.182966	NA	-1.74908	NA
AT1G09463	0.348618	NA	1.96534	NA
AT1G09467	0.0169906	0.982695	-0.191282	0.733533
AT1G09470	0.143263	0.911987	-0.0409629	0.978786
AT1G09480	0.704344	0.342237	0.646669	0.403496
AT1G09483	0	NA	1.50527	NA
AT1G09490	-0.0568325	0.861213	0.0193096	0.960578
AT1G09500	2.79516	0.0960616	0.28427	0.933666
AT1G09510	3.72608	NA	0	NA
AT1G09513	-0.152553	0.904328	-0.450397	0.645659
AT1G09517	0	NA	0	NA
AT1G09520	0.0342545	0.922388	0.193581	0.358681
AT1G09527	1.27092	NA	0	NA
AT1G09530	0.0706876	0.908851	0.163692	0.735446
AT1G09533	-0.131518	0.866059	-0.296256	0.648704
AT1G09537	0.829944	NA	0.519342	NA
AT1G09540	0.646034	NA	1.42969	NA
AT1G09543	0.747791	0.0532835	0.23939	0.704505
AT1G09550	1.27092	NA	0	NA
AT1G09553	0.33494	NA	1.40502	NA
AT1G09560	0.36161	0.24372	0.09018	0.853524
AT1G09570	0.419999	0.00135404	0.429079	0.000743193
AT1G09573	-0.0610846	NA	0.736747	NA
AT1G09575	0.907184	0.0279756	0.901646	0.0264725
AT1G09577	-0.652658	NA	0.543514	NA
AT1G09580	-0.276581	0.357764	-0.31491	0.265103
AT1G09583	1.24628	NA	2.55225	NA
AT1G09590	-0.0688175	0.811456	-0.312999	0.0526202
AT1G09600	0.444592	NA	0.20069	NA
AT1G09607	-0.0176039	NA	0.820126	NA
AT1G09610	0.309131	NA	0.543517	NA
AT1G09620	0.11624	0.449469	-0.0100045	0.970792
AT1G09630	0.0950512	0.795552	-0.0935424	0.799764
AT1G09640	-0.00650543	0.980133	-0.101727	0.523376
AT1G09645	0.138472	0.513127	0.140101	0.503566
AT1G09647	0.0707621	NA	-0.150929	NA
AT1G09650	-1.77661	NA	-0.255923	NA
AT1G09653	2.27944	NA	2.17256	NA
AT1G09660	-0.170975	0.361273	-0.310442	0.0320348
AT1G09663	-0.532736	NA	0.557554	NA
AT1G09677	2.86846	NA	2.52364	NA
AT1G09680	0.574084	0.277042	0.530021	0.325844
AT1G09687	-0.596212	0.13658	-0.611159	0.122744
AT1G09690	-0.0243646	0.933626	-0.168333	0.297295
AT1G09693	-1.46487	NA	0.415723	NA
AT1G09697	-0.652658	NA	-0.418254	NA
AT1G09700	-0.243324	0.16754	-0.1728	0.396034
AT1G09703	0.691271	NA	-0.938505	NA
AT1G09710	-0.107136	0.767304	-0.0582567	0.891077
AT1G09730	0.113417	0.507801	0.202548	0.117956
AT1G09740	-0.118002	0.793909	0.115412	0.795257
AT1G09750	0.304323	0.337601	-0.33993	0.246534
AT1G09753	0.333944	NA	0.307148	NA
AT1G09760	-0.0451658	0.849476	-0.0696618	0.741625
AT1G09770	0.0872924	0.464888	0.0179861	0.923894
AT1G09777	-1.10437	NA	-0.869973	NA
AT1G09780	-0.244984	0.0846787	-0.286368	0.0274275
AT1G09783	-1.59815	NA	-1.36374	NA
AT1G09787	0.638702	NA	-1.00965	NA
AT1G09790	1.27092	NA	0	NA
AT1G09794	-0.242359	0.706363	-0.161131	0.822123
AT1G09795	-0.121473	0.461999	-0.207003	0.106859
AT1G09800	-0.258931	0.45023	-0.0646345	0.900325
AT1G09810	-0.042571	0.896902	-0.131883	0.58416
AT1G09812	-0.505502	0.567948	-0.354026	0.719055
AT1G09815	-0.103887	0.766994	-0.153894	0.620139
AT1G09820	-0.0248334	0.961067	-0.153446	0.676478
AT1G09823	-0.499062	NA	-0.46242	NA
AT1G09830	0.0297116	0.907759	-0.0431417	0.851777
AT1G09837	1.67364	NA	-1.25295	NA
AT1G09840	-0.118579	0.41975	-0.121022	0.402908
AT1G09850	-0.236738	0.268613	-0.0948231	0.746192
AT1G09863	-0.10124	0.956856	0.11142	0.953252
AT1G09867	0.95743	0.432131	0.715066	0.608823
AT1G09870	0.13869	0.546766	-0.0150458	0.968694
AT1G09880	-0.0691209	NA	-0.408279	NA
AT1G09890	-0.400472	0.673839	0.337598	0.719215
AT1G09897	0.383325	NA	-0.507935	NA
AT1G09900	0.0455116	0.875407	-0.280296	0.0740962
AT1G09910	0.0818571	0.82319	0.239629	0.335503
AT1G09913	1.0017	NA	-1.25461	NA
AT1G09917	0.188302	NA	-0.591653	NA
AT1G09920	-0.119639	0.548443	-0.090898	0.678181
AT1G09930	1.15081	NA	1.38898	NA
AT1G09932	0.869794	0.00114287	0.661658	0.0196746
AT1G09935	1.27092	NA	0	NA
AT1G09937	-2.79874	NA	-1.60255	NA
AT1G09940	0.231138	0.361273	0.330673	0.116545
AT1G09947	-0.652658	NA	-0.418244	NA
AT1G09950	-0.808591	0.180578	-0.0737498	0.947378
AT1G09960	-0.00706965	0.992779	0.146359	0.823639
AT1G09970	0.0845021	0.717581	0.389273	0.00228092
AT1G09980	0.0356925	0.895618	0.00384629	0.990823
AT1G09987	0.300922	NA	-0.118449	NA
AT1G09993	-0.300147	NA	0.522549	NA
AT1G09995	0.2249	0.67724	-0.00946193	0.991185
AT1G10000	0.11571	0.902419	0.237671	0.75705
AT1G10020	-0.097944	0.935093	-0.430143	0.592379
AT1G10030	0.0517506	0.922655	-0.339505	0.273851
AT1G10040	0.0714448	0.939406	0.23208	0.74582
AT1G10050	0.211437	0.353051	0.373878	0.0320017
AT1G10060	0.0260046	0.963836	-0.147567	0.724215
AT1G10070	1.95936	NA	1.23862	NA
AT1G10090	-0.137029	0.738194	-0.107578	0.802358
AT1G10095	-0.0922657	0.85202	0.0726677	0.89043
AT1G10100	-2.36943	NA	-0.654467	NA
AT1G10110	0.309132	NA	1.39865	NA
AT1G10120	0.0620678	0.910196	-0.0430682	0.941395
AT1G10130	0.123534	0.506633	0.0837737	0.68926
AT1G10140	0.258997	0.761148	0.54078	0.399126
AT1G10155	-0.0950031	0.89392	-0.217475	0.705154
AT1G10170	0.000428381	0.998817	0.124141	0.448629
AT1G10180	-0.0238976	0.943003	-0.0815692	0.750589
AT1G10200	0.130382	0.407302	0.119042	0.46107
AT1G10210	0.345442	0.0785463	0.506985	0.00258831
AT1G10220	0	NA	2.98895	NA
AT1G10225	2.21069	NA	1.50531	NA
AT1G10230	-0.0928288	0.851172	-0.112338	0.812563
AT1G10240	0.0338908	0.938959	-0.108224	0.751967
AT1G10270	-0.270814	0.313312	-0.230145	0.417354
AT1G10280	-0.0673452	0.863963	-0.167603	0.59056
AT1G10290	0.0205628	0.924061	0.0248017	0.907141
AT1G10300	3.21312	NA	2.501	NA
AT1G10310	-0.0562569	0.811348	0.0193245	0.947078
AT1G10320	0.197262	0.326844	0.0851056	0.753288
AT1G10330	0.194728	0.790916	0.00503574	0.996287
AT1G10340	1.23645	0.000920681	1.46075	2.70373e-05
AT1G10350	-0.132424	0.516066	-0.0434236	0.878341
AT1G10360	0.17825	0.390947	0.049352	0.872649
AT1G10370	-0.621915	0.000497816	-0.511945	0.00512091
AT1G10380	-0.0845935	0.841297	-0.153538	0.665594
AT1G10385	1.24898	NA	-0.418244	NA
AT1G10390	0.0585407	0.649285	0.000223307	0.999077
AT1G10400	-0.708791	NA	-2.29722	NA
AT1G10410	-0.0648241	0.87493	0.039555	0.931098
AT1G10417	0.829688	0.466607	0.746355	0.530391
AT1G10430	-0.060744	0.791544	-0.155137	0.351493
AT1G10450	0.0811875	0.790018	0.0947428	0.741809
AT1G10455	0	NA	0	NA
AT1G10460	1.37227	0.0930839	-0.419943	0.765293
AT1G10470	0.606334	0.00480758	0.139872	0.704109
AT1G10490	0.121826	0.630677	-0.0796151	0.779334
AT1G10500	-0.163284	0.33234	-0.0615711	0.788744
AT1G10510	-0.0971113	0.500958	-0.20787	0.0436223
AT1G10520	-0.263548	0.838003	-0.4163	0.71665
AT1G10522	0.177428	0.731887	-0.00776415	0.992004
AT1G10530	-0.490776	NA	0.563875	NA
AT1G10540	0.0371682	NA	-0.885248	NA
AT1G10550	2.67235	0.0181448	0.219739	0.935981
AT1G10560	-0.269137	0.641979	0.613078	0.105333
AT1G10570	0.0085181	0.983796	-0.0788133	0.808533
AT1G10580	-0.130673	0.578993	-0.266961	0.122086
AT1G10585	1.86132	NA	-0.347717	NA
AT1G10586	1.27092	NA	0	NA
AT1G10590	-0.0135605	0.952335	-0.0508013	0.773359
AT1G10600	0.00654901	0.983796	-0.0184962	0.953687
AT1G10610	-0.0548258	0.8571	-0.0373661	0.913733
AT1G10630	-0.0367267	0.905715	-0.0682195	0.790093
AT1G10640	0.796042	0.371917	-0.75476	0.469017
AT1G10650	-0.391217	0.000100902	-0.24895	0.026328
AT1G10657	-0.0622438	0.856255	-0.0545702	0.878487
AT1G10660	-0.116181	0.648618	-0.0131833	0.973785
AT1G10670	-0.028379	0.891713	-0.0741337	0.638958
AT1G10680	1.27092	NA	2.49366	NA
AT1G10682	0.053059	0.870322	0.0614067	0.847276
AT1G10690	0.237811	0.593995	0.406747	0.244094
AT1G10700	0.0551591	0.922094	0.0770586	0.883986
AT1G10710	0.46364	NA	0.418238	NA
AT1G10720	0.178452	0.378975	0.125628	0.586357
AT1G10730	0.235683	0.39956	0.372179	0.0956746
AT1G10740	0.227441	0.123141	0.251182	0.0685777
AT1G10750	-0.100643	0.945923	-0.0862735	0.955536
AT1G10760	-0.171073	0.447023	0.0850827	0.759399
AT1G10770	-1.3179	NA	-1.91186	NA
AT1G10780	-0.694167	0.448245	-0.353981	0.748885
AT1G10790	-0.179676	0.888003	-0.128213	0.926913
AT1G10800	0.591903	NA	1.06884	NA
AT1G10810	-0.697612	0.514152	0.629156	0.493642
AT1G10820	-0.0772943	0.775284	-0.0783079	0.767633
AT1G10830	-0.163711	0.186575	-0.177386	0.130765
AT1G10840	0.03451	0.856041	-0.0310551	0.873983
AT1G10850	-0.191545	0.611517	-0.35304	0.222616
AT1G10865	0.303857	0.217666	0.186061	0.539419
AT1G10870	0.0170387	0.967722	-0.0378039	0.924266
AT1G10890	0.0291068	0.911142	0.0802473	0.686266
AT1G10900	-0.121255	0.570212	-0.07309	0.765726
AT1G10910	0.0412371	0.868785	-0.0623636	0.782398
AT1G10920	0.313311	0.159705	0.613103	0.000353603
AT1G10930	0.161689	0.593995	-0.167907	0.579766
AT1G10940	-0.123131	0.414398	-0.173168	0.172409
AT1G10950	0.091526	0.576054	0.0529162	0.782275
AT1G10960	-0.251248	0.133049	-0.20452	0.24624
AT1G10970	-0.308449	0.339326	0.174258	0.652897
AT1G10980	0	NA	1.50527	NA
AT1G10990	1.25195	0.244836	0.771618	0.560366
AT1G11000	0.88033	0.0933568	0.52522	0.428432
AT1G11020	0.104183	0.639396	0.217625	0.175478
AT1G11040	1.27092	NA	3.35535	NA
AT1G11050	1.27092	NA	0	NA
AT1G11060	0.103057	0.617499	-0.000552314	0.998641
AT1G11070	0.399458	0.618065	0.0803828	0.945429
AT1G11100	-0.329989	0.823535	-0.176524	0.919182
AT1G11110	0	NA	0	NA
AT1G11112	-1.56317	NA	1.63622	NA
AT1G11120	0.282573	NA	-1.43072	NA
AT1G11125	1.25323	NA	1.5559	NA
AT1G11130	-0.284496	0.292055	-0.370058	0.119443
AT1G11145	3.12422	NA	0	NA
AT1G11160	0.213734	0.869112	0.206483	0.877959
AT1G11170	-0.106118	0.927993	0.0338627	0.978786
AT1G11175	-0.123874	0.748464	0.356329	0.144711
AT1G11180	0.0675895	0.856341	-0.0119353	0.979587
AT1G11185	-0.705443	NA	-0.250478	NA
AT1G11190	-0.306859	0.759144	-0.181204	0.87344
AT1G11200	0.141673	0.551794	0.0106128	0.978786
AT1G11210	-0.0032415	0.998817	0.466692	0.74552
AT1G11220	-0.826778	NA	0.00419881	NA
AT1G11240	0.0710034	0.755418	-0.179875	0.277326
AT1G11260	0.840386	0.00572844	1.33019	4.74997e-07
AT1G11270	0.343352	0.587737	0.21785	0.770033
AT1G11280	0.225113	0.24425	0.0144536	0.970766
AT1G11290	0.543313	0.0511283	0.438854	0.142319
AT1G11300	0.422875	0.311238	0.827207	0.00741498
AT1G11303	0.578046	0.219208	0.476371	0.340887
AT1G11310	0.566108	0.0275548	0.807493	0.000321291
AT1G11320	0.155906	0.775569	0.162078	0.761006
AT1G11330	0.517193	0.40215	0.482406	0.436734
AT1G11340	0.536372	0.266663	0.488091	0.320334
AT1G11350	0.441795	0.0779065	0.281477	0.341219
AT1G11360	-0.171052	0.55321	0.0641061	0.865504
AT1G11370	1.27092	NA	0	NA
AT1G11380	0.131602	0.819965	0.0179689	0.981228
AT1G11390	-0.286269	0.0957939	-0.362671	0.0211964
AT1G11400	0.0802207	0.822259	0.180999	0.506677
AT1G11410	-0.17547	0.255116	-0.050031	0.830686
AT1G11420	-0.65328	0.475568	0.354575	0.731455
AT1G11430	-0.0429216	0.789127	-0.169167	0.0730546
AT1G11440	0.0155486	0.970298	0.00110157	0.99799
AT1G11450	-0.210062	NA	-0.709956	NA
AT1G11475	0.161784	0.559071	0.122858	0.685789
AT1G11480	0.0915435	0.586173	0.152932	0.253724
AT1G11490	1.91803	NA	1.23374	NA
AT1G11500	-1.08996	NA	0.621026	NA
AT1G11510	-0.652658	NA	-0.418254	NA
AT1G11520	0.310245	NA	-0.61864	NA
AT1G11530	0.48632	0.129493	0.183595	0.699144
AT1G11540	2.22033	NA	-0.418244	NA
AT1G11545	-0.310476	0.569238	-0.639867	0.10479
AT1G11560	1.59796	NA	-0.902683	NA
AT1G11570	-0.00653116	0.997668	-0.152625	0.938507
AT1G11572	0.309132	NA	0.543523	NA
AT1G11580	-0.300632	0.288014	-0.142722	0.69691
AT1G11590	-0.652658	NA	1.91009	NA
AT1G11591	2.07628	NA	0	NA
AT1G11592	-0.153134	0.793926	0.18975	0.723238
AT1G11608	0	NA	1.50527	NA
AT1G11630	-0.293894	0.218365	-0.479315	0.0150426
AT1G11650	-0.090957	0.426047	-0.0257566	0.877933
AT1G11660	0.0185964	0.947019	-0.025999	0.924055
AT1G11670	-0.200202	0.638521	-0.356538	0.294639
AT1G11680	-0.0901544	0.474793	-0.0420654	0.790232
AT1G11684	1.27092	NA	2.35587	NA
AT1G11690	-1.6694	NA	-1.39891	NA
AT1G11700	-0.959427	1.46079e-10	-1.01372	4.09614e-12
AT1G11710	-0.129179	0.771081	-0.202687	0.603487
AT1G11720	-0.14473	0.476528	0.0118212	0.973785
AT1G11730	-0.828752	0.257777	-0.517944	0.54577
AT1G11735	0.429907	NA	-0.41739	NA
AT1G11740	-0.171355	NA	-0.676959	NA
AT1G11750	-0.0367	0.78246	-0.0372707	0.775382
AT1G11755	0.100473	0.749223	-0.185893	0.475997
AT1G11760	0.0104403	0.985101	-0.0544237	0.924545
AT1G11770	-0.652658	NA	-0.418254	NA
AT1G11780	-0.111519	0.726877	-0.491695	0.00848236
AT1G11785	-0.409146	NA	0.292586	NA
AT1G11790	-0.258874	0.110822	-0.192382	0.28315
AT1G11800	-0.0216966	0.951676	-0.106886	0.684169
AT1G11810	0	NA	1.50528	NA
AT1G11820	-0.123585	0.506633	-0.418751	0.000308819
AT1G11840	-0.392933	0.0104831	-0.15495	0.473261
AT1G11850	-0.256564	0.773743	-0.0910621	0.934329
AT1G11860	-0.0650658	0.742765	-0.164891	0.223833
AT1G11870	-0.00665094	0.977875	-0.000160342	0.999656
AT1G11880	0.082675	0.82319	0.0303082	0.947382
AT1G11890	0.0491327	0.78246	-0.0278268	0.894824
AT1G11900	-0.628801	0.450127	-0.628388	0.455378
AT1G11905	0.08106	0.856353	0.223528	0.49333
AT1G11910	-0.0652414	0.825713	0.038265	0.910179
AT1G11915	-0.542706	0.702701	0.175766	0.921641
AT1G11925	4.14082	NA	0	NA
AT1G11930	-0.140282	0.232044	0.00465389	0.98438
AT1G11940	0.148825	0.757023	0.03748	0.953979
AT1G11950	-0.187086	0.790029	-0.320577	0.597984
AT1G11960	-0.139426	0.815463	-0.418465	0.298982
AT1G11990	0.316246	NA	0.201067	NA
AT1G12000	0.014407	0.960207	-0.0620358	0.782614
AT1G12010	-0.511074	0.275266	0.0936335	0.902513
AT1G12013	0.393097	NA	0.0834843	NA
AT1G12015	2.14322	NA	1.50529	NA
AT1G12020	-0.144854	0.611517	-0.399126	0.03628
AT1G12030	-0.823083	NA	-1.05373	NA
AT1G12040	0	NA	0	NA
AT1G12050	-0.0268538	0.914765	0.0253041	0.921641
AT1G12060	-0.425593	0.0752549	-0.552798	0.0119604
AT1G12080	-0.00231222	0.99839	-0.097935	0.923672
AT1G12090	-0.143851	0.599037	-0.14559	0.58416
AT1G12100	-0.244177	0.885266	-0.719171	0.588113
AT1G12110	-0.105415	0.653913	-0.44162	0.000900047
AT1G12120	0.0306995	0.911854	0.0689028	0.757717
AT1G12130	-1.51018	NA	-1.27576	NA
AT1G12140	-0.375622	9.79066e-05	-0.116208	0.421965
AT1G12150	-1.61558	NA	1.34956	NA
AT1G12160	0.648702	0.478089	0.718459	0.410059
AT1G12200	-0.449567	0.00354247	-0.00245091	0.994788
AT1G12210	0.767449	NA	-0.514022	NA
AT1G12211	1.27092	NA	0	NA
AT1G12220	0.697887	7.88481e-06	0.838875	1.16722e-08
AT1G12230	-0.0459408	0.831548	0.0190058	0.941781
AT1G12240	0.209436	0.480589	-0.0195484	0.969637
AT1G12244	-0.0616642	0.859085	-0.0775336	0.815976
AT1G12250	0.0134735	0.965255	0.0694803	0.759187
AT1G12260	-0.195425	0.865753	0.204844	0.855513
AT1G12270	0.0909244	0.626781	-0.0136034	0.961692
AT1G12280	0.0270739	0.942423	0.0809714	0.783905
AT1G12290	0.252309	0.55548	0.478092	0.131075
AT1G12300	0.200069	0.666701	-0.0329622	0.962436
AT1G12320	0.379932	0.332937	0.195056	0.698046
AT1G12330	-0.229109	0.163219	-0.284383	0.0558031
AT1G12340	-0.265758	NA	-0.222578	NA
AT1G12350	-0.0404731	0.888092	0.168992	0.351998
AT1G12360	0.361059	0.00384386	0.377288	0.00172236
AT1G12370	-0.642369	0.0342977	-0.33526	0.383612
AT1G12380	-0.728726	0.00820391	-0.502114	0.0965683
AT1G12390	0.146002	0.580559	0.168783	0.499008
AT1G12400	-0.108338	0.79994	-0.0314044	0.953989
AT1G12410	-0.0502695	0.68107	-0.0236049	0.873982
AT1G12420	0.475995	0.192254	-0.0215938	0.978021
AT1G12430	-0.108251	0.678537	-0.07728	0.785243
AT1G12440	0.482519	0.00525228	0.418917	0.0171494
AT1G12450	0.217865	0.462465	0.221754	0.450129
AT1G12460	-0.13206	0.774133	-0.41277	0.160542
AT1G12470	0.0692962	0.715791	0.0967911	0.565884
AT1G12480	0.0944678	0.905715	0.120606	0.871187
AT1G12490	-1.53659	NA	-0.192463	NA
AT1G12500	-0.0737764	0.793909	-0.218889	0.243149
AT1G12520	-0.256578	0.65839	-0.437155	0.339473
AT1G12530	0.0571463	0.880013	-0.103605	0.752046
AT1G12550	-0.352425	0.203469	-0.151535	0.686266
AT1G12570	-2.1329	NA	-1.03534	NA
AT1G12580	0.169927	0.27014	0.212639	0.11712
AT1G12600	0.549285	NA	0.626297	NA
AT1G12610	-0.473604	NA	-1.55049	NA
AT1G12620	-0.0351483	0.945659	-0.156755	0.679457
AT1G12630	-0.191125	0.868668	-0.174632	0.885544
AT1G12640	0.101925	0.642304	0.0190022	0.95271
AT1G12650	0.0114691	0.971891	-0.0971543	0.678021
AT1G12663	-0.652658	NA	-0.418254	NA
AT1G12665	-1.51048	NA	-0.314312	NA
AT1G12672	-0.70725	0.254102	-0.143041	0.887388
AT1G12680	0.0239427	0.938093	0.183046	0.272878
AT1G12700	0.209045	0.579482	0.0954621	0.844014
AT1G12710	-0.230172	0.356578	-0.20177	0.441164
AT1G12730	0.165114	0.686332	0.173769	0.666556
AT1G12750	-0.462234	0.000125719	-0.270345	0.0493153
AT1G12760	-0.134783	0.231227	0.026522	0.888643
AT1G12770	0.218595	0.0315131	0.0366421	0.851277
AT1G12775	0.0974545	0.869235	-0.0415663	0.953252
AT1G12780	0.696858	2.56703e-05	0.93667	9.15617e-10
AT1G12790	0.0351603	0.960329	0.259209	0.574067
AT1G12800	0.15075	0.340587	-0.0298815	0.908993
AT1G12810	-0.175633	0.531704	-0.195824	0.466962
AT1G12820	-0.00544774	0.982783	0.0233292	0.91905
AT1G12840	0.00356955	0.985089	0.00982449	0.962109
AT1G12845	-0.373864	0.552648	-0.482532	0.398748
AT1G12850	-0.0530643	0.828028	-0.0612566	0.791141
AT1G12855	1.64212	NA	1.5373	NA
AT1G12860	0.100756	0.584293	0.110965	0.53038
AT1G12870	0.865173	NA	-0.382319	NA
AT1G12880	-0.335922	0.116318	-0.201298	0.440873
AT1G12890	-0.658273	NA	-0.407254	NA
AT1G12900	-0.000295325	0.999064	-0.0877237	0.636872
AT1G12910	0.116017	0.573733	0.235501	0.116699
AT1G12920	0.0897958	0.55702	-0.0398482	0.837149
AT1G12930	0.0322194	0.924404	0.0608261	0.836377
AT1G12940	1.59001	NA	1.62445	NA
AT1G12950	-0.666182	NA	0.607388	NA
AT1G12970	0.23485	0.305162	0.504563	0.00234179
AT1G12990	0.0889573	0.771162	0.0623028	0.851332
AT1G13000	0.305255	0.255374	0.226549	0.446463
AT1G13020	-0.16382	0.523123	-0.139173	0.60445
AT1G13030	0.0735627	0.86139	0.000256613	0.999724
AT1G13040	0.114613	0.905452	0.0965095	0.923129
AT1G13050	-0.0327018	0.973627	-0.327199	0.640598
AT1G13060	-0.0845282	0.598437	-0.0149976	0.950394
AT1G13080	0.0711124	0.690424	0.159499	0.206195
AT1G13090	0.00478857	0.983993	0.0537307	0.766014
AT1G13100	0.158069	0.515179	0.40478	0.0115211
AT1G13110	0.162335	0.460521	0.324936	0.0410356
AT1G13120	0.0275594	0.919878	0.00452005	0.989712
AT1G13130	-0.562654	NA	0.655605	NA
AT1G13140	-0.856834	0.457618	-0.546912	0.679035
AT1G13150	0.0973851	0.916906	0.100673	0.916216
AT1G13160	-0.113705	0.657293	-0.297249	0.0822181
AT1G13170	0.00791923	0.983796	-0.0951954	0.745299
AT1G13180	0.128931	0.803837	0.259458	0.52692
AT1G13190	0.197573	0.0947995	0.264642	0.0110398
AT1G13195	0.00115506	0.998298	0.020967	0.966036
AT1G13200	-0.652658	NA	-0.418254	NA
AT1G13210	1.05912	7.49892e-05	1.56932	9.70507e-11
AT1G13220	-0.0427602	0.905715	-0.0630337	0.845992
AT1G13230	-0.602206	NA	-1.29615	NA
AT1G13245	0.0662518	0.871183	0.199042	0.493888
AT1G13250	-0.34861	0.041692	-0.100963	0.708797
AT1G13260	0.569611	0.0238814	1.04712	5.29306e-07
AT1G13270	0.192115	0.246844	0.0410797	0.882977
AT1G13280	-0.0867358	0.713847	0.0346171	0.908993
AT1G13310	1.32903	NA	1.25053	NA
AT1G13320	-0.00828454	0.970225	0.0270621	0.89288
AT1G13330	0.101659	NA	-0.698406	NA
AT1G13340	0.674929	0.269753	0.730287	0.199937
AT1G13350	-0.0451837	0.872536	0.058015	0.826822
AT1G13360	-0.235171	0.41919	-0.242387	0.38905
AT1G13370	0.538967	0.664813	-1.16528	0.322768
AT1G13380	-0.161078	0.499039	-0.0972226	0.728397
AT1G13390	-0.0562665	0.82319	0.0131751	0.968325
AT1G13400	1.27092	NA	0	NA
AT1G13410	-0.115515	0.940552	-0.465992	0.691742
AT1G13420	-0.22811	0.906412	-0.0653421	0.97625
AT1G13430	-0.346481	0.856255	-0.610945	0.714269
AT1G13440	-0.381433	2.7802e-05	-0.225629	0.0273992
AT1G13448	-0.0413072	0.970116	0.321567	0.67116
AT1G13450	0.216375	0.128746	0.320403	0.00788902
AT1G13460	-0.165681	0.424429	-0.332589	0.0320348
AT1G13470	1.08928	0.209988	1.25478	0.10889
AT1G13480	1.25751	NA	-1.34786	NA
AT1G13520	3.2798	NA	0.144453	NA
AT1G13530	1.17584	NA	1.6197	NA
AT1G13540	0.544955	0.593995	0.395094	0.732884
AT1G13550	-0.233999	NA	-0.158173	NA
AT1G13560	-0.139121	0.34089	-0.100134	0.543474
AT1G13570	0.25063	0.274611	0.250275	0.26987
AT1G13580	0.095878	0.800807	-0.0968912	0.802039
AT1G13600	0.196295	NA	0.547511	NA
AT1G13607	-1.45543	NA	-1.22102	NA
AT1G13608	-2.13852	NA	-3.69803	NA
AT1G13609	-1.03817	0.150914	-0.897806	0.228284
AT1G13610	0.30913	NA	-0.418235	NA
AT1G13630	0.0357339	0.949675	-0.173211	0.675919
AT1G13635	-0.38256	NA	-0.920885	NA
AT1G13640	0.0978775	0.648883	-0.0308388	0.916718
AT1G13650	0.0860042	0.795775	0.0393829	0.921641
AT1G13670	-0.0205272	NA	0.734836	NA
AT1G13690	0.0143215	0.968372	-0.0727193	0.798078
AT1G13700	1.69822	8.92871e-06	1.74701	2.49794e-06
AT1G13710	-1.57225	NA	-1.33783	NA
AT1G13730	-0.206269	0.139026	-0.473527	1.23452e-05
AT1G13740	0.509565	0.268373	-0.10129	0.901668
AT1G13750	0.859557	0.0152859	0.804877	0.022133
AT1G13770	-0.0122383	0.971646	-0.069278	0.802358
AT1G13780	0.234902	0.510564	0.319233	0.296194
AT1G13790	0.0335634	0.969445	-0.079877	0.924266
AT1G13800	0.794768	0.174171	0.0197438	0.989387
AT1G13810	-0.125663	0.658829	-0.193294	0.427019
AT1G13820	-0.136344	0.336252	-0.113642	0.448613
AT1G13830	0.697259	0.629215	1.7554	0.0520192
AT1G13860	-0.25395	0.212059	-0.319834	0.0735543
AT1G13870	-0.0626144	0.810454	-0.33819	0.0181497
AT1G13880	0.157863	0.277314	0.0931468	0.606209
AT1G13890	1.27092	NA	0	NA
AT1G13900	-0.110751	0.539782	-0.167284	0.265307
AT1G13910	-0.194733	0.55321	-0.196723	0.548757
AT1G13920	-0.496543	0.0955331	-0.171713	0.694412
AT1G13930	-0.44567	0.00199557	-0.21776	0.229376
AT1G13940	-0.0216138	0.944701	-0.0396253	0.890312
AT1G13950	-0.219516	0.562005	-0.158177	0.70642
AT1G13960	0.0184873	0.960329	0.0575842	0.856414
AT1G13970	0.190783	0.7918	0.180863	0.803633
AT1G13980	0.134025	0.395903	0.211853	0.092431
AT1G13990	0.280981	0.616888	0.32892	0.525789
AT1G14000	0.101706	0.38935	0.0887779	0.470376
AT1G14010	0.225347	0.370248	0.162398	0.568627
AT1G14020	-0.162548	0.440994	-0.296276	0.0722283
AT1G14030	0.252594	0.0548829	-0.0898918	0.654372
AT1G14040	0.00920031	0.994422	0.143732	0.915112
AT1G14060	-0.0995221	0.794295	-0.160181	0.630124
AT1G14071	-0.290381	NA	-0.848915	NA
AT1G14080	2.79039	NA	3.58377	NA
AT1G14100	-0.389623	0.764718	-0.176759	0.911294
AT1G14120	0	NA	0	NA
AT1G14130	0.0302792	0.96631	0.0138717	0.986353
AT1G14140	-0.0035008	0.993086	0.0506495	0.896753
AT1G14150	-0.179887	0.166233	-0.17127	0.182691
AT1G14160	-0.652658	NA	-0.418254	NA
AT1G14170	0.469031	0.444135	0.0750376	0.942536
AT1G14180	0.0474743	0.949675	-0.285849	0.571831
AT1G14185	1.74406	NA	1.4808	NA
AT1G14190	-0.275923	0.68862	0.144637	0.854822
AT1G14200	0.37046	0.011903	0.674001	4.79299e-08
AT1G14205	1.34051	0.0164441	1.17618	0.0413731
AT1G14210	0.396403	0.0851141	0.264824	0.325696
AT1G14230	-0.0507647	0.84781	-0.152583	0.423339
AT1G14240	-0.942805	NA	-1.86165	NA
AT1G14250	-0.552112	0.599257	-0.35254	0.765439
AT1G14260	0.330101	0.790916	0.735085	0.423681
AT1G14270	-0.0370415	0.858574	-0.156027	0.221111
AT1G14280	-0.135531	0.470591	-0.621758	2.74085e-08
AT1G14290	0.372746	0.13061	0.101107	0.797435
AT1G14300	0.0330422	0.950536	0.119889	0.770021
AT1G14310	0.103899	0.690158	-0.047565	0.884727
AT1G14315	2.76498	NA	1.21941	NA
AT1G14320	0.0552682	0.809943	-0.127732	0.453002
AT1G14330	0.0862088	0.808892	-0.154121	0.612356
AT1G14340	-0.136837	0.620945	0.159625	0.530825
AT1G14345	-0.251849	0.113964	-0.193701	0.261925
AT1G14350	-0.225611	0.632415	-0.31621	0.440873
AT1G14360	0.447441	0.115072	0.293174	0.38062
AT1G14370	0.608338	0.0174949	0.964465	1.10962e-05
AT1G14380	0.113384	0.618655	0.033255	0.916871
AT1G14390	-0.0272493	0.984498	-0.156419	0.9106
AT1G14400	-0.00982527	0.971145	0.0745572	0.702864
AT1G14410	0.0149626	0.970603	-0.167279	0.519561
AT1G14420	2.6576	NA	0	NA
AT1G14430	-0.278153	0.842676	-0.0516376	0.976725
AT1G14440	0.0390637	0.95645	0.209819	0.685139
AT1G14450	-0.0338195	0.959259	-0.119848	0.830716
AT1G14453	1.31431	NA	0.530236	NA
AT1G14455	-2.13613	NA	-1.90172	NA
AT1G14460	0.107574	0.745244	0.0454467	0.912879
AT1G14470	0.519045	NA	0.742598	NA
AT1G14480	1.0906	0.228906	1.60003	0.0307593
AT1G14490	0.250809	NA	0.559661	NA
AT1G14510	0.029596	0.92483	0.0669205	0.795029
AT1G14518	1.27092	NA	2.52198	NA
AT1G14520	-0.567495	0.292024	-0.225381	0.757959
AT1G14530	-0.093562	0.862368	0.0642613	0.915685
AT1G14540	2.34053	0.11643	4.31521	0.000149257
AT1G14560	-0.0425936	0.868325	-0.0855087	0.692486
AT1G14570	0.0150638	0.942423	0.0248869	0.899445
AT1G14580	0.0516249	0.852255	-0.0719179	0.776692
AT1G14590	-0.288734	0.208739	-0.512359	0.0061524
AT1G14600	-0.127613	0.611517	-0.334255	0.0546475
AT1G14610	0.130914	0.377886	0.0402889	0.851548
AT1G14620	0.0842219	0.78743	-0.116598	0.686358
AT1G14630	0.0236973	0.984598	0.326448	0.723238
AT1G14640	0.0799994	0.914553	0.239831	0.667797
AT1G14642	-0.855365	0.525697	-0.0883971	0.966746
AT1G14650	-0.0139612	0.952335	0.0403101	0.837149
AT1G14660	-0.14897	0.60184	0.131288	0.652486
AT1G14670	0.0375951	0.911987	0.0124812	0.974242
AT1G14680	0.115291	0.942423	0.318125	0.80308
AT1G14685	0.263426	0.141402	0.17918	0.394972
AT1G14686	-0.527524	NA	0.70728	NA
AT1G14687	-0.349757	0.755842	-0.456102	0.668082
AT1G14688	0	NA	1.50527	NA
AT1G14690	0.113549	0.55321	0.255005	0.0553479
AT1G14700	0.34412	0.190223	0.381775	0.11639
AT1G14710	-0.024288	0.909569	-0.112503	0.400913
AT1G14720	0.261399	0.195772	-0.0281241	0.942536
AT1G14730	-0.244318	0.736337	-0.154603	0.851332
AT1G14740	0.15717	0.406791	0.318847	0.0204473
AT1G14750	-0.488822	NA	0.101209	NA
AT1G14760	0	NA	0	NA
AT1G14770	0.0283498	0.965357	0.00174835	0.99799
AT1G14780	0.530687	0.468362	0.103299	0.931098
AT1G14790	0.700291	0.00460476	0.708705	0.00309769
AT1G14810	-0.0786133	0.799969	-0.349261	0.0459031
AT1G14820	-0.104064	0.804553	-0.0854518	0.847276
AT1G14830	-0.0737855	0.716323	-0.00599813	0.983832
AT1G14840	-0.0804394	0.598345	-0.0263138	0.900096
AT1G14850	0.074719	0.70543	0.00563069	0.984816
AT1G14860	1.54211	NA	1.73541	NA
AT1G14870	1.28434	0.025543	1.38073	0.0113809
AT1G14880	1.41496	0.171163	1.37051	0.174547
AT1G14890	0.289163	0.569238	0.381109	0.397402
AT1G14900	-0.592169	0.0879214	-0.0374735	0.958554
AT1G14910	-0.0299361	0.88398	0.0396132	0.834968
AT1G14920	0.0423361	0.911046	-0.491136	0.00366869
AT1G14930	-0.960943	NA	-1.6673	NA
AT1G14970	0.0342081	0.959164	-0.00167238	0.998113
AT1G14980	0.00241536	0.994775	-0.0645154	0.843775
AT1G14990	-0.194567	0.574475	-0.209617	0.536797
AT1G15002	-2.16236	NA	-0.309719	NA
AT1G15010	2.46715	0.00936978	1.10852	0.397402
AT1G15015	0.315566	NA	0.811184	NA
AT1G15020	0.236513	0.305969	0.248654	0.260192
AT1G15030	0.0889673	0.696068	0.0265048	0.931098
AT1G15040	0.156913	NA	0.763978	NA
AT1G15050	0.291471	0.856255	0.578729	0.659575
AT1G15060	-0.177321	0.277208	-0.0780683	0.719382
AT1G15080	-0.435814	0.376774	0.0104001	0.991184
AT1G15085	-2.26508	NA	-0.886006	NA
AT1G15090	-2.52716	NA	-2.29274	NA
AT1G15100	-0.437013	0.0887948	-0.654827	0.00322073
AT1G15110	0.148707	0.750693	-0.180138	0.692435
AT1G15120	0.0448894	0.804875	0.0652435	0.685876
AT1G15125	2.17436	0.00135404	2.26868	0.000499989
AT1G15130	0.108275	0.468362	0.200395	0.0729552
AT1G15140	-0.279834	0.0181495	-0.318767	0.00406495
AT1G15150	-0.565524	0.46956	0.431546	0.601404
AT1G15160	0.166373	0.690424	0.30365	0.352683
AT1G15165	-0.242123	0.418314	-0.487757	0.0320017
AT1G15170	-0.218316	0.407632	0.0935013	0.783488
AT1G15175	0.0822844	0.900133	0.303838	0.484048
AT1G15180	-0.166189	0.152787	-0.219926	0.0331875
AT1G15190	0.462471	NA	1.01111	NA
AT1G15200	-0.0456406	0.8211	-0.0254547	0.913701
AT1G15210	0.30913	NA	-0.418244	NA
AT1G15215	-0.142492	0.730583	0.0322788	0.953687
AT1G15220	-0.0236948	0.969069	0.0625523	0.911294
AT1G15230	-0.254074	0.139357	-0.0613642	0.827745
AT1G15240	0.0353774	0.884813	0.0764443	0.69691
AT1G15250	-0.162003	0.555057	-0.295721	0.165301
AT1G15260	-0.0950272	0.676884	-0.0794123	0.736238
AT1G15270	0.0119457	0.951711	0.0477734	0.748167
AT1G15280	-0.0238344	0.897196	-0.00672811	0.974959
AT1G15290	0.0910606	0.619162	0.0757424	0.689887
AT1G15310	-0.24406	0.748751	-0.364562	0.587612
AT1G15320	2.48961	NA	2.80254	NA
AT1G15330	0	NA	2.16535	NA
AT1G15340	0.104119	0.588653	0.0713449	0.73904
AT1G15350	-0.15145	0.629844	0.0463707	0.91475
AT1G15370	-0.16218	0.226705	-0.0688251	0.707409
AT1G15380	2.70799	NA	1.50531	NA
AT1G15385	2.14322	NA	0	NA
AT1G15390	-0.0618773	0.870703	-0.107688	0.744778
AT1G15400	-0.141415	0.468362	0.0129502	0.969637
AT1G15410	-0.145692	0.66234	-0.234779	0.388078
AT1G15415	5.22291	NA	1.54593	NA
AT1G15420	-0.0972293	0.804553	-0.184002	0.565653
AT1G15430	-0.142832	0.677278	0.274488	0.276949
AT1G15440	-0.0701477	0.877353	-0.336374	0.210504
AT1G15460	-1.1306	NA	-0.896209	NA
AT1G15470	-0.18205	0.339948	-0.253863	0.12158
AT1G15480	0.206052	0.523123	0.149322	0.682332
AT1G15490	-0.252028	0.232662	-0.0692717	0.83117
AT1G15500	-0.176312	0.130102	-0.17821	0.112275
AT1G15510	-0.0294801	0.953022	-0.282644	0.318785
AT1G15520	1.35422	0.0193098	0.236762	0.830717
AT1G15530	0.231596	0.354439	0.430917	0.0218919
AT1G15540	0.968855	NA	-1.26085	NA
AT1G15550	0.565571	0.0311756	0.69033	0.00388646
AT1G15570	-0.0290139	0.973684	-0.105906	0.898293
AT1G15580	0.196278	0.709628	0.310485	0.483313
AT1G15620	-0.761683	NA	-2.27303	NA
AT1G15625	-0.403902	0.788893	-0.108979	0.954646
AT1G15650	0	NA	1.50527	NA
AT1G15660	0.0108295	0.983199	0.242818	0.385395
AT1G15670	1.56205	0.00270064	1.32743	0.0128688
AT1G15690	-0.171608	0.0627408	-0.257132	0.00108644
AT1G15710	-0.331992	0.0559713	-0.36313	0.0276355
AT1G15720	2.18084	NA	0	NA
AT1G15730	0.114747	0.377723	-0.00711132	0.976355
AT1G15740	0.718042	0.00204136	0.827677	0.000150016
AT1G15750	0.079627	0.480358	0.0507244	0.697064
AT1G15760	-1.09437	0.278839	-0.660511	0.577295
AT1G15770	-0.652658	NA	-0.418244	NA
AT1G15772	0.309131	NA	-0.418243	NA
AT1G15780	0.0753086	0.737964	0.0463337	0.855513
AT1G15790	0.806828	0.0891849	0.893615	0.0430516
AT1G15800	0.0490996	0.970728	0.602539	0.4361
AT1G15810	-0.0716211	0.777088	-0.167769	0.37966
AT1G15820	-0.293266	0.0901991	-0.222517	0.235972
AT1G15825	0.173234	0.85202	-0.00363778	0.997716
AT1G15830	-0.346142	0.266434	-0.0543989	0.921047
AT1G15840	2.14322	NA	1.50529	NA
AT1G15860	0.114528	0.499489	0.0983562	0.578085
AT1G15870	0.787182	0.444166	-0.932547	0.422112
AT1G15880	0.127762	0.463594	0.270804	0.0294192
AT1G15885	0.0500087	0.944727	0.171007	0.759287
AT1G15890	1.23345	0.000607791	1.69253	1.85187e-07
AT1G15900	-0.102349	NA	0.405613	NA
AT1G15910	0.157358	0.409188	0.380277	0.00377139
AT1G15920	0.00808174	0.981072	0.0817997	0.740542
AT1G15930	-0.0116688	0.970225	-0.168269	0.325671
AT1G15940	0.0597213	0.84233	0.147559	0.509689
AT1G15950	-0.225487	0.217366	-0.201899	0.275914
AT1G15960	-0.200604	0.377097	0.0483177	0.889752
AT1G15970	-0.235678	0.105338	-0.138348	0.442877
AT1G15980	-0.00440536	0.984227	-0.0740943	0.633524
AT1G15990	-0.238863	NA	0.467399	NA
AT1G16000	0.0526677	0.91933	0.00629591	0.991815
AT1G16010	-0.0773016	0.701636	-0.127762	0.441676
AT1G16020	-0.130178	0.521242	-0.29564	0.0389315
AT1G16022	0.30213	NA	-1.93614	NA
AT1G16025	0	NA	1.50527	NA
AT1G16030	-0.306987	0.275715	-0.0979679	0.810578
AT1G16040	0.155785	0.544907	0.191487	0.420785
AT1G16060	-0.463431	0.474825	-0.148709	0.868202
AT1G16070	0.362989	0.740229	0.175689	0.898556
AT1G16080	-0.199062	0.0746481	-0.107246	0.447987
AT1G16090	-0.211386	0.484342	-0.279288	0.295731
AT1G16110	0.943115	0.00406321	1.3805	1.83121e-06
AT1G16120	0.663838	NA	0.529524	NA
AT1G16130	1.25605	0.0757787	2.63965	1.17729e-06
AT1G16150	3.16	NA	4.78653	NA
AT1G16160	-1.04488	NA	0.491623	NA
AT1G16170	-0.146814	0.534453	0.16825	0.440353
AT1G16180	0.0410244	0.85688	0.173985	0.204657
AT1G16190	-0.158339	0.358785	-0.0994287	0.628324
AT1G16210	-0.158471	0.204857	-0.134962	0.300833
AT1G16220	-0.0688358	0.972458	-0.0613466	0.977468
AT1G16225	0	NA	0	NA
AT1G16230	-0.652658	NA	-0.418254	NA
AT1G16240	0.17281	0.102019	0.145067	0.194448
AT1G16250	0.146732	0.576167	0.223064	0.307619
AT1G16260	0.570096	0.00935652	0.764573	0.000102848
AT1G16270	0.34102	0.0626806	0.243477	0.238389
AT1G16280	-0.188958	0.501007	-0.246946	0.321562
AT1G16300	-0.179709	0.733276	-0.146123	0.789409
AT1G16310	-0.302553	0.350915	0.126077	0.765726
AT1G16320	-0.0774159	0.7191	-0.0197774	0.945353
AT1G16330	0.177003	NA	-0.0620947	NA
AT1G16340	-0.0374456	0.929617	-0.043635	0.918015
AT1G16350	0.00687452	0.983796	0.0306531	0.924266
AT1G16360	0.609843	NA	0.267662	NA
AT1G16370	0.141608	NA	0.784599	NA
AT1G16390	-0.359432	0.524833	-0.0456087	0.959624
AT1G16400	-0.263344	0.553994	0.0386979	0.955474
AT1G16410	-0.319411	0.383425	0.0538844	0.929479
AT1G16420	1.88419	0.0475744	1.29896	0.239963
AT1G16430	-0.159092	0.767935	-0.045326	0.948107
AT1G16440	0.10392	NA	0.575135	NA
AT1G16445	0.611124	0.265401	-0.301888	0.697348
AT1G16460	-0.0383479	0.7918	-0.0305558	0.842658
AT1G16470	0.0681627	0.767479	-0.0251206	0.931098
AT1G16480	-0.349222	0.636568	0.213721	0.788183
AT1G16489	-0.652658	NA	-0.418244	NA
AT1G16500	-0.448056	0.178971	-0.252966	0.542609
AT1G16510	-0.521847	0.209457	-0.250046	0.642768
AT1G16515	-0.580784	0.17759	-0.654132	0.113323
AT1G16520	-0.214782	0.542176	-0.367265	0.198683
AT1G16530	-0.626378	0.414078	-1.01151	0.120462
AT1G16540	0.0955889	0.809089	0.0767029	0.854166
AT1G16560	0.165953	0.173502	0.119187	0.396722
AT1G16570	0.0587037	0.874646	0.139727	0.632932
AT1G16590	-0.136536	0.765351	-0.0498251	0.931491
AT1G16610	-0.103079	0.620604	-0.0600175	0.80252
AT1G16630	-0.0596736	0.965513	-0.435829	0.659575
AT1G16635	-0.329216	NA	-1.41178	NA
AT1G16640	0.178831	0.910694	-0.0106958	0.995352
AT1G16650	-0.00884937	0.984227	-0.0669506	0.86805
AT1G16670	0.394504	0.139026	0.63041	0.00390186
AT1G16680	0.0562107	0.844352	0.0503789	0.862977
AT1G16690	-0.191446	0.480539	-0.0847655	0.808384
AT1G16700	-0.220386	0.0490299	-0.0537485	0.772554
AT1G16705	1.67077	NA	0.917852	NA
AT1G16710	0.110743	0.597324	0.0624503	0.800525
AT1G16720	0.0488427	0.903126	0.0486291	0.902168
AT1G16730	-0.681509	0.000348694	-0.502685	0.0125923
AT1G16740	-0.199777	0.351027	-0.422133	0.00856682
AT1G16750	-0.472668	0.00568292	-0.0792557	0.800771
AT1G16760	-0.652658	NA	-0.418254	NA
AT1G16770	-0.595279	0.457474	-0.510273	0.547328
AT1G16780	-0.00455408	0.989525	-0.111682	0.697299
AT1G16790	1.27092	NA	2.35205	NA
AT1G16800	0.108861	0.805109	-0.0555099	0.916645
AT1G16810	0.0264903	0.915994	0.0989546	0.570534
AT1G16820	0.392586	0.73747	0.220748	0.87344
AT1G16825	-0.0852657	0.890795	-0.134478	0.808706
AT1G16830	-0.338185	0.629332	-0.221078	0.778718
AT1G16840	0.161697	0.396195	0.27729	0.059849
AT1G16850	0.234892	0.866214	-0.767249	0.438568
AT1G16860	-0.298998	0.00818927	-0.213339	0.0836475
AT1G16870	-0.0139775	0.972268	-0.104928	0.719382
AT1G16880	0.10851	0.484073	-0.00467707	0.986707
AT1G16890	0.0682916	0.553994	0.133474	0.117859
AT1G16900	0.00824803	0.98314	-0.155896	0.500886
AT1G16910	1.21308	NA	-0.987706	NA
AT1G16916	0.0481405	0.938959	0.182544	0.686566
AT1G16920	-0.0696116	0.865753	-0.084863	0.830686
AT1G16930	0.196955	0.6964	0.273048	0.540591
AT1G16960	-0.13118	0.659882	0.104894	0.735446
AT1G16970	0.183727	0.523123	0.202274	0.457914
AT1G17020	3.02874	0.0232203	0.524245	0.844014
AT1G17030	-0.690715	0.508184	0.168525	0.907141
AT1G17040	0.0630509	0.838207	-0.0752333	0.801764
AT1G17050	-0.249978	0.0819124	-0.234278	0.098869
AT1G17060	0.799465	0.645168	0.684916	0.703661
AT1G17065	-0.652658	NA	-0.418244	NA
AT1G17070	-0.235949	0.231118	-0.296609	0.0937087
AT1G17080	0.0476492	0.858723	0.0283961	0.925797
AT1G17090	-0.789079	0.119119	-0.797423	0.115521
AT1G17100	-0.734603	3.2898e-09	-0.635995	2.89732e-07
AT1G17110	0.169765	0.214141	0.0697225	0.711936
AT1G17120	0.0182237	0.949405	0.0972348	0.615338
AT1G17130	-0.055144	0.765887	-0.0559672	0.759747
AT1G17140	0.26667	0.367828	-0.0021926	0.996849
AT1G17145	0.212273	0.229008	0.223941	0.183686
AT1G17147	1.2138	0.00500737	2.31576	1.3548e-10
AT1G17160	-0.204942	0.253117	0.0193783	0.953496
AT1G17170	1.96454	NA	-0.239323	NA
AT1G17180	2.17989	NA	-0.418226	NA
AT1G17190	-0.0430088	0.954224	-0.158925	0.793038
AT1G17200	0.104304	0.778959	0.135281	0.690063
AT1G17210	-0.0343782	0.857921	0.0542822	0.748885
AT1G17220	-0.0065101	0.978412	-0.0357089	0.85833
AT1G17235	0.059305	NA	0.262648	NA
AT1G17240	0.66037	0.182354	0.972356	0.0176123
AT1G17255	0.571078	0.414067	0.407515	0.617438
AT1G17260	-0.329106	0.574475	-0.0735297	0.931627
AT1G17270	0.160733	0.681787	0.0633274	0.901264
AT1G17280	0.0556307	0.774981	0.0538123	0.779645
AT1G17285	1.84587	NA	0.54353	NA
AT1G17290	0.046398	0.885266	0.11264	0.649697
AT1G17330	0.0679898	0.864296	0.0974806	0.788744
AT1G17340	0.238703	0.128746	0.332225	0.0141525
AT1G17345	-0.652658	NA	-0.418254	NA
AT1G17350	-0.172752	0.609991	-0.187191	0.570534
AT1G17360	-0.00424615	0.987624	-0.0108224	0.971932
AT1G17370	-0.232021	0.0913565	-0.153163	0.337501
AT1G17380	0.346751	0.826125	0.329275	0.835663
AT1G17400	-0.993516	NA	-1.66273	NA
AT1G17410	0.0471124	0.929045	0.228275	0.496619
AT1G17420	0.0702714	0.859517	0.293138	0.224501
AT1G17430	0.489556	0.405231	0.463474	0.433069
AT1G17440	0.165736	0.358421	0.260995	0.0693227
AT1G17450	0.257463	0.262056	0.222293	0.352852
AT1G17455	0.280611	0.520805	0.454617	0.188782
AT1G17460	-0.0477942	0.972458	-0.426062	0.678047
AT1G17470	-0.0992856	0.455621	-0.0783964	0.585167
AT1G17480	0.050625	0.968273	-0.216551	0.837149
AT1G17490	-0.0246109	0.950426	-0.130928	0.637137
AT1G17500	0.359991	0.0465181	0.340481	0.0587477
AT1G17510	-0.156548	0.777015	-0.0838921	0.898513
AT1G17520	0.136621	0.619683	-0.0201236	0.962323
AT1G17530	-0.0424017	0.903855	-0.00226524	0.995637
AT1G17540	-0.610459	NA	-1.33782	NA
AT1G17550	0.0345789	0.911046	0.138635	0.495703
AT1G17560	0.0239161	0.984227	-0.0906395	0.941891
AT1G17580	0.200336	0.162496	0.180622	0.217778
AT1G17590	0.762383	0.00609653	0.749414	0.00636755
AT1G17600	0.667658	0.0184031	0.618305	0.0308434
AT1G17610	0.877804	0.453306	1.19871	0.222971
AT1G17615	0.309131	NA	0.543517	NA
AT1G17620	-0.497504	0.00139626	-0.341759	0.0444805
AT1G17630	-0.280888	0.854858	-0.364684	0.801668
AT1G17640	0.219933	0.573914	0.330912	0.310606
AT1G17650	0.00566886	0.989351	-0.267664	0.304561
AT1G17665	-1.49617	NA	1.18413	NA
AT1G17680	0.0548439	0.86575	0.0745143	0.803633
AT1G17690	0.0313971	0.926382	-0.181481	0.381025
AT1G17700	-0.442855	0.775548	-0.246222	0.890397
AT1G17710	0.0394691	NA	-2.38674	NA
AT1G17720	-0.0306344	0.897295	-0.083485	0.639749
AT1G17730	-0.0283178	0.913253	-0.0327973	0.898556
AT1G17744	-1.66918	NA	0.374467	NA
AT1G17745	0.0152734	0.989351	0.000446493	0.999841
AT1G17750	-0.0702128	0.943961	-0.215308	0.788744
[truncated: 22,590 more rows]

## Sheet: tZ_upregulated
Supporting Table 2 Differentially expressed Arabidopsis genes 24 h after tZ or BAPA application. Fold changes (FC) are compared to DMSO control. Only significant DEGs (p ≤ 0.05) are shown, p-values are calculated according to Benjamini-Hochberg.
tZ upregulated
AGI	log2 FC	p-value	Primary Gene Symbol	Gene Model Description
AT2G35980	6.20884	0.000461699	YELLOW-LEAF-SPECIFIC GENE 9 (YLS9)	Encodes a protein whose sequence is similar to tobacco hairpin-induced gene (HIN1) and Arabidopsis non-race specific disease resistance gene (NDR1). Expression of this gene is induced by cucumber mosaic virus, spermine and during senescence. The gene product is localized to the chloroplast. The mRNA is cell-to-cell mobile.
AT2G36780	4.97211	4.75375e-05		UDP-Glycosyltransferase superfamily protein;(source:Araport11)
AT2G29460	4.79148	0.00394974	GLUTATHIONE S-TRANSFERASE TAU 4 (GSTU4)	Encodes glutathione transferase belonging to the tau class of GSTs. Naming convention according to Wagner et al. (2002). Role in the degradation of H2O2 to water using glutathione as electron donor
AT3G48850	4.77114	0.0145153	PHOSPHATE TRANSPORTER 3;2 (PHT3;2)	Encodes a mitochondrial phosphate transporter. Modulates plant responses to salt stress.
AT5G44430	4.46845	0.000215622	PLANT DEFENSIN 1.2C (PDF1.2c)	Predicted to encode a PR (pathogenesis-related) protein. Belongs to the plant defensin (PDF) family with the following members: At1g75830/PDF1.1, At5g44420/PDF1.2a, At2g26020/PDF1.2b, At5g44430/PDF1.2c, At2g26010/PDF1.3, At1g19610/PDF1.4, At1g55010/PDF1.5, At2g02120/PDF2.1, At2g02100/PDF2.2, At2g02130/PDF2.3, At1g61070/PDF2.4, At5g63660/PDF2.5, At2g02140/PDF2.6, At5g38330/PDF3.1 and At4g30070/PDF…
AT3G49340	4.2569	0.0228556		Cysteine proteinases superfamily protein;(source:Araport11)
AT3G49130	4.25453	0.00148784		SWAP (Suppressor-of-White-APricot)/surp RNA-binding domain-containing protein;(source:Araport11)
AT1G32960	4.08687	0.000872626	(SBT3.3)	Subtilase family protein;(source:Araport11)
AT5G13330	4.01798	0.0304254	RELATED TO AP2 6L (Rap2.6L)	encodes a member of the ERF (ethylene response factor) subfamily B-4 of ERF/AP2 transcription factor family. The protein contains one AP2 domain. There are 7 members in this subfamily.
AT2G26020	3.82334	3.08388e-06	PLANT DEFENSIN 1.2B (PDF1.2b)	Predicted to encode a PR (pathogenesis-related) protein. Belongs to the plant defensin (PDF) family with the following members: At1g75830/PDF1.1, At5g44420/PDF1.2a, At2g26020/PDF1.2b, At5g44430/PDF1.2c, At2g26010/PDF1.3, At1g19610/PDF1.4, At1g55010/PDF1.5, At2g02120/PDF2.1, At2g02100/PDF2.2, At2g02130/PDF2.3, At1g61070/PDF2.4, At5g63660/PDF2.5, At2g02140/PDF2.6, At5g38330/PDF3.1 and At4g30070/PDF…
AT3G15500	3.63725	0.0107275	NAC DOMAIN CONTAINING PROTEIN 3 (NAC3)	Encodes an ATAF-like NAC-domain transcription factor that doesn't contain C-terminal sequences shared by CUC1, CUC2 and NAM. Note: this protein (AtNAC3) is not to be confused with the protein encoded by locus AT3G29035, which, on occasion, has also been referred to as AtNAC3. The mRNA is cell-to-cell mobile.
AT3G11340	3.58245	0.0160601	UDP-DEPENDENT GLYCOSYLTRANSFERASE 76B1 (UGT76B1)	Encodes a uridine diphosphate-dependent glucosyltransferase that conjugates isoleucic acid and modulates plant defense via glucosylation of N-hydroxypipecolic acid.
AT2G37430	3.45063	0.00226499	ZINC FINGER OF ARABIDOPSIS THALIANA 11 (ZAT11)	Encodes a member of the zinc finger family of transcriptional regulators. It is expressed in many root tips, primary roots, cotyledons and hypocotyl. The protein is localized to the nucleus. Overexpression of ZAT11 causes increased root growth and increased sensitivity to nickel ions. The mRNA is cell-to-cell mobile.
AT1G33030	3.44274	0.00474233		O-methyltransferase family protein;(source:Araport11)
AT1G66700	3.20152	0.00207417	(PXMT1)	A member of the Arabidopsis SABATH methyltransferase gene family. Encodes PXMT1, a methyltransferase that methylates 1,7-paraxanthine.
AT1G02400	3.12714	0.0306266	GIBBERELLIN 2-OXIDASE 6 (GA2OX6)	Encodes a gibberellin 2-oxidase that acts on C19 gibberellins but not C20 gibberellins.
AT1G17020	3.02874	0.0232203	SENESCENCE-RELATED GENE 1 (SRG1)	Encodes a novel member of the Fe(II)/ascorbate oxidase gene family; senescence-related gene.
AT2G36770	2.91902	2.75318e-05		UDP-Glycosyltransferase superfamily protein;(source:Araport11)
AT5G20250	2.91879	4.54684e-26	DARK INDUCIBLE 10 (DIN10)	encodes a member of glycosyl hydrolase family 36. Expression is induced within 3 hours of dark treatment, in senescing leaves and treatment with exogenous photosynthesis inhibitor. Induction of gene expression was suppressed in excised leaves supplied with sugar. The authors suggest that the gene's expression pattern is responding to the level of sugar in the cell. The mRNA is cell-to-cell mobile.
AT5G07010	2.76154	0.00358531	SULFOTRANSFERASE 2A (ST2A)	Encodes a sulfotransferase that acts specifically on 11- and 12-hydroxyjasmonic acid. Transcript levels for this enzyme are increased by treatments with jasmonic acid (JA), 12-hydroxyJA, JA-isoleucine, and 12-oxyphytodienoic acid (a JA precursor).
AT4G27450	2.68809	1.61931e-07	HYPOXIA RESPONSE UNKNOWN PROTEIN 54 (HUP54)	aluminum induced protein with YGL and LRDR motifs;(source:Araport11)
AT1G10550	2.67235	0.0181448	XYLOGLUCAN:XYLOGLUCOSYL TRANSFERASE 33 (XTH33)	Encodes a membrane-localized protein that is predicted to function during cell wall modification.Overexpression of XTH33 results in abnormal cell morphology. It's expression is under epigenetic control by ATX1.
AT5G07200	2.59188	0.0141441	GIBBERELLIN 20-OXIDASE 3 (GA20OX3)	encodes a gibberellin 20-oxidase.
AT5G41590	2.58689	0.0250353		LURP-one-like protein (DUF567);(source:Araport11)
AT3G28210	2.55748	0.0391102	(PMZ)	Encodes a putative zinc finger protein (PMZ).
AT2G18700	2.51211	2.59493e-22	TREHALOSE PHOSPHATASE/SYNTHASE 11 (TPS11)	Encodes an enzyme putatively involved in trehalose biosynthesis. The protein has a trehalose synthase (TPS)-like domain that may or may not be active as well as a trehalose phosphatase (TPP)-like domain.
AT5G56870	2.49108	3.12959e-13	BETA-GALACTOSIDASE 4 (BGAL4)	Secreted protein that encodes a glycosyl hydrolase catalyzes the removal of terminal beta-D-galactosyl residues from beta-D-galactoside
AT1G15010	2.46715	0.00936978		mediator of RNA polymerase II transcription subunit;(source:Araport11)
AT1G26380	2.4461	0.00123518	FAD-LINKED OXIDOREDUCTASE 1 (FOX1)	Functions in the biosynthesis of 4-hydroxy indole-3-carbonyl nitrile (4-OH-ICN), a cyanogenic phytoalexin in Arabidopsis. FOX1 acts as a dehydrogenase on indole cyanohydrin to form indole carbonyl nitrile.
AT3G15630	2.44258	1.5382e-05		plant/protein;(source:Araport11)
AT2G28630	2.4161	3.45058e-06	3-KETOACYL-COA SYNTHASE 12 (KCS12)	Encodes KCS12, a member of the 3-ketoacyl-CoA synthase family involved in the biosynthesis of VLCFA (very long chain fatty acids).
AT2G26010	2.40566	0.00249031	PLANT DEFENSIN 1.3 (PDF1.3)	Predicted to encode a PR (pathogenesis-related) protein. Belongs to the plant defensin (PDF) family with the following members: At1g75830/PDF1.1, At5g44420/PDF1.2a, At2g26020/PDF1.2b, At5g44430/PDF1.2c, At2g26010/PDF1.3, At1g19610/PDF1.4, At1g55010/PDF1.5, At2g02120/PDF2.1, At2g02100/PDF2.2, At2g02130/PDF2.3, At1g61070/PDF2.4, At5g63660/PDF2.5, At2g02140/PDF2.6, At5g38330/PDF3.1 and At4g30070/PDF…
AT2G26400	2.34766	0.0448895		Encodes a protein predicted to belong to the acireductone dioxygenase (ARD/ARD?)family.
AT5G52300	2.3437	0.0317536	LOW-TEMPERATURE-INDUCED 65 (LTI65)	Encodes a protein that is induced in expression in response to water deprivation such as cold, high-salt, and desiccation. The response appears to be via abscisic acid. The promoter region contains two ABA-responsive elements (ABREs) that are required for the dehydration-responsive expression of rd29B as cis-acting elements. Protein is a member of a gene family with other members found plants, an…
AT4G21120	2.34151	0.00135282	AMINO ACID TRANSPORTER 1 (AAT1)	Encodes a member of the cationic amino acid transporter (CAT) subfamily of amino acid polyamine choline transporters. Mediates efficient uptake of Lys, Arg and Glu in a yeast system. The mRNA is cell-to-cell mobile.
AT1G03850	2.32892	1.21132e-09	GLUTAREDOXIN 13 (GRXS13)	Encodes glutaredoxin ATGRXS13, required to facilitate Botrytis cinerea infection of Arabidopsis thaliana plants. Sylvain La Camera et al (2011, PMID:21756272) reported a third splice variant in addition to the two annotated in TAIR10. It is a member of the CC-type glutaredoxin (ROXY) family that has been shown to interact with the transcription factor TGA2 and suppress ORA59 promoter activity.
AT5G22920	2.32235	9.60904e-11	RING ZINC-FINGER PROTEIN 34 (RZPF34)	Encodes a protein with sequence similarity to RING, zinc finger proteins. Loss of function mutations show reduced (15%) stomatal aperture under non stress conditions.
AT3G04070	2.3023	0.0232203	NAC DOMAIN CONTAINING PROTEIN 47 (NAC047)	NAC domain containing protein 47;(source:Araport11)
AT3G28510	2.29819	0.0290219		P-loop containing nucleoside triphosphate hydrolases superfamily protein;(source:Araport11)
AT5G25910	2.2859	0.00032889	RECEPTOR LIKE PROTEIN 52 (RLP52)	putative disease resistance protein induced by chitin oligomers.
AT2G15880	2.27987	7.21977e-09	LEUCINE-RICH REPEAT/EXTENSIN 10 (LRX10)	Pollen expressed protein required for pollen tube growth.Along with other members of the LRX family, itnteracts with RALF4 to control pollen tube growth and integrity. Loss of function results in premature pollen tube rupture and reduced fertility.
AT2G13810	2.25094	0.0253649	AGD2-LIKE DEFENSE RESPONSE PROTEIN 1 (ALD1)	ALD1 is a L-lysine alpha-aminotransferase. It is part of the pipecolic acid biosynthetic pathway, where it catalyzes the biochemical conversion of lysine to epsilon-amino-alpha-ketocaproic acid (KAC) which is subject to subsequent transamination, cyclization and isomerization to form 2,3-dehydropipecolic acid.
AT1G66960	2.24531	0.0286313		Terpenoid cyclases family protein;(source:Araport11)
AT1G02610	2.22137	5.65217e-09		RING/FYVE/PHD zinc finger superfamily protein;(source:Araport11)
AT1G36622	2.20612	0.000164155		transmembrane protein;(source:Araport11)
AT5G58840	2.18777	0.00905234		Subtilase family protein;(source:Araport11)
AT1G02930	2.18631	0.000643486	GLUTATHIONE S-TRANSFERASE 6 (GSTF6)	Encodes glutathione transferase belonging to the phi class of GSTs. Naming convention according to Wagner et al. (2002).
AT5G44420	2.18114	0.0103618	PLANT DEFENSIN 1.2 (PDF1.2)	Encodes an ethylene- and jasmonate-responsive plant defensin. mRNA levels are not responsive to salicylic acid treatment; although jasmonate and salicylic acid can act synergistically to enhance the expression of this gene. Belongs to the plant defensin (PDF) family with the following members: At1g75830/PDF1.1, At5g44420/PDF1.2a, At2g26020/PDF1.2b, At5g44430/PDF1.2c, At2g26010/PDF1.3, At1g19610/P…
AT1G15125	2.17436	0.00135404		S-adenosyl-L-methionine-dependent methyltransferases superfamily protein;(source:Araport11)
AT5G49360	2.16374	1.08271e-11	BETA-XYLOSIDASE 1 (BXL1)	Encodes a bifunctional {beta}-D-xylosidase/{alpha}-L-arabinofuranosidase required for pectic arabinan modification. Located in the extracellular matrix. Gene is expressed specifically in tissues undergoing secondary wall thickening. This is a member of glycosyl hydrolase family 3 and has six other closely related members.
AT5G24110	2.16302	0.00288835	WRKY DNA-BINDING PROTEIN 30 (WRKY30)	member of WRKY Transcription Factor; Group III
AT5G56960	2.1587	0.0424967		basic helix-loop-helix (bHLH) DNA-binding family protein;(source:Araport11)
AT4G07820	2.15241	0.025543		CAP (Cysteine-rich secretory proteins, Antigen 5, and Pathogenesis-related 1 protein) superfamily protein;(source:Araport11)
AT1G74670	2.13328	9.53284e-05	GA-STIMULATED ARABIDOPSIS 6 (GASA6)	Gibberellin-regulated family protein;(source:Araport11)
AT3G48100	2.0867	1.41122e-34	RESPONSE REGULATOR 5 (RR5)	Encodes a transcription repressor that mediates a negative feedback loop in cytokinin signalling. ARR5 expression is upregulated by Class I KNOX genes. Arr5 protein is stabilized by cytokinin in a two-component phosphorelay.
AT4G39670	2.08075	0.00188801	PHOSPHOLIPASE-LIKE PROTEIN (GLTP)	Member of the glycolipid transfer protein (GLTP) superfamily, shuttles ceramide-1-phosphate (C1P) between membranes.
AT2G19190	2.07936	0.000217133	FLG22-INDUCED RECEPTOR-LIKE KINASE 1 (FRK1)	Encodes a receptor-like protein kinase that is involved in early defense signaling. Expression of this gene is strongly induced during leaf senescence. It is a target of the transcription factor AtWRKY6.
AT3G48360	2.06581	3.05644e-08	BTB AND TAZ DOMAIN PROTEIN 2 (bt2)	Encodes a protein (BT2) that is an essential component of the TAC1-mediated telomerase activation pathway. Acts redundantly with BT3 and BT1 during female gametophyte development and with BT3 during male gametophyte development. BT2 also mediates multiple responses to nutrients, stresses, and hormones.
AT3G13950	2.04821	0.00234596		ankyrin;(source:Araport11)
AT5G39610	2.04553	6.77406e-05	NAC DOMAIN CONTAINING PROTEIN 6 (NAC6)	Encodes a NAC-domain transcription factor. Positively regulates aging-induced cell death and senescence in leaves. This gene is upregulated in response to salt stress in wildtype as well as NTHK1 transgenic lines although in the latter case the induction was drastically reduced. It was also upregulated by ABA, ACC and NAA treatment, although in the latter two cases, the induction occurred relativ…
AT2G15890	2.03862	7.66011e-10	MATERNAL EFFECT EMBRYO ARREST 14 (MEE14)	Encodes CBP1, a regulator of transcription initiation in central cell-mediated pollen tube guidance.
AT2G36080	2.0382	0.0387847	ABNORMAL SHOOT 2 (ABS2)	Encodes a plant-specific B3 DNA-binding domain transcription factor. Has transcription repressor activity.
AT5G06865	2.01257	0.0107275		Natural antisense transcript overlaps with AT5G06860;(source:Araport11)
AT5G44260	1.97896	0.0164441	TANDEM CCCH ZINC FINGER PROTEIN 5 (TZF5)	Encodes a Tandem CCCH Zinc Finger protein. Interacts and co-localizes with MARD1 and RD21A in processing bodies (PBs) and stress granules (SGs).
AT3G03815	1.97692	0.0207362		Natural antisense transcript overlaps with AT3G19290;(source:Araport11)
AT1G21326	1.96179	0.0405749		VQ motif-containing protein;(source:Araport11)
AT4G02520	1.9553	0.00204332	GLUTATHIONE S-TRANSFERASE PHI 2 (GSTF2)	Encodes glutathione transferase belonging to the phi class of GSTs. Naming convention according to Wagner et al. (2002). The expression of this gene is upregulated by herbicide safeners such as benoxacor and fenclorim.
AT1G56060	1.94393	0.0146334	CYSTEINE-RICH TRANSMEMBRANE MODULE 3 (ATHCYSTM3)	CYSTM3 is a mitochondrial protein that is induced by salt stress and is a negative regulator of salt stress.
AT4G34790	1.9439	0.0157632	SMALL AUXIN UPREGULATED RNA 3 (SAUR3)	Putative OXS2-binding DEGs were constitutively activated by OXS2.
AT5G44575	1.9358	0.00311291	(PROSCOOP8)	SCOOP (SERINE RICH ENDOGENOUS PEPTIDE) family member, involved in immunity against herbivorous insects.
AT4G17660	1.89954	0.0369415	PBS1-LIKE 20 (PBL20)	Protein kinase superfamily protein;(source:Araport11)
AT1G16420	1.88419	0.0475744	METACASPASE 8 (MC8)	Encodes a metacaspase (cysteine-type endopeptidase) that is involved in promoting programmed cell death in response to hydrogen peroxide (H2O2), UV light, and methyl viologen (MV). Transcript levels rise in response to UV-C, H2O2, and MV. In vitro assays demonstrate that this enzyme has a preference for cleaving after an arginine residue, and it has a pH optimum of 8.0.
AT1G02920	1.87843	0.0024267	GLUTATHIONE S-TRANSFERASE 7 (GSTF7)	Encodes glutathione transferase belonging to the phi class of GSTs. Naming convention according to Wagner et al. (2002).
AT5G42380	1.87736	0.00525812	CALMODULIN LIKE 37 (CML37)	calmodulin like 37;(source:Araport11)
ATCG00020	1.86109	0.000271776	PHOTOSYSTEM II REACTION CENTER PROTEIN A (PSBA)	Encodes chlorophyll binding protein D1, a part of the photosystem II reaction center core
AT3G15450	1.83709	9.76632e-13		aluminum induced protein with YGL and LRDR motifs;(source:Araport11)
AT1G53625	1.83131	0.0103492		hypothetical protein;(source:Araport11)
AT3G26500	1.8313	2.75318e-05	PLANT INTRACELLULAR RAS GROUP-RELATED LRR 2 (PIRL2)	Encodes PIRL2, a member of the Plant Intracellular Ras-group-related LRRs (Leucine rich repeat proteins). PIRLs are a distinct, plant-specific class of intracellular LRRs that likely mediate protein interactions, possibly in the context of signal transduction.
AT1G30730	1.82349	0.0113171	(ATBBE11)	FAD-binding Berberine family protein;(source:Araport11)
AT5G36925	1.79055	0.0390102	ARACIN1 (ARACIN1)	hypothetical protein;(source:Araport11)
AT1G69890	1.78706	0.00141059	(DUF569)	Encodes a member of a conserved DUF domain family that is induced by NO. Based on mutant phenotype may be involved in NO stress response.
AT1G51860	1.78303	0.0102738		Leucine-rich repeat protein kinase family protein;(source:Araport11)
AT2G39200	1.77939	4.53369e-05	MILDEW RESISTANCE LOCUS O 12 (MLO12)	A member of a large family of seven-transmembrane domain proteins specific to plants, homologs of the barley mildew resistance locus o (MLO) protein. The Arabidopsis genome contains 15 genes encoding MLO proteins, with localization in plasma membrane. Phylogenetic analysis revealed four clades of closely-related AtMLO genes. ATMLO6 belongs to the clade IV, with AtMLO2, AtMLO3 and AtMLO12. The gen…
AT3G23550	1.77716	0.0254126	DETOXIFICATION 18 (DTX18)	MATE efflux family protein;(source:Araport11)
AT1G05575	1.77428	0.00899754	HYPOXIA RESPONSE UNKNOWN PROTEIN 17 (HUP17)	transmembrane protein;(source:Araport11)
AT1G77210	1.73645	6.86869e-06	SUGAR TRANSPORT PROTEIN 14 (STP14)	AtSTP14 belongs to the family of sugar transport proteins (AtSTPs)in volved in monosaccharide transport. Heterologous expression in yeast revealed that AtSTP14 is the transporter specifc for galactose and does not transport other monosaccharides such as glucose or fructose.
AT3G51440	1.73273	0.00413618		Calcium-dependent phosphotriesterase superfamily protein;(source:Araport11)
AT4G30280	1.72437	0.0133489	XYLOGLUCAN ENDOTRANSGLUCOSYLASE/HYDROLASE 18 (XTH18)	Encodes a xyloglucan endotransglucosylase/hydrolase with only only the endotransglucosylase (XET; EC 2.4.1.207) activity towards xyloglucan and non-detectable endohydrolytic (XEH; EC 3.2.1.151) activity. Expressed in the mature or basal regions of both the main and lateral roots, but not in the tip of these roots where cell division occurs.
AT3G49790	1.72158	3.12959e-13		Carbohydrate-binding protein;(source:Araport11)
AT3G01830	1.72112	0.0061804		Calcium-binding EF-hand family protein;(source:Araport11)
AT1G57630	1.7084	0.000215622		Toll-Interleukin-Resistance (TIR) domain family protein;(source:Araport11)
AT1G61420	1.70649	0.00246448		S-locus lectin protein kinase family protein;(source:Araport11)
AT1G22890	1.70451	4.13406e-08	(STMP2)	Secreted peptide which functions in plant growth and pathogen defense.
AT1G70290	1.70443	1.21085e-24	TREHALOSE-6-PHOSPHATASE SYNTHASE S8 (TPS8)	Encodes an enzyme putatively involved in trehalose biosynthesis. Though the protein has both trehalose-6-phosphate synthase (TPS)-like and trehalose-6-phosphate phosphatase (TPP)-like domains, neither activity has been detected in enzymatic assays nor has the protein been able to complement yeast TPS or TPP mutants.
AT1G13700	1.69822	8.92871e-06	6-PHOSPHOGLUCONOLACTONASE 1 (PGL1)	Encodes a cytosolic 6-phosphogluconolactonase (PGL) thought to be involved in the oxidative pentose-phosphate pathway (OPPP).
AT1G30720	1.69736	0.0287273	(ATBBE10)	FAD-binding Berberine family protein;(source:Araport11)
AT2G25440	1.69401	0.0287695	RECEPTOR LIKE PROTEIN 20 (RLP20)	receptor like protein 20;(source:Araport11)
AT4G36670	1.69286	8.02985e-09	POLYOL/MONOSACCHARIDE TRANSPORTER 6 (PMT6)	Major facilitator superfamily protein;(source:Araport11)
AT5G02020	1.68806	0.000106822	SALT INDUCED SERINE RICH (SIS)	Encodes a protein involved in salt tolerance, names SIS (Salt Induced Serine rich).
AT1G58190	1.68681	0.00516026	RECEPTOR LIKE PROTEIN 9 (RLP9)	receptor like protein 9;(source:Araport11)
AT2G27660	1.6857	0.000102955		Cysteine/Histidine-rich C1 domain family protein;(source:Araport11)
AT3G06070	1.67148	1.21132e-09		hypothetical protein;(source:Araport11)
AT4G35770	1.6653	0.000475348	SENESCENCE 1 (SEN1)	Senescence-associated gene that is strongly induced by phosphate starvation. Transcripts are differentially regulated at the level of mRNA stability at different times of day. mRNAs are targets of the mRNA degradation pathway mediated by the downstream (DST) instability determinant.
AT4G25110	1.66477	0.00281866	METACASPASE 2 (MC2)	Encodes a type I metacaspase. Two Arabidopsis metacaspases, AT1G02170 (MC1) and AT4G25110 (MC2) antagonistically control programmed cell death in Arabidopsis. MC1 is a positive regulator of cell death and requires conserved caspase-like putative catalytic residues for its function. MC2 negatively regulates cell death. This function is independent of the putative catalytic residues. A third type I…
AT5G02170	1.64084	0.00409717		Transmembrane amino acid transporter family protein;(source:Araport11)
AT3G54150	1.61983	0.0407442	EXINE FORMATION DEFECTIVE (EFD)	Encodes a DNA methyltransferase required for pollen exine formation and male fertility via the regulation of callose wall and primexine formation.
AT2G23170	1.61967	0.0424488	(GH3.3)	encodes an IAA-amido synthase that conjugates Asp and other amino acids to auxin in vitro.
AT1G75490	1.59711	0.010434		encodes a member of the DREB subfamily A-2 of ERF/AP2 transcription factor family. The protein contains one AP2 domain. There are eight members in this subfamily including DREB2A AND DREB2B that are involved in response to drought.
AT5G57220	1.58682	0.0426111	CYTOCHROME P450, FAMILY 81, SUBFAMILY F, POLYPEPTIDE 2 (CYP81F2)	member of CYP81F, involved in glucosinolate metabolism. Mutants had impaired resistance to fungi. The mRNA is cell-to-cell mobile.
AT5G59680	1.57859	0.00144831		Leucine-rich repeat protein kinase family protein;(source:Araport11)
AT4G34250	1.57856	0.00539777	3-KETOACYL-COA SYNTHASE 16 (KCS16)	Encodes KCS16, a member of the 3-ketoacyl-CoA synthase family involved in the biosynthesis of VLCFA (very long chain fatty acids).
AT2G31020	1.57772	2.1912e-08	OSBP(OXYSTEROL BINDING PROTEIN)-RELATED PROTEIN 1A (ORP1A)	OSBP(oxysterol binding protein)-related protein 1A;(source:Araport11)
AT1G21110	1.5756	0.00226632	INDOLE GLUCOSINOLATE O-METHYLTRANSFERASE 3 (IGMT3)	O-methyltransferase family protein;(source:Araport11)
AT1G15670	1.56205	0.00270064	KISS ME DEADLY 2 (KMD2)	Encodes a member of a family of F-box proteins, called the KISS ME DEADLY (KMD) family, that targets type-B ARR proteins for degradation and is involved in the negative regulation of the cytokinin response. Also named as KFB1, a member of a group of Kelch repeat F-box proteins that negatively regulate phenylpropanoid biosynthesis by targeting the phenypropanoid biosynthesis enzyme phenylalanine a…
AT1G52200	1.56198	1.3222e-07		PLAC8 family protein;(source:Araport11)
AT1G72680	1.56174	0.00420929	CINNAMYL-ALCOHOL DEHYDROGENASE (CAD1)	cinnamyl-alcohol dehydrogenase;(source:Araport11)
AT5G25190	1.55678	1.24195e-05	ETHYLENE AND SALT INDUCIBLE 3 (ESE3)	encodes a member of the ERF (ethylene response factor) subfamily B-6 of ERF/AP2 transcription factor family. The protein contains one AP2 domain. There are 12 members in this subfamily including RAP2.11.
AT1G26420	1.55506	0.000849321	(ATBBE7)	FAD-binding Berberine family protein;(source:Araport11)
AT1G51890	1.55218	0.00669983		Leucine-rich repeat protein kinase family protein;(source:Araport11)
AT3G61060	1.5497	3.74636e-05	PHLOEM PROTEIN 2-A13 (PP2-A13)	phloem protein 2-A13;(source:Araport11)
AT1G69530	1.54872	3.2898e-09	EXPANSIN A1 (EXPA1)	Member of Alpha-Expansin Gene Family. Naming convention from the Expansin Working Group (Kende et al, Plant Mol Bio). Involved in the formation of nematode-induced syncytia in roots of Arabidopsis thaliana.
AT3G50260	1.54759	0.0447118	COOPERATIVELY REGULATED BY ETHYLENE AND JASMONATE 1 (CEJ1)	Encodes a member of the DREB subfamily A-5 of ERF/AP2 transcription factor family. The protein contains one AP2 domain. Involved in defense and freezing stress responses. There are 16 members in this subfamily including RAP2.1, RAP2.9 and RAP2.10. The mRNA is cell-to-cell mobile.
AT4G25070	1.53485	0.00936978		caldesmon-like protein;(source:Araport11)
AT1G09080	1.53227	0.0163875	BINDING PROTEIN 3 (BIP3)	Member of the HSP70 family of heat shock proteins. Induced by stress and unfolded protein response. A target of several bZIP proteins.
AT2G15390	1.53129	1.30118e-06	FUCOSYLTRANSFERASE 4 (FUT4)	Encodes an alpha-(1,2)-fucosyltransferase.
AT1G42980	1.52528	0.0497886		Actin-binding FH2 (formin homology 2) family protein;(source:Araport11)
AT4G32280	1.52285	0.00109371	INDOLE-3-ACETIC ACID INDUCIBLE 29 (IAA29)	indole-3-acetic acid inducible 29;(source:Araport11)
AT2G26560	1.515	0.0272586	PHOSPHOLIPASE A 2A (PLA2A)	Encodes a lipid acyl hydrolase with wide substrate specificity that accumulates upon infection by fungal and bacterial pathogens. Protein is localized in the cytoplasm in healthy leaves, and in membranes in infected cells. Plays a role in cell death and differentially affects the accumulation of oxylipins. Contributes to resistance to virus.
AT1G51800	1.51457	0.00166743	IMPAIRED OOMYCETE SUSCEPTIBILITY 1 (IOS1)	The gene encodes a putative member of the LRR-RLK protein family. Expressin and mutant analysis revealed that it contributes to the interaction between Arabidopsis and Hyaloperonospora arabidopsidis. and The mRNA is cell-to-cell mobile.
AT5G42830	1.51367	0.0446799		HXXXD-type acyl-transferase family protein;(source:Araport11)
AT1G60730	1.51177	0.0495428		NAD(P)-linked oxidoreductase superfamily protein;(source:Araport11)
AT2G18690	1.5065	7.77535e-10		transmembrane protein;(source:Araport11)
AT3G09940	1.50448	0.00330989	MONODEHYDROASCORBATE REDUCTASE 3 (MDAR3)	Encodes a member of the monodehydroascorbate reductase gene family. Critical for a mutualistic symbiosis between the host Arabidopsis and the root colonizing fungus Piriformospora indica.
AT4G21440	1.50039	0.0256735	MYB-LIKE 102 (MYB102)	Encodes a MYB transcription factor involved in wounding and osmotic stress response. Member of the R2R3 factor gene family.
AT5G16170	1.49742	0.000211454		Core-2/I-branching beta-1,6-N-acetylglucosaminyltransferase family protein;(source:Araport11)
AT5G24530	1.49237	0.0261756	DOWNY MILDEW RESISTANT 6 (DMR6)	Encodes a putative 2OG-Fe(II) oxygenase that is defense-associated but required for susceptibility to downy mildew. The mRNA is cell-to-cell mobile.
AT1G69490	1.47927	1.30134e-09	NAC-LIKE, ACTIVATED BY AP3/PI (NAP)	Encodes a member of the NAC transcription factor gene family. It is expressed in floral primordia and upregulated by AP3 and PI. Its expression is associated with leaf senescence. The mRNA is cell-to-cell mobile.
AT2G24550	1.47677	3.12959e-13		major centromere autoantigen B-like protein;(source:Araport11)
AT3G13790	1.47511	7.88481e-06	(ATBFRUCT1)	Encodes a protein with invertase activity.
ATCG00490	1.47487	0.00110809	(RBCL)	large subunit of RUBISCO. Protein is tyrosine-phosphorylated and its phosphorylation state is modulated in response to ABA in Arabidopsis thaliana seeds.
AT4G18250	1.47177	0.0200933		receptor Serine/Threonine kinase-like protein;(source:Araport11)
AT5G21170	1.4468	7.94897e-09	(AKINBETA1)	Encodes AKINbeta1, a subunit of the SnRK1 kinase (Sucrose non-fermenting-1-related protein kinase). Involved in regulation of nitrogen and sugar metabolism. As part of the regulatory subunit, it binds maltose which promotes kinase activity. Acts as a global regulator of genes involved in carbon, lipid and nitrogen metabolism.
AT3G48580	1.43809	0.0364532	XYLOGLUCAN ENDOTRANSGLUCOSYLASE/HYDROLASE 11 (XTH11)	Encodes a cell-wall localized xyloglucan endotransglucosylase/hydrolase.
AT5G62920	1.43696	3.12959e-13	RESPONSE REGULATOR 6 (ARR6)	Encodes a Type-A response regulator that is responsive to cytokinin treatment. Its C-ter domain is very short in comparison to other Arabidopsis ARRs (17 total). Arr6 protein is stabilized by cytokinin.
AT2G15220	1.43337	0.00434917		Plant basic secretory protein (BSP) family protein;(source:Araport11)
AT1G49000	1.42831	0.00145912		transmembrane protein;(source:Araport11)
AT5G08240	1.41824	0.0132091		transmembrane protein;(source:Araport11)
AT2G45170	1.41752	5.63613e-07	AUTOPHAGY 8E (ATG8E)	Involved in autophagy. Under nutrient starvation the protein localizes to autophagosomes. Involved in submergence (hypoxia) tolerance; ethanol induces autophagy.
AT4G15233	1.41623	0.0322034	ATP-BINDING CASSETTE G42 (ABCG42)	ABC-2 and Plant PDR ABC-type transporter family protein;(source:Araport11)
AT3G26200	1.4052	0.0279398	CYTOCHROME P450, FAMILY 71, SUBFAMILY B, POLYPEPTIDE 22 (CYP71B22)	putative cytochrome P450 The mRNA is cell-to-cell mobile.
AT3G56000	1.39641	0.000162748	CELLULOSE SYNTHASE LIKE A14 (CSLA14)	encodes a gene similar to cellulose synthase
AT4G23310	1.38954	0.0196342	CYSTEINE-RICH RLK (RECEPTOR-LIKE PROTEIN KINASE) 23 (CRK23)	Encodes a cysteine-rich receptor-like protein kinase.
AT1G04280	1.38806	2.2027e-12	NAD KINASE-CAM DEPENDENT (NADKC)	Encodes a mitochondrial CaM/Ca2+-dependent NAD+ kinase.
AT3G49120	1.3876	0.0315131	PEROXIDASE CB (PRXCB)	Class III peroxidase Perx34. Expressed in roots, leaves and stems. Located in the cell wall. Involved in cell elongation. Expression activated by light. May play a role in generating H2O2 during defense response. The mRNA is cell-to-cell mobile.
AT3G22460	1.36325	0.0180947	O-ACETYLSERINE (THIOL) LYASE (OAS-TL) ISOFORM A2 (OASA2)	Encodes a member of a family of genes with O-acetylserine(thiol)lyase activity.
AT5G45000	1.35717	0.0396406		Disease resistance protein (TIR-NBS-LRR class) family;(source:Araport11)
AT1G15520	1.35422	0.0193098	ATP-BINDING CASSETTE G40 (ABCG40)	ABC transporter family involved in ABA transport and resistance to lead. Localizes to plasma membrane. Upregulated by lead. Expressed in leaves, flowers, stomata and roots.
AT3G15356	1.35353	0.0186627		Legume lectin family protein;(source:Araport11)
AT4G23810	1.35044	0.0499249	(WRKY53)	member of WRKY Transcription Factor; Group III
AT3G21080	1.34788	0.0426111		ABC transporter-like protein;(source:Araport11)
AT2G18680	1.34724	8.56342e-05		transmembrane protein;(source:Araport11)
AT3G07350	1.34561	0.0389269		Phosphorus (P) stress-inducible DUF506 gene family member.
AT1G51620	1.34234	0.0290219		Protein kinase superfamily protein;(source:Araport11)
AT5G04190	1.34146	0.000282523	PHYTOCHROME KINASE SUBSTRATE 4 (PKS4)	Encodes phytochrome kinase substrate 4, a phytochrome signaling component involved in phototropism. It is phosphorylated in a phot1-dependent manner in vitro. Phosphorylation is transient and regulated by a type 2- protein phosphatase.
AT1G14205	1.34051	0.0164441	(U18-L8)	Member of the uL18 RNA-binding protein family. uL18 proteins share a short structurally conserved domain that binds the 5S rRNA and allow its incorporation into ribosomes. Essential for the splicing of the first intron of rps12 in plastid.
AT2G34940	1.33807	0.00298407	VACUOLAR SORTING RECEPTOR 5 (VSR5)	VACUOLAR SORTING RECEPTOR 5;(source:Araport11)
AT2G06355	1.33783	0.000639299		None;(source:Araport11)
AT4G37370	1.33396	0.00537345	CYTOCHROME P450, FAMILY 81, SUBFAMILY D, POLYPEPTIDE 8 (CYP81D8)	member of CYP81D
AT1G23870	1.32907	4.12497e-08	TREHALOSE-PHOSPHATASE/SYNTHASE 9 (TPS9)	Encodes an enzyme putatively involved in trehalose biosynthesis. The protein has a trehalose synthase (TPS)-like domain that may or may not be active as well as a trehalose phosphatase (TPP)-like domain. The mRNA is cell-to-cell mobile.
AT2G39400	1.32852	8.37452e-08	(MAGL6)	alpha/beta-Hydrolases superfamily protein;(source:Araport11)
AT5G28630	1.31697	0.0349326		glycine-rich protein;(source:Araport11)
AT4G24800	1.31593	3.94385e-19	EIN2 C-TERMINUS INTERACTING PROTEIN 1 (ECIP1)	MA3 domain-containing protein;(source:Araport11)
AT2G36050	1.30609	0.00823442	OVATE FAMILY PROTEIN 15 (OFP15)	ovate family protein 15;(source:Araport11)
AT3G16530	1.3022	0.0156719		Lectin like protein whose expression is induced upon treatment with chitin oligomers.
AT1G65690	1.29311	0.0170954	NDR1/HIN1-LIKE 6 (NHL6)	Encodes NHL6 (NDR1/HIN1-like 6). Plays an important role in the abiotic stresses-induced ABA signaling and biosynthesis, particularly during seed germination and early seedling development.
AT5G67450	1.29296	0.0418939	ZINC-FINGER PROTEIN 1 (ZF1)	Encodes zinc-finger protein. mRNA levels are elevated in response to low temperature, cold temperatures and high salt. The protein is localized to the nucleus and acts as a transcriptional repressor.
AT4G14370	1.29058	0.00420025		Disease resistance protein (TIR-NBS-LRR class) family;(source:Araport11)
AT5G56550	1.28941	0.000845935	OXIDATIVE STRESS 3 (OXS3)	Encodes OXIDATIVE STRESS 3 (OXS3)&#65292; involved in tolerance to heavy metals and oxidative stress.
AT3G13750	1.28511	1.22906e-09	BETA GALACTOSIDASE 1 (BGAL1)	beta-galactosidase, glycosyl hydrolase family 35 The mRNA is cell-to-cell mobile.
AT1G14870	1.28434	0.025543	PLANT CADMIUM RESISTANCE 2 (PCR2)	PCR2 encodes a membrane protein involved in zinc transport and detoxification.
AT1G79700	1.28419	0.00538762	WRINKLED 4 (WRI4)	WRI4 encodes an AP2/ERF-type transcriptional activator that specifically controls cuticular wax biosynthesis in Arabidopsis stems. It also functions to activate transcription of genes involved fatty acid biosynthesis during seed and flower development as well as stem wax biosynthesis. Targets identified by ChIP-seq include: LACS1, KCR1, PAS2, ECR, and WSD1.
AT5G49450	1.283	1.50304e-07	BASIC LEUCINE-ZIPPER 1 (bZIP1)	Encodes a transcription activator is a positive regulator of plant tolerance to salt, osmotic and drought stresses.
AT4G29740	1.28129	4.4827e-06	CYTOKININ OXIDASE 4 (CKX4)	It encodes a protein whose sequence is similar to cytokinin oxidase/dehydrogenase, which catalyzes the degradation of cytokinins.
AT1G80440	1.27422	0.0146148	KISS ME DEADLY 1 (KMD1)	Encodes a member of a family of F-box proteins, called the KISS ME DEADLY (KMD) family, that targets type-B ARR proteins for degradation and is involved in the negative regulation of the cytokinin response. Also named as KFB20, a member of a group of Kelch repeat F-box proteins that negatively regulate phenylpropanoid biosynthesis by targeting the phenypropanoid biosynthesis enzyme phenylalanine …
AT5G28770	1.2708	3.91111e-07	(BZO2H3)	BASIC LEUCINE ZIPPER protein which regulates the circadian oscillator gene PSEUDO RESPONSE REGULATOR7 (PRR7) to change the circadian phase in response to sugars. It upregulates PRR7 in response to low energy. bZIP63 and PRR7 are required for correct oscillator phase under light/dark cycles. bZIP protein BZO2H3 mRNA, partial cds
AT3G25020	1.27048	0.000516954	RECEPTOR LIKE PROTEIN 42 (RLP42)	receptor like protein 42;(source:Araport11)
AT3G28580	1.26749	0.047294		P-loop containing nucleoside triphosphate hydrolases superfamily protein;(source:Araport11)
AT1G78830	1.25999	3.02529e-12	(MNB1)	In combination with MYB4, MAN3, and Mannose part of signaling cascade which regulates cadmium tolerance. Mannose is able to bind to the GNA-related domain of MNB1; mannose binding to the GNA-related domain of MNB1 is required for MAN3-mediated Cd tolerance.Involved in Fe deficiency response via modulation of ROS accumulation.
AT3G47160	1.25883	2.71497e-08		RING/U-box superfamily protein;(source:Araport11)
AT3G51340	1.25824	0.0378308		Eukaryotic aspartyl protease family protein;(source:Araport11)
AT3G03265	1.25193	0.0285689		Natural antisense transcript overlaps with AT3G16240;(source:Araport11)
AT3G50480	1.25116	0.0103492	HOMOLOG OF RPW8 4 (HR4)	Homolog of RPW8
AT1G04360	1.25006	0.00171416	ARABIDOPSIS TOXICOS EN LEVADURA 1 (ATL1)	RING/U-box superfamily protein;(source:Araport11)
AT3G55840	1.24673	0.0383108		Hs1pro-1 protein;(source:Araport11)
AT2G18300	1.24037	4.71665e-09	HOMOLOG OF BEE2 INTERACTING WITH IBH 1 (HBI1)	DNA-binding bHLH protein involved in positive regulation of cell elongation and proliferation and, negative control of plant immunity.One component of PRE-IBH1-HBI1 tripartite module.
AT4G37610	1.23719	0.00144831	BTB AND TAZ DOMAIN PROTEIN 5 (bt5)	BTB and TAZ domain protein. Located in cytoplasm and expressed in fruit, flower and leaves.
AT1G10340	1.23645	0.000920681		Ankyrin repeat family protein;(source:Araport11)
AT1G21310	1.23585	0.0026055	EXTENSIN 3 (EXT3)	Encodes extensin 3.
AT1G15890	1.23345	0.000607791		Disease resistance protein (CC-NBS-LRR class) family;(source:Araport11)
AT1G28330	1.2297	0.00184182	DORMANCY-ASSOCIATED PROTEIN-LIKE 1 (DYL1)	dormancy-associated protein (DRM1)
AT1G21120	1.22145	0.0221368		O-methyltransferase family protein;(source:Araport11)
ATCG00580	1.21841	0.00449594	PHOTOSYSTEM II REACTION CENTER PROTEIN E (PSBE)	PSII cytochrome b559. There have been many speculations about the function of Cyt b559, but the most favored at present is that it plays a protective role by acting as an electron acceptor or electron donor under conditions when electron flow through PSII is not optimized.
AT1G25230	1.21733	0.00702329		Calcineurin-like metallo-phosphoesterase superfamily protein;(source:Araport11)
AT1G17147	1.2138	0.00500737		VQ motif-containing protein;(source:Araport11)
AT1G67856	1.21275	0.0152859		RING/U-box superfamily protein;(source:Araport11)
AT3G14630	1.20989	0.013022		putative cytochrome P450
ATCG00350	1.20466	0.000197036	(PSAA)	Encodes psaA protein comprising the reaction center for photosystem I along with psaB protein; hydrophobic protein encoded by the chloroplast genome.
ATCG00340	1.19994	6.62794e-05	(PSAB)	Encodes the D1 subunit of photosystem I reaction center.
AT5G46330	1.19931	1.72068e-05	FLAGELLIN-SENSITIVE 2 (FLS2)	Encodes a leucine-rich repeat serine/threonine protein kinase that is expressed ubiquitously. FLS2 is involved in MAP kinase signalling relay involved in innate immunity. Essential in the perception of flagellin, a potent elicitor of the defense response. FLS2 is directed for degradation by the bacterial ubiquitin ligase AvrPtoB. The mRNA is cell-to-cell mobile.
AT2G40610	1.19878	0.003673	EXPANSIN A8 (EXPA8)	member of Alpha-Expansin Gene Family. Naming convention from the Expansin Working Group (Kende et al, 2004. Plant Mol Bio). Involved in the formation of nematode-induced syncytia in roots of Arabidopsis thaliana.
AT1G74890	1.19251	0.0013637	RESPONSE REGULATOR 15 (ARR15)	Encodes a nuclear response regulator that acts as a negative regulator in cytokinin-mediated signal transduction. Transcript accumulates in leaves and roots in response to cytokinin treatment.
AT3G15770	1.18916	2.22703e-07		hypothetical protein;(source:Araport11)
AT2G43590	1.18217	0.0103697		Chitinase family protein;(source:Araport11)
AT1G27020	1.18039	0.000481455		plant/protein;(source:Araport11)
AT3G28890	1.17977	0.040545	RECEPTOR LIKE PROTEIN 43 (RLP43)	receptor like protein 43;(source:Araport11)
AT5G48657	1.17946	0.0286974		defense protein-like protein;(source:Araport11)
AT2G22980	1.17829	2.88927e-05	SERINE CARBOXYPEPTIDASE-LIKE 13 (SCPL13)	serine carboxypeptidase-like 13;(source:Araport11)
AT4G21510	1.17647	0.000421009	F-BOX STRESS INDUCED 2 (FBS2)	F-box family protein; mutant is hypersensitive to salt stress.
AT2G37950	1.17524	0.000175885		RING/FYVE/PHD zinc finger superfamily protein;(source:Araport11)
AT1G60140	1.17286	8.05707e-06	TREHALOSE PHOSPHATE SYNTHASE (TPS10)	Encodes an enzyme putatively involved in trehalose biosynthesis. The protein has a trehalose synthase (TPS)-like domain that may or may not be active as well as a trehalose phosphatase (TPP)-like domain.
AT3G46090	1.16575	0.00502793	(ZAT7)	C2H2 and C2HC zinc fingers superfamily protein;(source:Araport11)
ATCG00730	1.16463	0.00962023	PHOTOSYNTHETIC ELECTRON TRANSFER D (PETD)	A chloroplast gene encoding subunit IV of the cytochrome b6/f complex
ATCG01050	1.15349	0.00592243	(NDHD)	Represents a plastid-encoded subunit of a NAD(P)H dehydrogenase complex. Its mRNA is edited at four positions. Translation data is not available for this gene.
AT1G21520	1.15331	0.00225666		hypothetical protein;(source:Araport11)
AT3G41768	1.15206	0.0244557		rRNA;(source:Araport11)
AT4G32480	1.14909	0.0010788		Phosphorus (P) stress-inducible DUF506 gene family member
AT3G62550	1.14735	0.0256232		Adenine nucleotide alpha hydrolases-like superfamily protein;(source:Araport11)
AT4G33790	1.14718	0.0014792	ECERIFERUM 4 (CER4)	Encodes an alcohol-forming fatty acyl-CoA reductase, involved in cuticular wax biosynthesis. Lines carrying recessive mutations are deficient in primary alcohol and have glossy stem surfaces.
AT5G55970	1.14562	0.00130011	DROUGHT-RESPONSIVE RING PROTEIN 1 (DDR1)	Drought-induced gene encoding an ER-localized RING-type E3 Ub ligase.
AT2G25900	1.14465	4.42021e-08	(ATCTH)	Encodes a protein with two tandem-arrayed CCCH-type zinc fingers that binds RNA and is involved in RNA turnover. The mRNA is cell-to-cell mobile.
AT5G40890	1.14289	6.70422e-07	CHLORIDE CHANNEL A (CLC-A)	Encodes a member of the voltage-dependent chloride channel. Also functions as a NO3-/H+ exchanger that serves to accumulate nitrate nutrient in vacuoles. Mutants homozygous for the T-DNA insertion mutation have reduced nitrate uptake capacity in high nitrate environment and exhibit hypersensitivity to chlorate. Role in cytosolic pH homeostasis.
AT5G06690	1.14248	1.51276e-06	WCRKC THIOREDOXIN 1 (WCRKC1)	Encodes a thioredoxin (WCRKC1) localized in chloroplast stroma. Contains a WCRKC motif. Functions in redox cascade with 2CPA and 2CPB via the ferredoxin-thioredoxin reductase (FTR)/thioredoxin (Trx) pathway to mediate the light-responsive reductive control of target proteins. Oxidizes redox-regulated proteins.
AT1G63180	1.13136	0.0279296	UDP-D-GLUCOSE/UDP-D-GALACTOSE 4-EPIMERASE 3 (UGE3)	Encodes a protein with UDP-D-glucose 4-epimerase activity. Involved in pollen development.
AT5G12930	1.12877	0.0424806		inactive rhomboid protein;(source:Araport11)
AT3G25510	1.12606	0.0142582		disease resistance protein (TIR-NBS-LRR class) family protein;(source:Araport11)
AT3G48640	1.12192	0.0491741		transmembrane protein;(source:Araport11)
AT3G09020	1.11942	9.8174e-06		alpha 1,4-glycosyltransferase family protein;(source:Araport11)
AT3G15760	1.11805	0.000378256		cytochrome P450 family protein;(source:Araport11)
AT1G73830	1.107	0.0499785	BR ENHANCED EXPRESSION 3 (BEE3)	Encodes the brassinosteroid signaling component BEE3 (BR-ENHANCED EXPRESSION 3). Positively modulates the shade avoidance syndrome in Arabidopsis seedlings.
AT3G10020	1.10612	8.72025e-05	HYPOXIA RESPONSE UNKNOWN PROTEIN 26 (HUP26)	plant/protein;(source:Araport11)
AT5G25250	1.10582	0.0286313	FLOTILLIN 1 (FLOT1)	Encodes a protein that is involved in a membrane microdomain-dependent, but clathrin-independent, endocytic pathway required for optimal seedling development. The mRNA is cell-to-cell mobile.
AT2G41250	1.10309	4.13202e-08		Haloacid dehalogenase-like hydrolase (HAD) superfamily protein;(source:Araport11)
ATCG00720	1.09416	0.00350113	PHOTOSYNTHETIC ELECTRON TRANSFER B (PETB)	Encodes the cytochrome b(6) subunit of the cytochrome b6f complex.
AT3G26170	1.09331	0.000512054	CYTOCHROME P450, FAMILY 71, SUBFAMILY B, POLYPEPTIDE 19 (CYP71B19)	putative cytochrome P450
AT2G26530	1.0929	0.00191599	(AR781)	Pheromone receptor-like protein involved in the early elicitor signaling events which occur within minutes and include ion fluxes across the plasma membrane, activation of MPKs and the formation of ROS related to PGPS1 and WRKY33.
ATCG00170	1.0899	0.010229	(RPOC2)	RNA polymerase beta' subunit-2
AT1G68190	1.08721	2.52093e-07		B-box zinc finger family protein;(source:Araport11)
ATCG00040	1.07853	0.0250353	MATURASE K (MATK)	Encodes a maturase located in the trnK intron in the chloroplast genome.
AT5G17300	1.07845	1.43044e-05	REVEILLE 1 (RVE1)	Myb-like transcription factor that regulates hypocotyl growth by regulating free auxin levels in a time-of-day specific manner.
AT1G28190	1.07803	0.00229141		PADRE protein up-regulated after infection by S. sclerotiorum.
ATCG00280	1.07463	0.000327518	PHOTOSYSTEM II REACTION CENTER PROTEIN C (PSBC)	chloroplast gene encoding a CP43 subunit of the photosystem II reaction center. promoter contains a blue-light responsive element.
AT5G49520	1.07294	0.0251555	WRKY DNA-BINDING PROTEIN 48 (WRKY48)	Encodes WRKY48, a member of the WRKY Transcription Factor. WRKY48 is a stress- and pathogen-induced transcriptional activator that represses plant basal defense. The mRNA is cell-to-cell mobile.
ATCG00700	1.07058	0.0303647	PHOTOSYSTEM II REACTION CENTER PROTEIN N (PSBN)	PSII low MW protein
ATMG00020	1.06818	0.0024781	RIBOSOMAL RNA26S (RRN26)	mitochondrial 26S ribosomal RNA protein
AT1G80920	1.06656	6.86869e-06	(J8)	A nuclear encoded soluble protein found in the chloroplast stroma. Negatively regulated by light and has rapid turnover in darkness.
AT1G27290	1.0655	9.72912e-10	TRANSMEMBRANE PROTEIN OF UNKNOWN FUNCTION (TMPU)	transmembrane protein;(source:Araport11)
AT2G43820	1.06343	2.4735e-06	UDP-GLUCOSYLTRANSFERASE 74F2 (UGT74F2)	Encodes a nicotinate-O-glycosyltransferase. Induced by Salicylic acid, virus, fungus and bacteria. Also involved in the tryptophan synthesis pathway. Independent of NPR1 for their induction by salicylic acid. UGT74F1 transfers UDP:glucose to salicylic acid (forming a glucoside (SAG) and a glucose ester (SGE)), benzoic acid, and anthranilate in vitro. UGT74F2 shows a weak ability to catalyze the f…
AT1G75190	1.06219	0.0244457		hypothetical protein;(source:Araport11)
AT5G41761	1.06046	0.00487171		hypothetical protein;(source:Araport11)
AT1G69040	1.05981	2.71857e-06	ACT DOMAIN REPEAT 4 (ACR4)	ACT-domain containing protein involved in feedback regulation of amino acid metabolism
AT3G04720	1.05976	0.0499249	PATHOGENESIS-RELATED 4 (PR4)	Encodes a protein similar to the antifungal chitin-binding protein hevein from rubber tree latex. mRNA levels increase in response to ethylene and turnip crinkle virus infection. The mRNA is cell-to-cell mobile.
AT1G13210	1.05912	7.49892e-05	AUTOINHIBITED CA2+/ATPASE II (ACA.l)	Autoinhibited Ca2+/ATPase II. ALA11 acts redundantly with ALA3, ALA4, ALA5, ALA9, ALA10 in root and shoot development as well as PIN trafficking and polarity .
AT3G49160	1.05329	0.00173598		Expression of the gene is downregulated in the presence of paraquat, an inducer of photoxidative stress.
AT5G14120	1.05145	5.25084e-10		Major facilitator superfamily protein;(source:Araport11)
AT3G47800	1.05074	2.63245e-06		Galactose mutarotase-like superfamily protein;(source:Araport11)
AT2G28400	1.04728	0.0334803		senescence regulator (Protein of unknown function, DUF584);(source:Araport11)
AT5G20960	1.04645	0.0249744	ALDEHYDE OXIDASE 1 (AO1)	Encodes aldehyde oxidase AA01.
AT4G11890	1.04527	0.0074843	ABA- AND OSMOTIC-STRESS-INDUCIBLE RECEPTOR-LIKE CYTOSOLIC KINASE1 (ARCK1)	Encodes a receptor-like cytosolic kinase ARCK1. Negatively controls abscisic acid and osmotic stress signal transduction.
AT1G75380	1.04492	7.71271e-07	BIFUNCTIONAL NUCLEASE IN BASAL DEFENSE RESPONSE 1 (BBD1)	Encodes a nuclease involved in ABA-mediated callose deposition. It has been shown to interact with JAZ proteins, binds to a jasmonic acid-responsive element (JARE) and repress AtJMT expression.
AT5G19120	1.04364	1.22489e-05		Eukaryotic aspartyl protease family protein;(source:Araport11)
AT2G44740	1.04123	0.00214251	CYCLIN P4;1 (CYCP4;1)	cyclin p4;(source:Araport11)
AT2G18670	1.03559	0.000138633	ARABIDOPSIS T??XICOS EN LEVADURA 56 (ATL56)	RING/U-box superfamily protein;(source:Araport11)
AT3G51330	1.03466	0.00860628		Eukaryotic aspartyl protease family protein;(source:Araport11)
AT4G31800	1.03311	0.00731665	WRKY DNA-BINDING PROTEIN 18 (WRKY18)	Pathogen-induced transcription factor. Binds W-box sequences in vitro. Forms protein complexes with itself and with WRKY40 and WRKY60. Constitutive expression of WRKY18 enhanced resistance to P. syringae, but its coexpression with WRKY40 or WRKY60 made plants more susceptible to both P. syringae and B. cinerea. WRKY18, WRKY40, and WRKY60 have partially redundant roles in response to the hemibiotr…
AT1G19050	1.02693	1.9507e-09	RESPONSE REGULATOR 7 (ARR7)	Encodes a member of the Arabidopsis response regulator (ARR) family, most closely related to ARR15. A two-component response regulator protein containing a phosphate accepting domain in the receiver domain but lacking a DNA binding domain in the output domain. Involved in response to cytokinin and meristem stem cell maintenance. Arr7 protein is stabilized by cytokinin.
AT3G22060	1.02436	8.31543e-06		contains Pfam profile: PF01657 Domain of unknown function that is usually associated with protein kinase domain Pfam:PF00069, however this protein does not have the protein kinase domain
AT5G25460	1.01588	3.50746e-05	DUF642 L-GALL RESPONSIVE GENE 2 (DGR2)	Encodes a DUF642 cell wall protein.
AT4G18253	1.01523	0.0486383		receptor Serine/Threonine kinase-like protein;(source:Araport11)
AT5G63470	1.01271	6.78145e-06	NUCLEAR FACTOR Y, SUBUNIT C4 (NF-YC4)	Encodes a member of class of transcription regulators that his highly conserved across many plant species.In Arabidopsis and rice, NF-YC4 interacts with other members of this class and CO to regulate flowering. In Arabidopsis, it interacts with QQS to regulate C/N partitioning.
AT1G67810	1.01182	0.000736756	SULFUR E2 (SUFE2)	Encodes a protein capable of stimulating the cysteine desulfurase activity of CpNifS (AT1G08490) in vitro. SufE2:GFP localizes to the chloroplasts where it is likely to play a role in iron-sulfur cluster assembly. Transcript levels for this gene are high in the pollen relative to other organs based on RT-PCR analysis. The mRNA is cell-to-cell mobile.
AT5G49680	1.01124	0.00920583		Conserved among eukaryotes, similar to Arabidopsis SABRE. The phenotype of the kip/sab double mutant suggests related functions for both genes, however, the KIP protein is mostly required for tip-growth. Predicted to be targeted to the secretory pathway. mRNA was detected in all organs, with most abundance in pollen and roots.
AT3G63380	1.01091	0.0151692	AUTO-INHIBITED CA2+ ATPASE 12 (ACA12)	ATPase E1-E2 type family protein / haloacid dehalogenase-like hydrolase family protein;(source:Araport11)
AT2G30250	1.00448	0.000162824	WRKY DNA-BINDING PROTEIN 25 (WRKY25)	member of WRKY Transcription Factor; Group I. Located in nucleus. Involved in response to various abiotic stresses - especially salt stress.
AT1G33960	1.00348	0.00278106	AVRRPT2-INDUCED GENE 1 (AIG1)	Identified as a gene that is induced by avirulence gene avrRpt2 and RPS2 after infection with Pseudomonas syringae pv maculicola strain ES4326 carrying avrRpt2
AT5G39670	1.00246	0.0317536	CALMODULIN-LIKE 46 (CML46)	Calmodulin like protein involved in negative regulation of pattern triggered immunity.
AT5G57480	1.00079	0.0401514		P-loop containing nucleoside triphosphate hydrolases superfamily protein;(source:Araport11)
AT1G22400	1.00004	0.000845935	(UGT85A1)	UDP-Glycosyltransferase superfamily protein;(source:Araport11)
AT1G33610	0.994224	0.0148414		Leucine-rich repeat (LRR) family protein;(source:Araport11)
AT3G47570	0.99064	0.00667926		Leucine-rich repeat protein kinase family protein;(source:Araport11)
AT1G23390	0.987356	6.23126e-05	KELCH DOMAIN-CONTAINING F-BOX PROTEIN (KFB)	A kelch domain-containing F-box protein. Its N terminus contains a typical F-box motif but its C-terminal domain only consists of one predicted kelch motif. Predicted to be stu Interacts with chalcone synthase CHS to mediate CHS ubiquitination and degradation.
AT5G66640	0.98722	0.00059283		DA1-related protein 3;(source:Araport11)
AT4G20830	0.986047	0.00830311	(ATBBE19)	Encodes an oligogalacturonide oxidase that inactivates the elicitor-active oligogalacturonides (OGs). It is involved in plant immunity. Overexpressing plants are more resistant to B. cinerea.
AT4G01720	0.984946	2.09185e-06	(WRKY47)	member of WRKY Transcription Factor; Group II-b
AT5G54190	0.984636	0.0294365	PROTOCHLOROPHYLLIDE OXIDOREDUCTASE A (PORA)	light-dependent NADPH:protochlorophyllide oxidoreductase A
AT5G23980	0.982648	0.047294	FERRIC REDUCTION OXIDASE 4 (FRO4)	Encodes a ferric chelate reductase that is expressed at low levels in roots,shoots and cotyledons, but not flowers. Its transcription is regulated by FIT1.
AT2G39210	0.978876	0.00504201	PICLORAM RESISTANT30 (PIC30)	Major facilitator superfamily transmembrane transporter responsible for the uptake of picolinate herbicides.
AT4G33150	0.977944	0.0216589	LYSINE-KETOGLUTARATE REDUCTASE (LKR)	This is a splice variant of the LKR/SDH locus. It encodes a bifunctional polypeptide lysine-ketoglutarate reductase and saccharopine dehydrogenase involved in lysine degradation. There is another splice variant that encodes a mono saccharopine dehydrogenase protein. Gene expression is induced by abscisic acid, jasmonate, and under sucrose starvation.
AT4G23220	0.968552	0.00206493	CYSTEINE-RICH RLK (RECEPTOR-LIKE PROTEIN KINASE) 14 (CRK14)	Encodes a cysteine-rich receptor-like protein kinase.
AT5G49170	0.964586	0.0364592		hypothetical protein;(source:Araport11)
AT1G49130	0.962512	5.7548e-06	B-BOX DOMAIN PROTEIN 17 (BBX17)	Subgroup III member of the B-box (BBX) family; repressor of floral transition under long-day conditions; regulated by heat shock; interacts with CO; negatively regulates flowering time.
AT1G70520	0.961269	3.63636e-05	CYSTEINE-RICH RLK2 (CRK2)	Encodes a cysteine-rich receptor-like protein kinase located to the plasma membrane. Involved in regulating microbe-associated molecular pattern-triggered ROS production and stress induced callose deposition at the plasmodesmata in roots. Required for MAMP-triggered responses and resistance to Pseudomonas syringae pv. tomato 118 DC3000 .
AT2G02710	0.957588	2.29264e-10	PAS/LOV PROTEIN B (PLPB)	Encodes a putative blue light receptor protein.
AT2G29300	0.956345	1.56134e-05		NAD(P)-binding Rossmann-fold superfamily protein;(source:Araport11)
AT3G50930	0.954482	0.00911274	CYTOCHROME BC1 SYNTHESIS (BCS1)	Encodes a protein that is present in a homo-multimeric protein complex on the outer mitochondrial membrane and plays a role in cell death and amplifying salicylic acid signalling. The mRNA is cell-to-cell mobile.
AT2G44080	0.954332	0.0122037	ARGOS-LIKE (ARL)	Encodes ARL, a gene similar to ARGOS involved in cell expansion-dependent organ growth. Upregulated by brassinosteroid. Acts downstream of BRI1. The mRNA is cell-to-cell mobile.
AT1G21920	0.950788	2.27546e-05	MORN-MOTIF REPEAT PROTEIN REGULATING FLOWERING 1 ( (MRF1)	MRF1 is related to SET7/9 proteins but contains an atypical SET domain. It is expressed in phloem and mutants have a weak late flowering phenotype. Phosphatidylinositol 4-phosphate 5-kinase (PIP5K) enzyme family member.
AT4G23210	0.945448	0.000595997	CYSTEINE-RICH RLK (RECEPTOR-LIKE PROTEIN KINASE) 13 (CRK13)	Encodes a Cysteine-rich receptor-like kinase (CRK13). Overexpression of CRK13 leads to hypersensitive response cell death, and induces defense against pathogens by causing increased accumulation of salicylic acid.
AT1G72150	0.945155	1.21102e-07	PATELLIN 1 (PATL1)	novel cell-plate-associated protein that is related in sequence to proteins involved in membrane trafficking in other eukaryotes The mRNA is cell-to-cell mobile.
AT1G16110	0.943115	0.00406321	WALL ASSOCIATED KINASE-LIKE 6 (WAKL6)	Encodes a WAK-like receptor-like kinase with a cytoplasmic Ser/Thr protein kinase domain and an extracellular domain with EGF-like repeats. It has been shown to be localized to the cell wall.
AT3G52400	0.94242	0.00335148	SYNTAXIN OF PLANTS 122 (SYP122)	syntaxin protein, involved in the negative regulation of defense pathways such as programmed cell death, salicylic acid signalling pathway, jasmonic acid signalling pathway
AT2G41170	0.935658	0.00915069		F-box family protein;(source:Araport11)
AT5G52900	0.93378	0.00215581	MEMBRANE-ASSOCIATED KINASE REGULATOR 6 (MAKR6)	Encodes a member of the MAKR (MEMBRANE-ASSOCIATED KINASE REGULATOR) gene family. MAKRs have putative kinase interacting motifs and membrane localization signals. Known members include: AT5G26230 (MAKR1), AT1G64080 (MAKR2), AT2G37380 (MAKR3), AT2G39370 (MAKR4), AT5G52870 (MAKR5) and AT5G52900 (MAKR6).
AT5G18170	0.931713	1.63728e-06	GLUTAMATE DEHYDROGENASE 1 (GDH1)	Encodes the 43 kDa alpha-subunit of the glutamate dehydrogenase with a putative mitochondrial transit polypeptide and NAD(H)- and alpha-ketoglutarate-binding domains. Mitochondrial localization confirmed by subcellular fractionation. Combines in several ratios with GDH2 protein (GDH-beta) to form seven isoenzymes. Catalyzes the cleavage of glycine residues. May be involved in ammonia assimilation…
AT1G18620	0.93166	1.67693e-06	TON1 RECRUITING MOTIF 3 (TRM3)	Member of a small gene family in Arabidopsis. Quadruple mutants in this family display defects in cell elongation.
AT1G76600	0.931437	0.0225259		PADRE protein up-regulated after infection by S. sclerotiorun.
AT1G24145	0.929523	0.00140981		transmembrane protein;(source:Araport11)
AT2G28120	0.928375	0.000460856	OVARIAN TUMOR DOMAIN (OTU)-CONTAINING DUB (DEUBIQUITILATING ENZYME) 1 (OTU1)	Major facilitator superfamily protein;(source:Araport11)
AT3G30180	0.927248	4.09106e-05	BRASSINOSTEROID-6-OXIDASE 2 (BR6OX2)	Encodes a cytochrome p450 enzyme that catalyzes the last reaction in the production of brassinolide. It is capable of converting 6-deoxocastasterone into castasterone, a C-6 oxidation, as well as the further conversion of castasterone into brassinolide by a Baeyer-Villinger oxidation reaction at C-6, resulting in the formation of an unusual seven-membered lactone ring. The enzyme possesses high a…
AT1G59590	0.925154	9.40415e-05	(ZCF37)	ZCF37 mRNA, complete cds The mRNA is cell-to-cell mobile.
AT3G53800	0.92331	2.14889e-06	FES1B (Fes1B)	Encodes one of the Arabidopsis orthologs of the human Hsp70-binding protein 1 (HspBP-1) and yeast Fes1p: Fes1A (AT3G09350), Fes1B (AT3G53800), Fes1C (AT5G02150).
AT1G23840	0.922021	0.00525228		transmembrane protein;(source:Araport11)
AT1G34420	0.92114	0.0342977		leucine-rich repeat transmembrane protein kinase family protein;(source:Araport11)
AT5G10250	0.9203	0.00243922		Encodes a protein with an N-terminal BTB/POZ domain and a C-terminal NPH3 family domain. dot3 mutants have defects in shoot and primary root growth and produce an aberrant parallel venation pattern in juvenile leaves.
AT1G68840	0.917138	0.0421701	RELATED TO ABI3/VP1 2 (RAV2)	Rav2 is part of a complex that has been named `regulator of the (H+)-ATPase of the vacuolar and endosomal membranes' (RAVE) The mRNA is cell-to-cell mobile.
AT4G39890	0.916883	0.000107029	RAB GTPASE HOMOLOG H1C (RABH1c)	RAB GTPase homolog H1C;(source:Araport11)
AT1G72280	0.916701	0.0428989	ENDOPLASMIC RETICULUM OXIDOREDUCTINS 1 (ERO1)	Encodes an oxidoreductin required for oxidative protein folding in the ER and exists in two distinct oxidized isoforms (Ox1 and Ox2), which are determined by the formation or breakage of the putative regulatory disulfide. AtERO1 is mainly present in the Ox1 redox state.
ATCG00270	0.915004	0.00731235	PHOTOSYSTEM II REACTION CENTER PROTEIN D (PSBD)	PSII D2 protein
AT4G23190	0.914311	0.0451185	CYSTEINE-RICH RLK (RECEPTOR-LIKE PROTEIN KINASE) 11 (CRK11)	Encodes putative receptor-like protein kinase that is induced by the soil-borne vascular bacteria, Ralstonia solanacearum. Naming convention from Chen et al 2003 (PMID 14756307)
AT5G40450	0.911522	1.29965e-09	REGULATOR OF BULB BIOGENESIS1 (RBB1)	Encodes a member of a plant gene family, APK_ORTHOMCL5144,of unknown function. RBB1 is localized to the cytosol and involved in vacuolar biogenesis and organization. RBB1 mutants have increased number of vacuolar bulbs and fewer trans-vacuolar strands.
AT1G75250	0.907752	0.0114906	RAD-LIKE 6 (RL6)	RAD-like 6;(source:Araport11)
AT1G09575	0.907184	0.0279756	MITOCHONDRIAL CALCIUM UPTAKE1 (MCU1)	Mitochondrial calcium channel.
AT3G02170	0.905658	5.78932e-06	LONGIFOLIA2 (LNG2)	Encodes LONGIFOLIA2 (LNG2). Regulates leaf morphology by promoting cell expansion in the leaf-length direction. The LNG2 homologue LNG1 (At5g15580) has similar function.
AT5G37740	0.905631	0.00277506		Calcium-dependent lipid-binding (CaLB domain) family protein;(source:Araport11)
AT5G65110	0.903641	1.35772e-06	ACYL-COA OXIDASE 2 (ACX2)	Encodes an acyl-CoA oxidase presumably involved in long chain fatty acid biosynthesis.
AT2G05160	0.903631	2.45805e-06		CCCH-type zinc fingerfamily protein with RNA-binding domain-containing protein;(source:Araport11)
AT3G19850	0.901756	1.0443e-06		Phototropic-responsive NPH3 family protein;(source:Araport11)
AT4G11850	0.900406	0.0158429	PHOSPHOLIPASE D GAMMA 1 (PLDGAMMA1)	Encodes a phospholipase D (gamma) that is involved in aluminum tolerance and plays a role in membrane lipid modulation under Al stress.
AT3G19580	0.894197	0.00687785	ZINC-FINGER PROTEIN 2 (ZF2)	Encodes zinc finger protein. mRNA levels are upregulated in response to ABA, high salt, and mild desiccation. The protein is localized to the nucleus and acts as a transcriptional repressor.
AT3G50900	0.894159	0.000183501		hypothetical protein;(source:Araport11)
AT5G48380	0.893953	0.000680091	BAK1-INTERACTING RECEPTOR-LIKE KINASE 1 (BIR1)	Encodes a BAK1-interacting receptor-like kinase named BIR1. Negatively regulates multiple plant resistance signaling pathways, one of which is the SOBIR1(AT2G31880)-dependent pathway.
AT3G60130	0.893505	0.000125719	BETA GLUCOSIDASE 16 (BGLU16)	beta glucosidase 16;(source:Araport11)
AT1G08980	0.890597	0.00185651	AMIDASE 1 (AMI1)	Encodes an enzyme with similarity to bacterial acylamidohydrolases and exhibits indole-3-acetamide amidohydrolase activity in vitro. This enzyme may be involved in the in vivo biosynthesis of indole-acetic acid from indole-3-acetamide, a native metabolite of A. thaliana. It appears to exist as a monomer.
AT3G51660	0.889198	0.00942464	MIF/D-DT-LIKE 3 (MDL3)	Chemokine-like MDL protein; modulate flowering time and innate immunity in plants.
AT4G04695	0.888431	0.0372517	CALCIUM-DEPENDENT PROTEIN KINASE 31 (CPK31)	member of Calcium Dependent Protein Kinase. Involved in response to salicylic acid, regulated by Bacillus amyloliquefaciens under high calcium stress.
AT4G01460	0.883607	0.000254274		basic helix-loop-helix (bHLH) DNA-binding superfamily protein;(source:Araport11)
AT4G03510	0.882834	1.43663e-05	RING MEMBRANE-ANCHOR 1 (RMA1)	RMA1 encodes a novel 28 kDa protein with a RING finger motif and a C-terminal membrane-anchoring domain that is involved in the secretory pathway. Has E3 ubiquitin ligase activity.
AT5G05860	0.882441	1.35903e-06	UDP-GLUCOSYL TRANSFERASE 76C2 (UGT76C2)	Encodes a cytokinin N-glucosyltransferase that is involved in cytokinin homeostasis and cytokinin response in planta through cytokinin N-glucosylation. Expression is induced by ABA, mannitol and drought stress. Analysis of overexpressors and loss of function mutants indicate a role in response to osmotic and drought stress.
AT5G63190	0.882298	1.32057e-07	MA3 DOMAIN-CONTAINING TRANSLATION REGULATORY FACTOR 1 (MRF1)	Encodes a member of the MRF (MA3 DOMAIN-CONTAINING TRANSLATION REGULATORY FACTOR) gene family under TOR control that is transcriptionally induced by dark and starvation. MRF1 can be phosphorylated in vitro by S6K1 and S6K2.
AT3G26220	0.881941	0.00177607	CYTOCHROME P450, FAMILY 71, SUBFAMILY B, POLYPEPTIDE 3 (CYP71B3)	cytochrome P450 monooxygenase
AT2G25200	0.878187	4.26444e-07		hypothetical protein (DUF868);(source:Araport11)
AT1G09932	0.869794	0.00114287		Phosphoglycerate mutase family protein;(source:Araport11)
AT2G24240	0.868625	0.00225272		BTB/POZ domain with WD40/YVTN repeat-like protein;(source:Araport11)
AT2G15042	0.868316	8.23971e-05		Leucine-rich repeat (LRR) family protein;(source:Araport11)
AT2G01890	0.867569	0.0219517	PURPLE ACID PHOSPHATASE 8 (PAP8)	Encodes a purple acid phosphatase (PAP) belonging to the low molecular weight plant PAP group.
AT3G15270	0.863239	0.0232336	SQUAMOSA PROMOTER BINDING PROTEIN-LIKE 5 (SPL5)	Encodes a member of the SPL (squamosa-promoter binding protein-like)gene family, a novel gene family encoding DNA binding proteins and putative transcription factors. Contains the SBP-box, which encodes the SBP-domain, required and sufficient for interaction with DNA. It is involved in regulation of flowering and vegetative phase change. Its temporal expression is regulated by the microRNA miR156…
AT1G13750	0.859557	0.0152859	PURPLE ACID PHOSPHATASE 1 (PAP1)	Encodes a purple acid phosphatase whose expression is responsive to both phosphate (Pi) and phosphite (Phi) in roots.
AT1G02660	0.858552	0.0188146	PLASTID LIPASE2 (PLIP2)	PLIP2 is a glycerolipid A1 lipase with substrate preference for monogalactosyldiacylglycerol. Expression is induced by ABA.
AT4G27260	0.854694	0.0175857	(WES1)	encodes an IAA-amido synthase that conjugates Asp and other amino acids to auxin in vitro. Lines carrying insertions in this gene are hypersensitive to auxin. It is involved in camalexin biosynthesis via conjugating indole-3-carboxylic acid (ICA) and cysteine (Cys). The mRNA is cell-to-cell mobile.
AT3G60290	0.854073	0.0145153		2-oxoglutarate (2OG) and Fe(II)-dependent oxygenase superfamily protein;(source:Araport11)
AT5G65207	0.853974	0.00495987		hypothetical protein;(source:Araport11)
AT5G02150	0.853168	7.32078e-05	FES1C (Fes1C)	Encodes one of the Arabidopsis orthologs of the human Hsp70-binding protein 1 (HspBP-1) and yeast Fes1p: Fes1A (AT3G09350), Fes1B (AT3G53800), Fes1C (AT5G02150).
AT2G30600	0.850958	0.000512054		BTB/POZ domain-containing protein;(source:Araport11)
AT2G17780	0.850053	0.0135209	MID1-COMPLEMENTING ACTIVITY 2 (MCA2)	Encodes a mechanosensitive channel candidate MCA2. The three-dimensional structure of MCA2 was reconstructed and appears to comprise a small transmembrane region and large cytoplasmic region.
AT1G28010	0.849439	0.00275809	ATP-BINDING CASSETTE B14 (ABCB14)	Encodes an ATP-binding cassette (ABC) transporter. Expressed in the vascular tissue of primary stem.
AT1G30820	0.84927	0.000516954	CTP SYNTHASE 1 (CTPS1)	Cytidine triphosphate synthase.
AT5G64410	0.848881	5.93914e-07	OLIGOPEPTIDE TRANSPORTER 4 (OPT4)	oligopeptide transporter
AT5G57655	0.848798	0.000183501		xylose isomerase family protein;(source:Araport11)
AT3G52480	0.848234	0.0372659		transmembrane protein;(source:Araport11)
AT5G45510	0.844423	0.000161061		Leucine-rich repeat (LRR) family protein;(source:Araport11)
AT1G11260	0.840386	0.00572844	SUGAR TRANSPORTER 1 (STP1)	Encodes a H+/hexose cotransporter. The mRNA is cell-to-cell mobile.
AT2G31865	0.83984	0.00695426	POLY(ADP-RIBOSE) GLYCOHYDROLASE 2 (PARG2)	poly(ADP-ribose) glycohydrolase 2;(source:Araport11)
AT5G52640	0.837102	0.0171854	HEAT SHOCK PROTEIN 90.1 (HSP90.1)	Encodes a cytosolic heat shock protein AtHSP90.1. AtHSP90.1 interacts with disease resistance signaling components SGT1b and RAR1 and is required for RPS2-mediated resistance. The mRNA is cell-to-cell mobile.
AT4G11521	0.827867	0.0102738		Receptor-like protein kinase-related family protein;(source:Araport11)
AT5G39660	0.826954	0.000461699	CYCLING DOF FACTOR 2 (CDF2)	Dof-type zinc finger domain-containing protein, identical to H-protein promoter binding factor-2a GI:3386546 from (Arabidopsis thaliana). Interacts with LKP2 and FKF1, but its overexpression does not change flowering time under short or long day conditions.
AT4G04490	0.826625	0.010434	CYSTEINE-RICH RLK (RECEPTOR-LIKE PROTEIN KINASE) 36 (CRK36)	Encodes a cysteine-rich receptor-like protein kinase.
AT4G31050	0.82628	0.0395102	OCTANOYL- TRANSFERASE (LIP2)	Redundant octanoyltransferase.
AT2G03530	0.824217	1.42914e-05		Mediate high-affinity uracil and 5-FU (a toxic uracil analogue) transport when expressed in yeast and Xenopus oocytes.Involved in allantoin transport.
AT3G19190	0.823573	1.22995e-05		Encodes autophagy-related 2 (ATG2).The mRNA is cell-to-cell mobile. Autophagy controls guard cell ROS homeostasis by eliminating oxidized peroxisomes, thereby allowing stomatal opening.
AT5G63480	0.823429	0.00361317	MEDIATOR 30 (MED30)	mediator of RNA polymerase II transcription subunit;(source:Araport11)
AT2G22990	0.822749	0.000153383	SINAPOYLGLUCOSE 1 (SNG1)	sinapoylglucose:malate sinapoyltransferase. Catalyzes the formation of sinapoylmalate from sinapoylglucose. Mutants accumulate excess sinapoylglucose.
ATMG01390	0.822453	0.0231493	(RRN18)	Mitochondrial 18S ribosomal RNA, which is a component of the 30S small subunit of mitochondrial ribosome. The rRNA is degraded by a polynucleotide phosphorylase-like protein (AtmtPNPase).
AT5G40780	0.820548	0.00731665	LYSINE HISTIDINE TRANSPORTER 1 (LHT1)	Encodes LHT1 (lysine histidine transporter), a high-affinity transporter for cellular amino acid uptake in both root epidermis and leaf mesophyll.
AT5G25440	0.819383	0.0303647	SUPPRESSOR OF ZED1-D1 (SZE1)	Receptor like kinase involved in HopZ1a effector triggered immunity. Interacts with ZAR1. Localization to membrane is dependent on N-terminal myristoylation domain.
AT3G11840	0.818132	0.0125548	PLANT U-BOX 24 (PUB24)	Encodes a U-box-domain-containing E3 ubiquitin ligase that acts as a negative regulator of PAMP-triggered immunity.
AT1G70530	0.817837	1.28765e-07	CYSTEINE-RICH RLK (RECEPTOR-LIKE PROTEIN KINASE) 3 (CRK3)	Encodes a cysteine-rich receptor-like protein kinase.
AT5G26340	0.816421	0.0287273	(MSS1)	Encodes a protein with high affinity, hexose-specific/H+ symporter activity. The activity of the transporter appears to be negatively regulated by phosphorylation. Importantly, microarray analysis, as well as the study of the expression of this gene in mutants involved in programmed cell death (PCD) demonstrated a tight correlation between this gene's expression and PCD.
AT5G02490	0.812733	0.0283198	(Hsp70-2)	Member of the cytosolic heat shock 70 protein family.
AT4G12400	0.80988	0.0370173	HOP3 (Hop3)	Encodes one of the 36 carboxylate clamp (CC)-tetratricopeptide repeat (TPR) proteins (Prasad 2010, Pubmed ID: 20856808) with potential to interact with Hsp90/Hsp70 as co-chaperones.
AT2G15960	0.80894	0.000595997		Unknown protein. Expression decreased in response to proline.
AT3G28540	0.807753	0.010434		P-loop containing nucleoside triphosphate hydrolases superfamily protein;(source:Araport11)
AT1G32700	0.805709	1.29965e-09		PLATZ transcription factor family protein;(source:Araport11)
AT1G35580	0.803643	1.10806e-07	CYTOSOLIC INVERTASE 1 (CINV1)	CINV1 / A/N-InvG is an alkaline/neutral invertase that breaks sucrose down into fructose and glucose (GH100). The exact localization of CINV1 remains under investigation but there is evidence that fluorescently-tagged CINV1 localizes to the cytoplasm. atinvg mutants have reduced root growth, reduced invertase activity, and increased expression of antioxidant genes under basal conditions. The leve…
AT4G08470	0.800211	0.0125548	MAPK/ERK KINASE KINASE 3 (MEKK3)	Encodes a member of the A1 subgroup of the MEKK (MAPK/ERK kinase kinase) family. MEKK is another name for Mitogen-Activated Protein Kinase Kinase Kinase (MAPKKK or MAP3K). This subgroup has four members: At4g08500 (MEKK1, also known as ARAKIN, MAP3Kb1, MAPKKK8), At4g08480 (MEKK2, also known as MAP3Kb4, MAPKKK9), At4g08470 (MEKK3, also known as MAP3Kb3, MAPKKK10) and At4g12020 (MEKK4, also known a…
AT5G64510	0.799791	0.0152859	TUNICAMYCIN INDUCED 1 (TIN1)	Encodes Tunicamycin Induced 1(TIN1), a plant-speci_x001E_c ER stress-inducible protein. TIN1 mutation affects pollen surface morphology. Transcriptionally induced by treatment with the N-linked glyclsylation inhibitor tunicamycin.
ATCG00330	0.798339	0.0242055	CHLOROPLAST RIBOSOMAL PROTEIN S14 (RPS14)	30S chloroplast ribosomal protein S14
AT2G38820	0.791523	2.56703e-05		DUF506 gene family member
AT5G25280	0.790172	2.46442e-08		serine-rich protein-like protein;(source:Araport11)
AT5G45110	0.789323	0.00340635	NPR1-LIKE PROTEIN 3 (NPR3)	Encodes NPR3, a paralog of NPR1. Involved in negative regulation of defense responses against bacterial and oomycete pathogens. npr3 mutants has elevated level of PR1 expression. Interacts with TGA2, TGA3, TGA5 and TGA6 in yeast two hybrid assays. NPR3 and NPR4 are receptors for the immune signal salicylic acid. The mRNA is cell-to-cell mobile.
AT2G20670	0.785183	9.84889e-06		Phosphorus (P) stress-inducible DUF506 gene family member
AT2G17710	0.784347	0.0432789		Big1;(source:Araport11)
AT2G40000	0.783065	0.0133489	ORTHOLOG OF SUGAR BEET HS1 PRO-1 2 (HSPRO2)	Ortholog of sugar beet HS1 PRO-1 2. Involved in basal disease resistance.
AT5G12420	0.7806	0.0444506	WS /DGAT 7 (WSD7)	WSD7 can function in vitro as wax ester synthase but does not appear to be essential for cuticular wax biosynthesis.
AT2G29290	0.78015	0.000119896	(DEG14)	NAD(P)-binding Rossmann-fold superfamily protein;(source:Araport11)
AT5G67340	0.777839	0.0172477	(PUB2)	Plant U-box type E3 ubiquitin ligase (PUB).
AT1G26800	0.77752	0.00173598	MISFOLDED PROTEIN SENSING RING E3 LIGASE 1 (MPSR1)	MPSR1 is cytoplasmic E3 ligase that senses misfolded proteins independently of chaperones and targets those proteins for degradation via the 26S proteasome. Involved in the regulation of the homeostasis of sensor NLR immune receptors.
ATCG00130	0.776154	0.00330989	(ATPF)	ATPase F subunit.
ATCG00680	0.767581	0.00191599	PHOTOSYSTEM II REACTION CENTER PROTEIN B (PSBB)	encodes for CP47, subunit of the photosystem II reaction center.
AT2G03760	0.767523	5.74076e-05	SULPHOTRANSFERASE 12 (SOT12)	Encodes a brassinosteroid sulfotransferase. In vitro experiements show that this enzyme has a preference for 24-epibrassinosteroids, particularly 24-epicathasterone, but does not act on castasterone and brassinolide. It also shows sulfating activity toward flavonoids. It is differentially expressed during development, being more abundant in young seedlings and actively growing cell cultures. Expr…
AT1G59870	0.766602	0.00758273	PENETRATION 3 (PEN3)	ATP binding cassette transporter. Localized to the plasma membrane in uninfected cells. In infected leaves, the protein concentrated at infection sites. Contributes to nonhost resistance to inappropriate pathogens that enter by direct penetration in a salicylic acid?dependent manner. Required for mlo resistance. Has Cd transporter activity (Cd2+ extrusion pump) and contributes to heavy metal resi…
AT1G49032	0.763179	0.00414397		hypothetical protein;(source:Araport11)
AT1G17590	0.762383	0.00609653	NUCLEAR FACTOR Y, SUBUNIT A8 (NF-YA8)	Binds directly to CCAAT cis-elements in the promoters of multiple MIR156 genes and inhibits the juvenile-to adult transition by activating transcription of these MIR156s.
AT1G09415	0.761582	0.014547	NIM1-INTERACTING 3 (NIMIN-3)	encodes a kinase that physically interacts with NPR1/NIM1
AT3G44400	0.760213	0.00183963		Disease resistance protein (TIR-NBS-LRR class) family;(source:Araport11)
AT1G01240	0.758405	0.000170913		transmembrane protein;(source:Araport11)
AT5G25265	0.757212	3.5495e-06	HYDROXYPROLINE O-ARABINOSYLATRANSFERASE 1 (HPAT1)	Hyp O-arabinosyltransferase-like protein;(source:Araport11)
AT3G06500	0.756036	0.0395102	ALKALINE/NEUTRAL INVERTASE C (A/N-InvC)	Encodes an alkaline/neutral invertase which localizes in mitochondria. It may be modulating hormone balance in relation to the radicle emergence. Mutants display severely reduced shoot growth and reduced oxygen consumption. Mutant root development is not affected as reported for A/N-InvA mutant (inva) plants. The mRNA is cell-to-cell mobile.
AT5G46500	0.749805	0.0303169		protein VARIATION IN COMPOUND TRIGGERED ROOT growth protein;(source:Araport11)
AT3G14620	0.749665	0.00305899	CYTOCHROME P450, FAMILY 72, SUBFAMILY A, POLYPEPTIDE 8 (CYP72A8)	putative cytochrome P450 The mRNA is cell-to-cell mobile.
AT1G56220	0.749353	0.000215622		Dormancy/auxin associated family protein;(source:Araport11)
AT1G31173	0.748056	0.0146334	MICRORNA167D (MIR167D)	Encodes a microRNA that targets ARF family members ARF6 and ARF8. MicroRNAs are regulatory RNAs with a mature length of ~21-nucleotides that are processed from hairpin precursors by Dicer-like enzymes. MicroRNAs can negatively regulate gene expression by attenuating translation or by directing mRNA cleavage.Mature sequence: UGAAGCUGCCAGCAUGAUCUGG
AT3G12150	0.746912	4.4827e-06		alpha/beta hydrolase family protein;(source:Araport11)
AT2G32800	0.746235	7.9817e-07	L-TYPE LECTIN RECEPTOR KINASE S.2 (LECRK-S.2)	protein kinase family protein;(source:Araport11)
AT5G49730	0.745922	0.0139572	FERRIC REDUCTION OXIDASE 6 (FRO6)	Encodes a plasma membrane-located ferric chelate reductase. Its mRNA is expressed in green aerial tissues (shoot, flower and cotyledon) in a light- and cell differentiation-specific manner.
AT3G04910	0.742275	4.10799e-06	WITH NO LYSINE (K) KINASE 1 (WNK1)	Serine/threonine protein kinase, whose transcription is regulated by circadian rhythm.
AT4G18210	0.740745	5.93914e-07	PURINE PERMEASE 10 (PUP10)	Member of a family of proteins related to PUP1, a purine transporter. May be involved in the transport of purine and purine derivatives such as cytokinins, across the plasma membrane. The mRNA is cell-to-cell mobile.
ATCG00140	0.740721	0.0148145	(ATPH)	ATPase III subunit
AT3G29670	0.740035	8.7507e-06	PHENOLIC GLUCOSIDE MALONYLTRANSFERASE 2 (PMAT2)	Encodes a malonyltransferase that may play a role in phenolic xenobiotic detoxification. The mRNA is cell-to-cell mobile.
AT2G22800	0.738423	0.00610549	(HAT9)	Encodes homeobox protein HAT9.
AT3G48590	0.738219	0.0312131	NUCLEAR FACTOR Y, SUBUNIT C1 (NF-YC1)	Encodes a protein with similarity to a subunit of the CCAAT promoter motif binding complex of yeast.One of two members of this class (HAP5A) and expressed in vegetative and reproductive tissues.
AT4G09460	0.737597	0.00450194	MYB DOMAIN PROTEIN 6 (MYB6)	Encodes myb6 DNA-binding protein. The mRNA is cell-to-cell mobile.
AT3G13062	0.735422	0.000100947		Polyketide cyclase/dehydrase and lipid transport superfamily protein;(source:Araport11)
AT1G71020	0.735349	0.00120397	PLANT U-BOX PROTEIN10 (PUB10)	Encodes a nuclear localized plant U-Box protein that interacts with MYC2 and regulates its stability by acting as an E3 ubiquitin ligase and polyubiquitinating MYC2. By this mechanism, it targets MYC2 for destruction thereby affecting JA signaling.
AT1G20630	0.731656	1.27143e-05	CATALASE 1 (CAT1)	Catalyzes the reduction of hydrogen peroxide using heme group as cofactor. Protects cells from toxicity by H2O2.
AT3G10010	0.727877	0.000294006	DEMETER-LIKE 2 (DML2)	Encodes a protein with DNA glycosylase activity that is involved in maintaining methylation marks.
AT5G18670	0.725811	0.000611312	BETA-AMYLASE 3 (BMY3)	putative beta-amylase BMY3 (BMY3)
AT4G27470	0.719764	8.08679e-05	RING MEMBRANE-ANCHOR 3 (RMA3)	Encodes a RING finger E3 ubiquitin ligase.
AT4G16960	0.719426	0.0190438	SIDEKICK SNC1 3 (SIKIC3)	Redundant function together with SIKIC1 and 2 in SNC1-mediated autoimmunity. Protein levels controlled by MUSE1 and MUSE2.
AT1G30250	0.718923	0.019466		hypothetical protein;(source:Araport11)
AT3G49780	0.718696	0.00916524	PHYTOSULFOKINE 4 PRECURSOR (PSK4)	Phytosulfokine 3 precursor, coding for a unique plant peptide growth factor. Plants overexpressing this gene (under a 35S promoter), develop normal cotyledons and hypocotyls but their growth, in particular that of their roots, was faster than that of wildtype.
AT1G15740	0.718042	0.00204136		Leucine-rich repeat family protein;(source:Araport11)
AT2G39705	0.717765	0.0198488	ROTUNDIFOLIA LIKE 8 (RTFL8)	ROTUNDIFOLIA like 8;(source:Araport11)
AT1G75220	0.713382	6.70422e-07	ERD6-LIKE 6 (ERDL6)	Encodes a vacuolar glucose exporter that is induced in response to factors that activate vacuolar glucose pools like darkness, heat stress and wounding and repressed during conditions that trigger glucose accumulation in the vacuole like cold stress and external sugar supply.
AT3G28850	0.71168	0.0120532		Glutaredoxin family protein;(source:Araport11)
AT1G66230	0.708865	0.0032697	MYB DOMAIN PROTEIN 20 (MYB20)	Encodes a transcriptional regulator that directly activates lignin biosynthesis genes and phenylalanine biosynthesis genes during secondary wall formation.
AT5G11070	0.708666	0.00108581		hypothetical protein;(source:Araport11)
AT4G04330	0.702302	0.0113287	HOMOLOGUE OF CYANOBACTERIAL RBCX 1 (RbcX1)	Encodes a chloroplast thylakoid localized RbcX protein that acts as a chaperone in the folding of Rubisco.
AT3G26740	0.702001	0.00848964	CCR-LIKE (CCL)	transcripts are differentially regulated at the level of mRNA stability at different times of day controlled by the circadian clock. mRNAs are targets of the mRNA degradation pathway mediated by the downstream (DST) instability determinant.
AT5G61560	0.700447	0.000791342	(PUB51)	Plant U-box type E3 ubiquitin ligase (PUB).
AT1G14790	0.700291	0.00460476	RNA-DEPENDENT RNA POLYMERASE 1 (RDR1)	Encodes RNA-dependent RNA polymerase. While not required for virus-induced post-transcriptional gene silencing (PTGS), it can promote turnover of viral RNAs in infected plants. Nomenclature according to Xie, et al. (2004). Involved in the production of Cucumber Mosaic Virus siRNAs.
AT3G50700	0.699537	0.00874648	INDETERMINATE(ID)-DOMAIN 2 (IDD2)	zinc finger protein, similar to maize Indeterminate1 (ID1)
AT5G02010	0.699416	0.0108677	ROP (RHO OF PLANTS) GUANINE NUCLEOTIDE EXCHANGE FACTOR 7 (ROPGEF7)	Encodes a member of KPP-like gene family, homolog of KPP (kinase partner protein) gene in tomato. Also a member of the RopGEF (guanine nucleotide exchange factor) family, containing the novel PRONE domain (plant-specific Rop nucleotide exchanger), which is exclusively active towards members of the Rop subfamily. Involved in cell wall patterning. Encodes ROP activator, regulates the formation of R…
AT5G22270	0.697919	0.000278194	SALT-INDUCED AND EIN3/EIL1-DEPENDENT 1 (SIED1)	hypothetical protein;(source:Araport11)
AT1G12220	0.697887	7.88481e-06	RESISTANT TO P. SYRINGAE 5 (RPS5)	Resistance gene, mediates resistance against the bacterial pathogen Pseudomonas syringae. Contains a putative nucleotide binding site composed of kinase-1a (or P-loop), kinase-2a, and putative kinase-3a domains, 13 imperfect leucine-rich repeats, a potential leucine zipper, and two uncharacterized motifs that are well conserved in products of previously isolated R genes. Confers resistance to Pse…
AT1G12780	0.696858	2.56703e-05	UDP-D-GLUCOSE/UDP-D-GALACTOSE 4-EPIMERASE 1 (UGE1)	Encodes a UDP-glucose epimerase that catalyzes the interconversion of the sugar nucleotides UDP-glucose UDP-galactose via a UDP-4-keto-hexose intermediate. Responsive to stress.
AT5G62630	0.696659	6.24119e-05	HIPL2 PROTEIN PRECURSOR (HIPL2)	hipl2 protein precursor;(source:Araport11)
AT3G13065	0.695515	0.00619171	STRUBBELIG-RECEPTOR FAMILY 4 (SRF4)	STRUBBELIG-receptor family 4;(source:Araport11)
AT1G72820	0.695437	1.43044e-05		Mitochondrial substrate carrier family protein;(source:Araport11)
AT2G18290	0.695122	0.00488342	ANAPHASE PROMOTING COMPLEX 10 (APC10)	Encodes APC10 (anaphase promoting complex 10). Overexpression of APC10 likely mimics auxin and ethylene sensitive phenotypes. Plays an essential role in cell proliferation during leaf development.
AT2G15480	0.693502	0.0120532	UDP-GLUCOSYL TRANSFERASE 73B5 (UGT73B5)	UDP-glucosyl transferase 73B5;(source:Araport11)
AT3G11080	0.693399	0.0376446	RECEPTOR LIKE PROTEIN 35 (RLP35)	receptor like protein 35;(source:Araport11)
AT3G48090	0.692051	0.00872555	ENHANCED DISEASE SUSCEPTIBILITY 1 (EDS1)	Component of R gene-mediated disease resistance in Arabidopsis thaliana with homology to eukaryotic lipases.
AT2G23810	0.691952	0.0132452	TETRASPANIN8 (TET8)	Member of TETRASPANIN family
AT1G30755	0.689686	0.00572844	PSK SIMULATOR 2 (PSI2)	elongation factor G, putative (DUF668);(source:Araport11)
AT2G40670	0.688136	0.0139921	RESPONSE REGULATOR 16 (RR16)	response regulator 16
AT1G08450	0.685828	0.0150272	CALRETICULIN 3 (CRT3)	Encodes one of three Arabidopsis calreticulins. In CRT-deficient mouse fibroblasts, this protein restores ER Ca2+ levels. Non-receptor component required for EFR-mediated immunity. Mutants show de-repressed anthocyanin accumulation in the presence of elf18, and EFR accumulation and signalling.
AT5G25130	0.685563	3.61371e-09	CYTOCHROME P450, FAMILY 71, SUBFAMILY B, POLYPEPTIDE 12 (CYP71B12)	putative cytochrome P450 The mRNA is cell-to-cell mobile.
AT4G18880	0.684412	0.00654396	HEAT SHOCK TRANSCRIPTION FACTOR A4A (HSF A4A)	Encodes a member of Heat Stress Transcription Factor(Hsf) family that is a substrate of the MPK3/MPK6 signaling and regulates stress responses.
AT1G29240	0.684239	0.0090977		transcription initiation factor TFIID subunit, putative (DUF688);(source:Araport11)
AT5G36930	0.684064	0.000920681		Disease resistance protein (TIR-NBS-LRR class) family;(source:Araport11)
AT5G16030	0.683547	1.39829e-05		mental retardation GTPase activating protein;(source:Araport11)
AT1G80420	0.683227	2.49536e-06	(ATXRCC1)	Encodes a component of plant break excision repair and functions at several stages during active DNA demethylation in Arabidopsis.
AT3G09580	0.674797	0.000331646		Oxidoreductase located in chloroplast.
AT2G01860	0.672429	0.00409717	EMBRYO DEFECTIVE 975 (EMB975)	Tetratricopeptide repeat (TPR)-like superfamily protein;(source:Araport11)
AT5G54585	0.672008	0.0470665		hypothetical protein;(source:Araport11)
AT3G28910	0.671004	0.0190555	MYB DOMAIN PROTEIN 30 (MYB30)	Encodes a MYB family transcriptional regulator.It is a a positive regulator of the pathogen-induced hypersensitive response and of brassinosteroid and abscisic acid signaling and a negative regulator of photomorphogenesis. Accumulation of MYB30 is light regulated and activity is modulated by SUMOlaytion. MYB30 can for complexes with different bHLH components to regulate expression of different pa…
AT4G27740	0.669566	0.00789604		Yippee family putative zinc-binding protein;(source:Araport11)
AT1G17600	0.667658	0.0184031	(SOC3)	SOC3 is a TIR-NB-leucine-rich repeat (TNL) protein.Mutants suppress loss of chs2 phenotype of auto-activation of immunity. When the TIR domain of SOC3 interacts with CHS2 the binding results in temperature activation of cell death, the suppressors inhibit this interaction.
AT4G36540	0.665836	0.000130504	BR ENHANCED EXPRESSION 2 (BEE2)	Encodes the brassinosteroid signaling component BEE2 (BR-ENHANCED EXPRESSION 2). Positively modulates the shade avoidance syndrome in Arabidopsis seedlings.
AT4G35110	0.663626	0.0178416	PHOSPHOLIPASE-LIKE PROTEIN 4 (PEARLI 4)	phospholipase-like protein (PEARLI 4) family protein;(source:Araport11)
AT5G49100	0.663199	3.31056e-05		vitellogenin-like protein;(source:Araport11)
AT4G31820	0.662396	8.03377e-05	ENHANCER OF PINOID (ENP)	A member of the NPY family genes (NPY1/AT4G31820, NPY2/AT2G14820, NPY3/AT5G67440, NPY4/AT2G23050, NPY5/AT4G37590). Encodes a protein with similarity to NHP3. Contains BTB/POZ domain. Promoter region has canonical auxin response element binding site and Wus binding site. Co-localizes to the late endosome with PID. Regulates cotyledon development through control of PIN1 polarity in concert with PID…
AT5G24210	0.661951	5.18056e-07	(PRLIP1)	alpha/beta-Hydrolases superfamily protein;(source:Araport11)
AT5G48540	0.660351	0.0395376		receptor-like protein kinase-related family protein;(source:Araport11)
AT2G44500	0.657478	0.00188349		O-fucosyltransferase family protein;(source:Araport11)
AT1G77960	0.656597	0.0493345		repressor ROX1-like protein;(source:Araport11)
AT1G65845	0.656406	0.0478259		transmembrane protein;(source:Araport11)
AT2G33060	0.652243	0.0120589	RECEPTOR LIKE PROTEIN 27 (RLP27)	receptor like protein 27;(source:Araport11)
AT3G14840	0.65135	0.0322034	LYSM RLK1-INTERACTING KINASE 1 (LIK1)	Encodes LRR-RLK protein that is localized to the plasma membrane and is involved in regulation of plant innate immunity to microbes. LIK1 is phosphorylated by CERK1, a kinase involved in chitin perception. The mRNA is cell-to-cell mobile.
AT3G04670	0.650728	0.000996486	WRKY DNA-BINDING PROTEIN 39 (WRKY39)	member of WRKY Transcription Factor; Group II-d
AT2G23770	0.649735	0.02382	LYSM-CONTAINING RECEPTOR-LIKE KINASE 4 (LYK4)	Encodes a putative LysM-containing receptor-like kinase LYK4. Shares overlapping function with LYK5 in mediating chitin-triggered immune responses. Based on protein sequence alignment analysis, it was determined as a pseudo kinase due to a lack of the ATP-binding P-loop in the kinase domain.
AT4G24040	0.649199	0.0107275	TREHALASE 1 (TRE1)	Encodes a trehalase, member of Glycoside Hydrolase Family 37. Two isoforms, produced from a single transcript, regulate drought stress tolerance.
AT1G53160	0.649134	0.0232203	SQUAMOSA PROMOTER BINDING PROTEIN-LIKE 4 (SPL4)	Encodes a member of the SPL (squamosa-promoter binding protein-like)gene family, a novel gene family encoding DNA binding proteins and putative transcription factors. Contains the SBP-box, which encodes the SBP-domain, required and sufficient for interaction with DNA. It is involved in regulation of flowering and vegetative phase change. Its temporal expression is regulated by the microRNA miR156…
AT4G04955	0.647955	0.00926483	ALLANTOINASE (ALN)	Encodes an allantoinase which is involved in allantoin degradation and assimilation. Gene expression was induced when allantoin was added to the medium. The insertion mutant, ataln m2-1, did not grow well on the MS medium where allantoin, instead of ammonium nitrate, was supplied.
AT5G15870	0.64709	0.0437528		glycosyl hydrolase family 81 protein;(source:Araport11)
AT5G54630	0.646265	2.50484e-05		zinc finger protein-like protein;(source:Araport11)
AT1G49730	0.643497	0.00365447		Protein kinase superfamily protein;(source:Araport11)
AT3G48530	0.643356	0.00412129	SNF1-RELATED PROTEIN KINASE REGULATORY SUBUNIT GAMMA 1 (KING1)	SNF1-related protein kinase regulatory subunit gamma 1;(source:Araport11)
AT5G56100	0.643228	0.0138726		glycine-rich protein / oleosin;(source:Araport11)
AT3G23480	0.642456	0.00279727		Cyclopropane-fatty-acyl-phospholipid synthase;(source:Araport11)
AT2G02450	0.640888	0.00206576	LONG VEGETATIVE PHASE 1 (LOV1)	NAC domain containing protein 35;(source:Araport11)
AT5G57630	0.636099	0.00572722	CBL-INTERACTING PROTEIN KINASE 21 (CIPK21)	CBL-interacting protein kinase.When mutated plants are hypersensitive to salt and osmotic stress.
AT3G30775	0.635992	0.0356233	EARLY RESPONSIVE TO DEHYDRATION 5 (ERD5)	Encodes a proline oxidase that is predicted to localize to the inner mitochondrial membrane, its mRNA expression induced by high levels of Al and by osmotic stress. The promoter contains an L-proline-inducible element.
AT1G21010	0.631799	0.00942464		PADRE proteinup-regulated after infection by S. sclerotiorun.
AT4G11900	0.630958	0.0169105		S-locus lectin protein kinase family protein;(source:Araport11)
AT5G19190	0.628543	0.000689107		hypothetical protein;(source:Araport11)
AT3G47090	0.627856	0.0131411		Leucine-rich repeat protein kinase family protein;(source:Araport11)
AT4G12010	0.62453	0.00409717	DOMINANT SUPRESSOR OF CAMTA3 NUMBER 1 (DSC1)	Leucine-rich repeat domain (NLR) receptor. Dominant negative alleles suppress catma3 autoimmunity. Co-regulates with WRKY19 basal levels of immunity to root-knot nematodes.
AT1G20620	0.624512	0.00171416	REPRESSOR OF GSNOR1 (ROG1)	Catalase, catalyzes the breakdown of hydrogen peroxide (H2O2) into water and oxygen.The mRNA is cell-to-cell mobile.It is a target for SUMOlaytion (PMID: 21413927).Transnitrosylates GSNOR1 and mutants suppress the gnsnor1 phenotype.
AT1G22640	0.621868	0.00292765	MYB DOMAIN PROTEIN 3 (MYB3)	MYB-type transcription factor (MYB3) that represses phenylpropanoid biosynthesis gene expression
AT4G19420	0.620182	0.00877018		Pectinacetylesterase family protein;(source:Araport11)
AT3G03820	0.615298	0.022296	SMALL AUXIN UP RNA 29 (SAUR29)	SAUR-like auxin-responsive protein family;(source:Araport11)
AT1G18330	0.61483	0.000491746	EARLY-PHYTOCHROME-RESPONSIVE1 (EPR1)	EARLY-PHYTOCHROME-RESPONSIVE1
AT5G04040	0.612956	4.26444e-07	SUGAR-DEPENDENT1 (SDP1)	Encodes a triacylglycerol lipase that is involved in storage lipid breakdown during seed germination. The mutant plant exhibits a much slower rate of postgerminative growth than the wild type.
AT4G17900	0.611995	9.70224e-05	(PLATZ11)	PLATZ transcription factor family protein;(source:Araport11)
AT1G05805	0.611912	2.52514e-06	ABA-RESPONSIVE KINASE SUBSTRATE 2 (AKS2)	basic helix-loop-helix (bHLH) DNA-binding superfamily protein;(source:Araport11)
AT1G31540	0.6119	0.028582		Disease resistance protein (TIR-NBS-LRR class) family;(source:Araport11)
AT2G38120	0.610885	0.000680091	AUXIN RESISTANT 1 (AUX1)	Encodes an auxin influx transporter. AUX1 resides at the apical plasma membrane of protophloem cells and at highly dynamic subpopulations of Golgi apparatus and endosomes in all cell types. AUX1 action in the lateral root cap and/or epidermal cells influences lateral root initiation and positioning. Shoot supplied ammonium targets AUX1 and inhibits lateral root emergence. The mRNA is cell-to-cell…
AT5G48570	0.61063	0.00492919	(ROF2)	Encodes one of the 36 carboxylate clamp (CC)-tetratricopeptide repeat (TPR) proteins (Prasad 2010, Pubmed ID: 20856808) with potential to interact with Hsp90/Hsp70 as co-chaperones.
AT1G14370	0.608338	0.0174949	PROTEIN KINASE 2A (APK2A)	Encodes protein kinase APK2a. Protein is N-myristoylated.
AT3G10740	0.608178	0.000481537		Encodes a bifunctional alpha-l-arabinofuranosidase/beta-d-xylosidase that belongs to family 51 of glycoside hydrolases. It may be involved in cell wall modification.
AT1G10470	0.606334	0.00480758	RESPONSE REGULATOR 4 (ARR4)	Encodes a two-component response regulator. Acts redundantly with ARR3 in the control of circadian period in a cytokinin-independent manner.
AT2G26710	0.604576	0.0414432	PHYB ACTIVATION TAGGED SUPPRESSOR 1 (BAS1)	Encodes a member of the cytochrome p450 family that serves as a control point between multiple photoreceptor systems and brassinosteroid signal transduction. Involved in brassinolide metabolism. Mediates response to a variety of light signals including hypocotyl elongation and cotyledon expansion.
AT1G24440	0.604508	0.000973434		RING/U-box superfamily protein;(source:Araport11)
AT3G52060	0.602998	3.74636e-05	BETA-1,6-N-ACETYLGLUCOSAMINYL TRANSFERASE-LIKE (GNTL)	Encodes a plasmodesmal glycosyltransferase-like protein. Mutation results in defects in seed germination and delayed plant growth.
AT2G15080	0.602876	1.374e-05	RECEPTOR LIKE PROTEIN 19 (RLP19)	receptor like protein 19;(source:Araport11)
AT1G80650	0.598838	0.00259611	RNASE THREE-LIKE PROTEIN 1 (RTL1)	RNAse THREE-like protein 1;(source:Araport11)
AT3G01490	0.59795	0.000427026	CONVERGENCE OF BLUE LIGHT AND CO2 (CBC1)	Belongs to the Raf-like kinase subfamily of the mitogen-activated protein kinase kinase kinase (MAPKKK) family. Negatively regulates stomatal opening by negatively regulating plasma membrane H+-ATPase phosphorylation.
AT4G35440	0.597276	0.00246614	CHLORIDE CHANNEL E (CLC-E)	Enclodes a choride channel protein that is localized to the thlakoid membrane.
AT5G40720	0.596634	0.0360779		C3H4 type zinc finger protein (DUF23);(source:Araport11)
AT1G09390	0.596089	0.00803722		GDSL-motif esterase/acyltransferase/lipase. Enzyme group with broad substrate specificity that may catalyze acyltransfer or hydrolase reactions with lipid and non-lipid substrates.
AT5G37600	0.595395	0.00293856	GLUTAMINE SYNTHASE CLONE R1 (GSR 1)	encodes a cytosolic glutamine synthetase, the enzyme has high affinity with substrate ammonium
AT3G16800	0.594046	0.0220978	E GROWTH-REGULATING 3 (EGR3)	EGR3 functions as a negative regulator of plant growth with prominent effect on plant growth during drought stress, EGR3 regulates microtubule organization and likely affects additional cytoskeleton and trafficking processes along the plasma membrane.
AT4G04040	0.593203	1.66837e-06	MATERNAL EFFECT EMBRYO ARREST 51 (MEE51)	Encodes a pyrophosphate-dependent phosphofructokinase B subunit (PFPbeta2).
AT4G01026	0.591038	0.0135116	PYR1-LIKE 7 (PYL7)	Encodes a member of the PYR (pyrabactin resistance )/PYL(PYR1-like)/RCAR (regulatory components of ABA receptor) family proteins with 14 members. PYR/PYL/RCAR family proteins function as abscisic acid sensors. Mediate ABA-dependent regulation of protein phosphatase 2Cs ABI1 and ABI2. PYL/RCAR family proteins function as abscisic acid sensors. Mediate ABA-dependent regulation of ABI1 and ABI2.
AT5G40170	0.589139	4.89331e-08	RECEPTOR LIKE PROTEIN 54 (RLP54)	receptor like protein 54;(source:Araport11)
AT4G07400	0.588241	0.0293533	VIER F-BOX PROTEINE 3 (VFB3)	Encodes an F-box protein. Based on genetic analysis appears to be functionally redundant with VFB1,2,and 4. When levels of all 4 genes are reduced plants show defects in growth and reduced levels of auxin response genes.
AT5G61380	0.587861	0.00942464	TIMING OF CAB EXPRESSION 1 (TOC1)	Pseudo response regulator involved in the generation of circadian rhythms. TOC1 appears to shorten the period of circumnutation speed. TOC1 contributes to the plant fitness (carbon fixation, biomass) by influencing the circadian clock period. PRR3 may increase the stability of TOC1 by preventing interactions between TOC1 and the F-box protein ZTL. Expression of TOC1 is correlated with rhythmic ch…
AT4G25690	0.587819	0.000132565		stress response NST1-like protein;(source:Araport11)
AT1G64380	0.587311	0.00933034	(ERF61)	encodes a member of the DREB subfamily A-6 of ERF/AP2 transcription factor family. The protein contains one AP2 domain. There are 8 members in this subfamily including RAP2.4.
AT4G30690	0.582277	0.00183795	(ATINFC-4)	SVR9-LIKE1 (SVR9L1)
AT1G74370	0.578993	0.00123072		RING/U-box superfamily protein;(source:Araport11)
AT2G02220	0.576539	0.00384243	PHYTOSULFOKIN RECEPTOR 1 (PSKR1)	Encodes a protein interacting with phytosulfokine, a five amino acid sulfated peptide (YIYTQ). Contains dual guanylate cyclase and kinase catalytic activities that operate in vivo.
AT5G16180	0.575693	5.47342e-06	ORTHOLOG OF MAIZE CHLOROPLAST SPLICING FACTOR CRS1 (CRS1)	Promotes the splicing of chloroplast group II introns. Splices atpF introns.
AT4G39090	0.57411	0.0298722	RESPONSIVE TO DEHYDRATION 19 (RD19)	Similar to cysteine proteinases, induced by desiccation but not abscisic acid. Required for RRS1-R mediated resistance against Ralstonia solanacearum. Interacts with the R. solanacearum type III effector PopP2. RD19 associates with PopP2 to form a nuclear complex that is required for activation of the RRS1-R?mediated resistance response.
AT5G43700	0.573075	0.0349326	AUXIN INDUCIBLE 2-11 (ATAUX2-11)	Auxin inducible protein similar to transcription factors.
AT2G13790	0.570702	0.0176691	SOMATIC EMBRYOGENESIS RECEPTOR-LIKE KINASE 4 (SERK4)	Receptor-like protein kinase that plays a role in myriad processes such as cell death, defense response, stomatal movement,and brassinosteroid signalling.
AT5G66590	0.570555	0.00463979		CAP (Cysteine-rich secretory proteins, Antigen 5, and Pathogenesis-related 1 protein) superfamily protein;(source:Araport11)
AT1G16260	0.570096	0.00935652	WALL ASSOCIATED KINASE LIKE 8 (WAKL8)	Wall-associated kinase family protein;(source:Araport11)
AT1G13260	0.569611	0.0238814	RELATED TO ABI3/VP1 1 (RAV1)	Encodes an AP2/B3 domain transcription factor which is upregulated in response to low temperature. It contains a B3 DNA binding domain. It has circadian regulation and may function as a negative growth regulator. The mRNA is cell-to-cell mobile.
AT5G18630	0.568554	1.84822e-05		alpha/beta-Hydrolases superfamily protein;(source:Araport11)
AT5G25900	0.568216	0.00860354	GA REQUIRING 3 (GA3)	Encodes a member of the CYP701A cytochrome p450 family that is involved in later steps of the gibberellin biosynthetic pathway.
AT1G68560	0.567173	3.02529e-12	ALPHA-XYLOSIDASE 1 (XYL1)	Encodes a bifunctional alpha-l-arabinofuranosidase/beta-d-xylosidase that belongs to family 3 of glycoside hydrolases.
AT4G15260	0.566892	0.0436447		UDP-Glycosyltransferase superfamily protein;(source:Araport11)
AT1G11310	0.566108	0.0275548	MILDEW RESISTANCE LOCUS O 2 (MLO2)	A member of a large family of seven-transmembrane domain proteins specific to plants, homologs of the barley mildew resistance locus o (MLO) protein. The Arabidopsis genome contains 15 genes encoding MLO proteins, with localization in plasma membrane. Phylogenetic analysis revealed four clades of closely-related AtMLO genes. ATMLO2 belongs to the clade IV, with AtMLO3, AtMLO6 and AtMLO12. The gen…
AT1G58180	0.565896	0.00177545	BETA CARBONIC ANHYDRASE 6 (BCA6)	beta carbonic anhydrase 6;(source:Araport11)
AT1G15550	0.565571	0.0311756	GIBBERELLIN 3-OXIDASE 1 (GA3OX1)	Involved in later steps of the gibberellic acid biosynthetic pathway. Activated by AGAMOUS in a cal-1, ap1-1 background. Deletion of 208 bp from -1016 to -809 (&#916;-808) resulted in loss of GA-negative feedback (this sequence, which contains a 43-bp sequence GNFEI, was shown to be sufficient for GA-negative feedback).
AT5G24490	0.565355	8.95449e-06		30S ribosomal protein;(source:Araport11)
AT4G25940	0.565217	0.0267544	(PICALM2B)	ENTH/ANTH/VHS superfamily protein;(source:Araport11)
AT3G03630	0.56444	0.0478259	CYSTEINE SYNTHASE 26 (CS26)	Encodes a protein that possesses S-sulfocysteine synthase activity and lacks O-acetylserien(thiol)lyase activity.
AT1G27210	0.563339	0.00911931		ARM repeat superfamily protein;(source:Araport11)
AT5G03470	0.561036	0.0213985	(ATB' ALPHA)	Encodes B' regulatory subunit of PP2A (AtB'alpha), putative size of 57 kDa.Functions redundantly with the beta subunit do maintain sister chromatid cohesion during meiosis.
AT3G62010	0.560003	1.53206e-05		metal ion-binding protein;(source:Araport11)
AT3G26180	0.558052	1.43044e-05	CYTOCHROME P450, FAMILY 71, SUBFAMILY B, POLYPEPTIDE 20 (CYP71B20)	putative cytochrome P450
AT5G58120	0.557602	0.00344242	DANGEROUS MIX 10 (DM10)	DM10 is a singleton TIR-NLR, and causal QTL responsible for severe hybrid necrosis.
AT4G24190	0.556813	0.0211656	SHEPHERD (SHD)	encodes an ortholog of GRP94, an ER-resident HSP90-like protein and is involved in regulation of meristem size and organization. Single and double mutant analyses suggest that SHD may be required for the correct folding and/or complex formation of CLV proteins. Lines carrying recessive mutations in this locus exhibits expanded shoot meristems, disorganized root meristems, and defective pollen tub…
AT4G33300	0.555338	0.0106742	ADR1-LIKE 1 (ADR1-L1)	Encodes a member of the ADR1 family nucleotide-binding leucine-rich repeat (NB-LRR) immune receptors.
AT1G22280	0.553859	0.0314488	PHYTOCHROME-ASSOCIATED PROTEIN PHOSPHATASE TYPE 2C (PAPP2C)	Encodes a phytochrome-associated protein, PAPP2C (phytochrome-associated protein phosphatase type 2C). PAPP2C interacts in the nucleus with phyA (phytochrome A) and phyB. Functions as a regulator of phytochrome-interacting factor PIF3 by dephosphorylating phytochromes in the nucleus.
AT4G27440	0.553605	2.61095e-06	PROTOCHLOROPHYLLIDE OXIDOREDUCTASE B (PORB)	light-dependent NADPH:protochlorophyllide oxidoreductase B The mRNA is cell-to-cell mobile.
AT4G19660	0.552284	0.000854359		Encodes NPR4, a ankyrin repeat BTB/POZ domain-containing protein with 36% sequence identity with NPR1. Mutants are more susceptible to the bacterial pathogen Pseudomonas syringe pv. tomato DC3000 and to the fungal pathogen Erysiphe cichoracearum, but do not differ markedly from wild type in interaction with virulent and avirulent strains of the oomycete Peronospora parasitica. NPR4 is required fo…
AT2G14080	0.552203	3.40032e-07		Disease resistance protein (TIR-NBS-LRR class) family;(source:Araport11)
AT5G16370	0.550662	0.00813426	ACYL ACTIVATING ENZYME 5 (AAE5)	acyl activating enzyme 5;(source:Araport11)
AT1G71030	0.547698	0.0217394	MYB-LIKE 2 (MYBL2)	Encodes a putative myb family transcription factor. In contrast to most other myb-like proteins its myb domain consists of a single repeat. A proline-rich region potentially involved in transactivation is found in the C-terminal part of the protein. Its transcript accumulates mainly in leaves.
AT4G28710	0.544758	0.0071534	(XIH)	member of Myosin-like proteins The mRNA is cell-to-cell mobile.
AT5G35790	0.542677	9.99215e-06	GLUCOSE-6-PHOSPHATE DEHYDROGENASE 1 (G6PD1)	Encodes a plastidic glucose-6-phosphate dehydrogenase that is sensitive to reduction by DTT and whose mRNA is more prevalent in developing organs but absent in the root.
AT1G49180	0.540948	0.00330712		protein kinase family protein;(source:Araport11)
AT3G23080	0.537526	6.28883e-05		Polyketide cyclase/dehydrase and lipid transport superfamily protein;(source:Araport11)
AT5G45500	0.535952	0.0232203		RNI-like superfamily protein;(source:Araport11)
AT3G52430	0.53426	0.00274653	PHYTOALEXIN DEFICIENT 4 (PAD4)	Encodes a lipase-like gene that is important for salicylic acid signaling and function in resistance (R) gene-mediated and basal plant disease resistance. PAD4 can interact directly with EDS1, another disease resistance signaling protein. Expressed at elevated level in response to green peach aphid (GPA) feeding, and modulates the GPA feeding-induced leaf senescence through a mechanism that doesn…
AT2G44180	0.533755	0.0376446	METHIONINE AMINOPEPTIDASE 2A (MAP2A)	Encodes a MAP2 like methionine aminopeptidase. In MAP1A mutant background plants show an increased sensitivity to fumagillin resulting in defects in development. Phenotype is similar to RNAi lines which knock out all MAP2/MAP1 loci.
AT2G07180	0.533638	0.0109967	PBS1-LIKE 17 (PBL17)	Protein kinase superfamily protein;(source:Araport11)
AT4G22540	0.533522	0.00215023	OSBP(OXYSTEROL BINDING PROTEIN)-RELATED PROTEIN 2A (ORP2A)	OSBP(oxysterol binding protein)-related protein 2A;(source:Araport11)
AT2G17450	0.532998	0.00926483	RING-H2 FINGER A3A (RHA3A)	Encodes a putative RING-H2 finger protein RHA3a.
AT4G14746	0.532807	0.0314488		neurogenic locus notch-like protein;(source:Araport11)
AT2G45450	0.531992	0.0191533	LITTLE ZIPPER 1 (ZPR1)	ZPR1, a small leucine zipper-containing protein that interacts with REV HD-ZIPIII and is involved in the establishment of leaf polarity.
AT3G54740	0.531302	0.0146891		zein-binding protein (Protein of unknown function, DUF593);(source:Araport11)
AT2G17550	0.531021	0.0256124	TON1 RECRUITING MOTIF 26 (TRM26)	RB1-inducible coiled-coil protein;(source:Araport11)
AT1G32540	0.529827	0.00323066	LSD ONE LIKE 1 (LOL1)	Encodes a protein with 3 plant-specific zinc finger domains that acts as a positive regulator of cell death.
AT4G01330	0.526137	0.0126178		Protein kinase superfamily protein;(source:Araport11)
AT2G16380	0.525343	0.0333025		Sec14p-like phosphatidylinositol transfer family protein;(source:Araport11)
AT5G37710	0.524186	0.0275548		alpha/beta-Hydrolases superfamily protein;(source:Araport11)
AT4G26370	0.522439	0.0146148		antitermination NusB domain-containing protein;(source:Araport11)
AT4G37790	0.521398	0.0335482	(HAT22)	Encodes homeobox protein HAT22, member of the HD-Zip II family. The mRNA is cell-to-cell mobile.
AT5G53160	0.518341	0.00530423	REGULATORY COMPONENTS OF ABA RECEPTOR 3 (RCAR3)	Encodes RCAR3, a regulatory component of ABA receptor. Interacts with protein phosphatase 2Cs ABI1 and ABI2. Stimulates ABA signaling. The mRNA is cell-to-cell mobile.
AT2G27050	0.517374	0.00441111	ETHYLENE-INSENSITIVE3-LIKE 1 (EIL1)	ethylene-insensitive3-like1 (EIL1) The mRNA is cell-to-cell mobile.
AT1G62914	0.516548	0.0487192		pentatricopeptide (PPR) repeat-containing protein;(source:Araport11)
AT1G30640	0.515243	0.0151579	NUCLEAR DBF2-RELATED 7 (NDR7)	Ubiquitously expressed protein kinase.
AT3G17170	0.512945	0.00103299	REGULATOR OF FATTY-ACID COMPOSITION 3 (RFC3)	Translation elongation factor EF1B/ribosomal protein S6 family protein;(source:Araport11)
AT2G40520	0.512692	0.00068639	(NTP2)	Nucleotidyltransferase family protein;(source:Araport11)
AT1G69160	0.511036	0.0418483	BIG GRAIN LIKE 1 (BGL1)	suppressor;(source:Araport11)
AT4G31040	0.510695	0.000215622	DAY-LENGTH-DEPENDENT DELAYED-GREENING1 (DLDG1)	Chlorplast membrane protein that modulates H+ homeostasis and regulates NPQ.
AT5G14930	0.510145	0.0360102	SENESCENCE-ASSOCIATED GENE 101 (SAG101)	encodes an acyl hydrolase involved in senescence .
AT1G63350	0.509263	0.041093		Disease resistance protein (CC-NBS-LRR class) family;(source:Araport11)
AT5G02160	0.507397	0.00107461	FTSH5 INTERACTING PROTEIN (FIP)	Zinc-finger domain containing protein involved in abiotic stress response. Possesses an N-terminal transit peptide followed by a hydrophobic domain and a zinc-finger domain. Despite the presence of a zinc-finger domain (C4-type) with two CXXCXGXG conserved repeats, characteristic of DNAJ protein, the conserved J domain is absent in FIP. Interacts with FtsH5. Gene expression levels are reduced and…
AT3G48500	0.50719	0.00144131	PIGMENT DEFECTIVE 312 (PDE312)	PEP complex component.
AT1G49050	0.507021	0.0287264	(APCB1)	Encodes a member of the aspartyl protease family. Interacts with BAGP1 and BAG6 and appears to be required for cleavage of BAG6 as BAG6 is not cleaved in APCB1 mutant backgrounds.
AT1G65590	0.506453	8.65213e-05	BETA-HEXOSAMINIDASE 3 (HEXO3)	Encodes a protein with beta-hexosaminidase activity. Located on the plasma membrane.
AT2G28305	0.504041	0.00855399	LONELY GUY 1 (LOG1)	Putative lysine decarboxylase family protein;(source:Araport11)
AT3G20060	0.503383	0.000113367	UBIQUITIN-CONJUGATING ENZYME19 (UBC19)	Encodes one of two ubiquitin-conjugating enzymes belonging to the E2-C gene family (the other being UBC19). Transcript is always found in dividing cells, but also in other non-dividing cells. Protein is localized to the cytoplasm as well as to the nucleus.
AT4G21534	0.50181	0.048141	SPHINGOSINE KINASE 2 (SPHK2)	Diacylglycerol kinase family protein;(source:Araport11)
AT1G74170	0.501056	0.00127469		receptor like protein 13;(source:Araport11)
AT2G27385	0.500843	0.0194826		Pollen Ole e 1 allergen and extensin family protein;(source:Araport11)
AT1G33720	0.499874	0.0421263	CYTOCHROME P450, FAMILY 76, SUBFAMILY C, POLYPEPTIDE 6 (CYP76C6)	cytochrome P450, family 76, subfamily C, polypeptide 6;(source:Araport11)
AT5G15580	0.498196	0.00331445	LONGIFOLIA1 (LNG1)	Encodes LONGIFOLIA1 (LNG1). Regulates leaf morphology by promoting cell expansion in the leaf-length direction. The LNG1 homologue LNG2 (At3g02170) has similar function.
AT3G60390	0.498099	0.0212518	HOMEOBOX-LEUCINE ZIPPER PROTEIN 3 (HAT3)	Encodes homeobox protein HAT3.
AT5G54380	0.497848	0.04324	THESEUS1 (THE1)	Encodes THESEUS1 (THE1), a receptor kinase regulated by Brassinosteroids and required for cell elongation during vegetative growth.
AT1G28260	0.495141	0.0294825		Telomerase activating protein Est1;(source:Araport11)
AT5G61210	0.490178	0.000218393	SOLUBLE N-ETHYLMALEIMIDE-SENSITIVE FACTOR ADAPTOR PROTEIN 33 (SNAP33)	membrane localized t-SNARE SNAP25 homologue, probably involved in cytokinesis and cell plate formation The mRNA is cell-to-cell mobile.
AT3G55880	0.489705	0.0129887	SULPHATE UTILIZATION EFFICIENCY 4 (SUE4)	A gain-of-function mutant of SUE4 exhibited improved low sulphur tolerance.
AT4G24790	0.488478	0.00475647		AAA-type ATPase family protein;(source:Araport11)
AT4G16480	0.488475	0.0202458	INOSITOL TRANSPORTER 4 (INT4)	Encodes a high affinity H+:<i>myo</i>-inositol symporter. The only other compound shown to be transported was pinitol, a methylated derivative of <i>myo</i>-inositol. The mRNA is cell-to-cell mobile.
AT3G25070	0.488142	0.010434		Encodes a member of the R protein complex and may represent a virulence target of type III pili effector proteins (virulence factors) from bacterial pathogens, which is Primeguarded Prime by R protein complex (RPM1 and RPS2 proteins). RIN4 physically interacts with RPS2 and RPM1 in vivo. Bacterial avirulence (Avr) effectors AvrB, AvrRpm1, and AvrRpt2 induce a mobility shift in RIN4 and expression…
AT2G46810	0.487549	0.0220515	MYC-TYPE TRANSCRIPTION FACTOR 70 (MYC70)	MYC-type transcription factor which interacts with ICE1 and negatively regulates cold-responsive genes and cold tolerance.
AT5G04220	0.487038	0.0312131	(SYTC)	Encodes a protein specifically localized to the ER-PM boundary with similarity to synaptotagmins. AT5G04220.2 has been identified as the functional transcript (PMID:33944955).Acts redundantly with SYTA/SYT1 in ER-PM tethering and maintaining PM integrity in response to abiotic stress.
AT5G25350	0.486725	0.00235129	EIN3-BINDING F BOX PROTEIN 2 (EBF2)	Arabidopsis thaliana EIN3-binding F-box protein 2 (EBF2) mRNA. Part of the SCF complex, it is located in the nucleus and is involved in the ethylene-response pathway.
AT1G77510	0.486687	0.0478658	PDI-LIKE 1-2 (PDIL1-2)	Encodes a protein disulfide isomerase-like (PDIL) protein, a member of a multigene family within the thioredoxin (TRX) superfamily. Transcript levels for this gene are up-regulated in response to three different chemical inducers of ER stress (dithiothreitol, beta-mercaptoethanol, and tunicamycin). AtIRE1-2 does not appear to be required for this response, but the atbzip60 mutant has a diminished…
AT3G57040	0.486516	0.0018528	RESPONSE REGULATOR 9 (ARR9)	response regulator ARR9, A two-component response regulator-like protein with a receiver domain with a conserved aspartate residue and a possible phosphorylation site and at the N-terminal half. Appears to interact with histidine kinase like genes ATHP3 and ATHP2
AT5G04020	0.48644	0.0157874		calmodulin binding protein;(source:Araport11)
AT1G03290	0.48541	0.0234738		ELKS/Rab6-interacting/CAST family protein;(source:Araport11)
AT3G60190	0.485152	7.0757e-05	DYNAMIN-LIKE 1E (DL1E)	At3g60190 encodes Arabidopsis dynamin-related protein 1E, DRP1E, also known as EDR3, ADL4 and ADL1E, which is 624 amino acid residues long, has a predicted mass of 69.8 kDa and a pI of 7.5. Dynamin-related protein 1E belongs to a plant-specific subclass of dynamin-related proteins (DRP1), consisting of five members in Arabidopsis (A, B, C, D, E). This class is characterized by having an N-termina…
AT1G34760	0.483962	0.0056986	GENERAL REGULATORY FACTOR 11 (GRF11)	Encodes a 14-3-3 protein. Binds H+-ATPase in response to blue light.
AT1G12440	0.482519	0.00525228		A20/AN1-like zinc finger family protein;(source:Araport11)
AT5G24890	0.482458	0.000304568		stress response NST1-like protein;(source:Araport11)
AT3G26890	0.481693	0.00410905		meiosis chromosome segregation family protein;(source:Araport11)
AT3G53960	0.481407	0.000393223		Major facilitator superfamily protein;(source:Araport11)
AT5G24260	0.478241	0.0071534		prolyl oligopeptidase family protein;(source:Araport11)
AT5G49760	0.478226	0.00330468	(HPCA1)	Leucine rich receptor kinase. Encodes a receptor of extracellular reactive oxygen species.
AT4G30490	0.478218	0.000473218		AFG1-like ATPase family protein;(source:Araport11)
AT1G68520	0.475342	0.00102224	B-BOX DOMAIN PROTEIN 14 (BBX14)	B-box type zinc finger protein with CCT domain-containing protein;(source:Araport11). Putative transcriptional regulatory protein.
AT1G22620	0.474706	0.00227625	SUPPRESSOR OF ACTIN 1 (SAC1)	SAC domain phosphoinositide (3,5)P2 phosphatase. Colocalized with a Golgi Marker. Required for normal cell morphogenesis, cell wall synthesis, and actin organization.
AT5G57035	0.473415	0.00432156		U-box domain-containing protein kinase family protein;(source:Araport11)
AT3G46820	0.472131	0.00347694	TYPE ONE SERINE/THREONINE PROTEIN PHOSPHATASE 5 (TOPP5)	Encodes the catalytic subunit of a Type 1 phosphoprotein Ser/Thr phosphatase, expressed in roots, shoots and flowers.
AT5G07860	0.470957	0.0071534		HXXXD-type acyl-transferase family protein;(source:Araport11)
AT1G59620	0.469463	0.00378466	(CW9)	Encodes CW9.
AT4G19160	0.468931	0.0107275		transglutaminase family protein;(source:Araport11)
AT3G26230	0.46876	0.0205589	CYTOCHROME P450, FAMILY 71, SUBFAMILY B, POLYPEPTIDE 24 (CYP71B24)	putative cytochrome P450
AT5G59080	0.468276	0.00693101		hypothetical protein;(source:Araport11)
AT4G27870	0.467597	0.0142251		Vacuolar iron transporter (VIT) family protein;(source:Araport11)
AT2G31800	0.466415	4.72456e-05		Integrin-linked protein kinase family;(source:Araport11)
AT4G15760	0.466009	0.0497355	MONOOXYGENASE 1 (MO1)	Encodes a protein with similarity to monooxygenases that are known to degrade salicylic acid (SA).
AT4G38470	0.465458	0.000496221	SERINE/THREONINE/TYROSINE KINASE 46 (STY46)	Serine/threonine kinase that phosphorylate transit peptides of chloroplast and mitochondria targeted pre-proteins.
AT1G03090	0.464073	0.0478762	(MCCA)	MCCA is the biotinylated subunit of the dimer MCCase, which is involved in leucine degradation. Both subunits are nuclear coded and the active enzyme is located in the mitochondrion.
AT5G08520	0.463379	0.00917787	(MYBS2)	Duplicated homeodomain-like superfamily protein;(source:Araport11)
AT2G32540	0.462801	0.0209912	CELLULOSE SYNTHASE-LIKE B4 (CSLB04)	encodes a gene similar to cellulose synthase The mRNA is cell-to-cell mobile.
AT3G50950	0.462371	0.018187	HOPZ-ACTIVATED RESISTANCE 1 (ZAR1)	Encodes a canonical CC-type NLR protein that is required for the recognition of the T3SE HopZ1a as well as several other Hop effectors from the pathogenic bacteria P. syringae.
AT5G17880	0.460777	0.0186385	CONSTITUTIVE SHADE-AVOIDANCE1 (CSA1)	Encodes a TIR-NBS-LRR protein CSA1 that functions in photomorphogenic development. csa1 mutants display a constitutive shade-avoidance (CSA) phenotype (long stem) under high red:far-red rations (i.e. in the absence of a shade signal). csa1 mutation can be complemented by RPS4, a TIR-NBS-LRR protein that confers resistance against bacterium Pseudomonas syringae.
AT4G37520	0.460281	0.0237532		Peroxidase superfamily protein;(source:Araport11)
AT1G04400	0.458369	0.000485199	CRYPTOCHROME 2 (CRY2)	Blue light receptor mediating blue-light regulated cotyledon expansion and flowering time. Positive regulator of the flowering-time gene CONSTANS. This gene possesses a light-induced CNT2 N-terminal homodimerisation domain.Involved in blue-light induced stomatal opening. Involved in triggering chromatin decondensation. An 80-residue motif (NC80) is sufficient to confer CRY2's physiological functi…
AT3G50270	0.453578	0.00272868		HXXXD-type acyl-transferase family protein;(source:Araport11)
AT4G09040	0.453035	0.000920681	(CP33C)	Encodes a protein that binds to the chloroplast psbA RNA. Has little effect on chloroplast gene expression under laboratory growth conditions.
AT1G72890	0.450583	0.00865753	TIR-NBS6 (TN6)	NBS TIR protein.
AT5G07790	0.45045	0.0292939		hypothetical protein;(source:Araport11)
AT3G18390	0.450164	4.62895e-05	EMBRYO DEFECTIVE 1865 (EMB1865)	CRS1 / YhbY (CRM) domain-containing protein;(source:Araport11)
AT1G03590	0.449716	0.00123518		Protein phosphatase 2C family protein;(source:Araport11)
AT3G51840	0.448003	1.51548e-06	ACYL-COA OXIDASE 4 (ACX4)	Encodes a short-chain acyl-CoA oxidase, which catalyzes the first step of peroxisomal fatty acid beta-oxidation during early, post-germinative growth in oilseed species. Null mutants virtually lack short-chain acyl-CoA and are resistant to 2,4-dichlorophenoxybutyric acid, which is converted to the herbicide and auxin analogue 2,4-dichlorophenoxyacetic acid by beta-oxidation. Despite the almost co…
AT1G65040	0.447691	0.0431759	HOMOLOG OF YEAST HRD1 (Hrd1B)	Encodes one of the Arabidopsis homologs of the yeast/human Hrd1 protein: AT3G16090 (Hrd1A), AT1G65040 (Hrd1B). Involved in ERAD (Endoplasmic reticulum-associated degradation).
AT4G09570	0.446534	0.0384291	CALCIUM-DEPENDENT PROTEIN KINASE 4 (CPK4)	Encodes a member of Calcium Dependent Protein Kinase (CDPK) gene family.Positive regulator of ABA signaling. Phosphorylates ABA responsive transcription factors ABF1 and ABF4.
AT2G32710	0.444937	0.0250353	KIP-RELATED PROTEIN 4 (KRP4)	Kip-related protein (KRP) gene, encodes CDK (cyclin-dependent kinase) inhibitor (CKI). A member of seven KRP genes found in Arabidopsis thaliana. Negative regulator of cell division. Expressed in actively dividing cells.
AT5G43470	0.444408	2.55213e-05	RECOGNITION OF PERONOSPORA PARASITICA 8 (RPP8)	Confers resistance to Peronospora parasitica. In arabidopsis ecotype Dijon-17, HRT-mediated signaling is dependent on light for the induction of hypersensitive response and resistance to turnip crinkle virus.
AT2G01850	0.443715	0.00365447	ENDOXYLOGLUCAN TRANSFERASE A3 (EXGT-A3)	EXGT-A3 has homology to xyloglucan endotransglucosylases/hydrolases (XTHs). Mutants in this gene show a lesion mimic phenotype associated with leaf maturation and a reduction in the number of tertiary veins. Individual tracheary elements in the mutants are shorter, but phloem transport activity is not severely affected. EXGT-A3 plays a role in xyloglucan degradation in the differentiating trachea…
AT5G05930	0.443094	0.000478759	GUANYLYL CYCLASE 1 (GC1)	guanylyl cyclase 1;(source:Araport11)
AT3G06080	0.442025	0.00010929	TRICHOME BIREFRINGENCE-LIKE 10 (TBL10)	Encodes a member of the TBL (TRICHOME BIREFRINGENCE-LIKE) gene family containing a plant-specific DUF231 (domain of unknown function) domain. TBL gene family has 46 members, two of which (TBR/AT5G06700 and TBL3/AT5G01360) have been shown to be involved in the synthesis and deposition of secondary wall cellulose, presumably by influencing the esterification state of pectic polymers. A nomenclature…
AT1G08900	0.441484	0.0312131		Major facilitator superfamily protein;(source:Araport11)
AT2G46550	0.441401	6.51436e-05		transmembrane protein;(source:Araport11)
AT5G19140	0.441225	0.0183181	(AILP1)	aluminum induced protein with YGL and LRDR motifs;(source:Araport11)
AT3G53670	0.437873	0.0335482		hypothetical protein;(source:Araport11)
ATCG00120	0.437615	0.0138726	ATP SYNTHASE SUBUNIT ALPHA (ATPA)	Encodes the ATPase alpha subunit, which is a subunit of ATP synthase and part of the CF1 portion which catalyzes the conversion of ADP to ATP using the proton motive force. This complex is located in the thylakoid membrane of the chloroplast.
AT1G53350	0.436661	0.0086644		Disease resistance protein (CC-NBS-LRR class) family;(source:Araport11)
AT2G39570	0.434069	0.0254334	ACT DOMAIN REPEATS 9 (ACR9)	Encodes a ACT domain-containing protein. The ACT domain, named after bacterial aspartate kinase, chorismate mutase and TyrA (prephenate dehydrogenase), is a regulatory domain that serves as an amino acid-binding site in feedback-regulated amino acid metabolic enzymes.
AT4G16520	0.433781	0.00127167	AUTOPHAGY 8F (ATG8F)	Autophagy protein.
AT1G67050	0.43305	0.0229402		membrane-associated kinase regulator;(source:Araport11)
AT1G27330	0.431991	0.037123		Ribosome associated membrane protein RAMP4;(source:Araport11)
AT3G29240	0.431618	2.55213e-05	(DUF179-3)	Interacts with chloroplast chaperone CLPC1, which unfolds and delivers substrates to the stromal CLPPRT protease complex for degradation. CLPD and DUF760-6 form a small module (IV) connecting to DUF179-3, CLPX1, and CLPB3.
AT4G19860	0.430922	0.00481322		Encodes a cytosolic calcium-independent phospholipase A.
AT3G26030	0.430194	1.88824e-05	SERINE/THREONINE PROTEIN PHOSPHATASE 2A 55 KDA REGULATORY SUBUNIT B PRIME DELTA (ATB' DELTA)	protein phosphatase 2A regulatory subunit isoform B' delta The mRNA is cell-to-cell mobile.
AT5G13590	0.429982	0.00297965		hypothetical protein;(source:Araport11)
AT5G39050	0.428906	0.0181694	PHENOLIC GLUCOSIDE MALONYLTRANSFERASE 1 (PMAT1)	Encodes a malonyltransferase that may play a role in phenolic xenobiotic detoxification.
AT5G52100	0.427987	0.0347799	CHLORORESPIRATION REDUCTION 1 (crr1)	Is essential for chloroplast NAD(P)H dehydrogenase activity, which is involved in electron transfer between PSII and PSI. Likely functions in biogenesis or stabilization of the NAD(P)H dehydrogenase complex. The mRNA is cell-to-cell mobile.
AT1G35670	0.42767	0.00107572	CALCIUM-DEPENDENT PROTEIN KINASE 2 (CDPK2)	Encodes a Ca(2+)-dependent, calmodulin-independent protein kinase that is rapidly induced by drought and high-salt stress but not by low-temperature stress or heat stress. Positive regulator of ABA signaling. Phosphorylates ABA responsive transcription factors ABF1 and ABF4.
AT5G57170	0.427394	0.0251815	MIF/D-DT-LIKE 1 (AT5G57170)	Chemokine-like MDL protein; modulates flowering time and innate immunity.
AT5G16120	0.425554	0.00320537		alpha/beta-Hydrolases superfamily protein;(source:Araport11)
AT5G03320	0.425108	0.0358142	PATTERN-TRIGGERED IMMUNITY COMPROMISED RECEPTOR-LIKE CYTOPLASMIC KINASE 2 (PCRK2)	Protein kinase superfamily protein;(source:Araport11)
AT3G06430	0.424833	0.000693786	PENTATRICOPEPTIDE REPEAT 2 (PPR2)	Encodes PPR2, a pentatricopeptide repeat protein. Binds to plastid 23S rRNA and plays an important role in the first mitotic division during gametogenesis and in cell proliferation during embryogenesis.
AT5G10560	0.422633	0.00336529	BETA-XYLOSIDASE6 (BXL6)	Glycosyl hydrolase family protein;(source:Araport11)
AT2G46220	0.422032	0.0020009		DUF2358 family protein (DUF2358);(source:Araport11)
AT1G74680	0.421686	0.041093		Exostosin family protein;(source:Araport11)
AT1G61380	0.42115	0.0102738	S-DOMAIN-1 29 (SD1-29)	Encodes a membrane localized S-domain receptor kinase that is involved in lipopolysaccharide (LPS) sensing. SD1-29 detected LPS of Pseudomonas and Xanthomonas species for which it serves as a microbe associated molecular pattern triggering innate immunity. Loses of function mutants are hyper susceptible to P.syringae.
AT5G26770	0.420767	0.0142649		NEAP2 is a member of a small family containing coiled-coil domains, a nuclear localization signal and a C-terminal predicted transmembrane domain. It localizes to the nuclear periphery. Mutants have altered nuclear morphology and chromatin structure.
AT1G63690	0.42009	0.0127535	SIGNAL PEPTIDE PEPTIDASE-LIKE 2 (SPPL2)	SIGNAL PEPTIDE PEPTIDASE-LIKE 2;(source:Araport11)
AT1G09570	0.419999	0.00135404		Light-labile cytoplasmic red/far-red light photoreceptor involved in the regulation of photomorphogenesis. It exists in two inter-convertible forms: Pr and Pfr (active) and functions as a dimer.The N terminus carries a single tetrapyrrole chromophore, and the C terminus is involved in dimerization. It is the sole photoreceptor mediating the FR high irradiance response (HIR). Major regulator in re…
AT5G66880	0.418927	0.00936978	SUCROSE NONFERMENTING 1(SNF1)-RELATED PROTEIN KINASE 2.3 (SNRK2.3)	encodes a member of SNF1-related protein kinases (SnRK2) whose activity is activated by ionic (salt) and non-ionic (mannitol) osmotic stress. Enzyme involved in the ABA signaling during seed germination, dormancy and seedling growth. The mRNA is cell-to-cell mobile.
AT3G18080	0.415667	0.0089136	B-S GLUCOSIDASE 44 (BGLU44)	B-S glucosidase 44;(source:Araport11)
AT4G16890	0.41472	1.78595e-05	SUPPRESSOR OF NPR1-1, CONSTITUTIVE 1 (SNC1)	Encodes a Toll Interleukin1 receptor-nucleotide binding-Leu- rich repeat-type resistance gene (TIR-NB-LRR-type) involved in the salicylic acid-dependent defense response pathway. Mutant plants constitutively express pathogenesis-related (PR) genes and are pathogen resistant. Resistance signaling in snc1 requires EDS1, MOS3 and PAD4.
AT1G33050	0.414506	0.000849436		hypothetical protein;(source:Araport11)
AT1G08550	0.414308	0.00823883	NON-PHOTOCHEMICAL QUENCHING 1 (NPQ1)	Violaxanthin deepoxidase involved in xanthophyll cycle.Two major consequences of the npq1 mutation are the absence of zeaxanthin formation in strong light and the partial inhibition of the quenching of singlet excited chlorophylls in the photosystem II light-harvesting complex
AT1G03740	0.413233	0.0308244		Protein kinase superfamily protein;(source:Araport11)
AT3G28860	0.412553	0.0141433	ATP-BINDING CASSETTE B19 (ABCB19)	Encodes a member of the ATP-binding cassette (ABC) transporter family that is involved in auxin transport and is involved in postembryonic organ separation. Also known as AtMDR11 and PGP19. Possibly regulates auxin-dependent responses by influencing basipetal auxin transport in the root. Acts upstream of phyA in regulating hypocotyl elongation and gravitropic response. Exerts nonredundant, partia…
AT3G62530	0.411776	0.00036681	ANTIDOTE OF POLLEN KILLER ON CHROMOSOME 3 (APOK3)	ARM-repeat superfamily protein containing a mitochondria-targeting peptide; pollen killer antidote of the pollen killer activity of locus PK3.
AT3G03990	0.410865	0.00222387	DWARF 14 (D14)	Encodes an alpha/beta hydrolase essential for strigolactone signaling. Degradation of the protein is promoted by strigolactone. The mRNA is cell-to-cell mobile.
AT2G48020	0.410602	0.0108261	ZINC-INDUCED FACILITATOR 2 (ZIF2)	Encodes a zinc transporter ZIF2. Expression of ZIF2 is regulated by alternative splicing.
AT2G27060	0.40959	0.00176889		Leucine-rich repeat protein kinase family protein;(source:Araport11)
AT3G54100	0.409024	0.010809		O-fucosyltransferase family protein;(source:Araport11)
AT4G19100	0.408098	0.0202586	PHOTOSYNTHESIS AFFECTED MUTANT 68 (PAM68)	Protein of unknown function (DUF3464) involved in photosystem II assembly.
AT4G18520	0.407983	0.0393181	SEEDLING LETHAL 1 (SEL1)	Encodes a PPR (pentatricopeptide repeat) protein PDM1/SEL1. Involved in RNA editing and splicing of plastid genes.
AT1G58200	0.407823	0.0181807	MSCS-LIKE 3 (MSL3)	A member of MscS-like gene family, structurally very similar to MSL2, comprising of an N-terminal chloroplast transit peptide, five trans-membrane helices and a C-terminal cytoplasmic domain. Mutant plants showed abnormalities in the size and shape of plastids. MSL3-GFP was localized to discrete foci on the plastid envelope and co-localize with the plastid division protein AtMinE. MSL3 was capabl…
AT3G03020	0.406231	0.0356233		hypothetical protein;(source:Araport11)
AT4G34390	0.405048	0.0395102	EXTRA-LARGE GTP-BINDING PROTEIN 2 (XLG2)	An alternative form of heterotrimeric G-protein alpha subunit.
AT4G04970	0.404377	0.000998661	GLUCAN SYNTHASE-LIKE 1 (GSL1)	encodes a gene similar to callose synthase The mRNA is cell-to-cell mobile.
AT5G59430	0.404292	0.00863995	TELOMERIC REPEAT BINDING PROTEIN 1 (TRP1)	Encodes a telomeric repeat binding protein with a DNA binding domain at its C terminus. The DNA binding domain has a preference for GGTTTAG sequences and at least five of these repeats are required for recognition by a nearly full-length TRP1 protein.
AT4G30470	0.399404	0.0499249		NAD(P)-binding Rossmann-fold superfamily protein;(source:Araport11)
AT3G54090	0.398677	0.041093	FRUCTOKINASE-LIKE 1 (FLN1)	Encodes a fructokinase-like protein (AT3G54090/FLN1, AT1G69200/FLN2), a member of the pfkB-carbohydrate kinase family. FLN1 and FLN2 are potential plastidial thioredoxin z (TRX z) targets. Mutants display mutant chloroplast development, general plant growth and development defects and defects in PEP-dependent transcription.
AT3G27770	0.396325	0.0211662	HYPOXIA RESPONSE UNKNOWN PROTEIN 53 (HUP53)	plant/protein;(source:Araport11)
AT3G50750	0.396266	0.02845	BES1/BZR1 HOMOLOG 1 (BEH1)	BES1/BZR1 homolog 1;(source:Araport11)
AT5G38850	0.395671	0.0458921	MICRORNA-SILENCED TNL1 (MIST1)	TNL-encoding miR825-5p target.
AT3G50240	0.395258	0.0240521	(KICP-02)	Encodes a kinesin-related protein.
AT1G30410	0.394105	0.0432844	ATP-BINDING CASSETTE C12 (ABCC12)	member of MRP subfamily
AT2G32010	0.393749	0.0294825	CVP2 LIKE 1 (CVL1)	Encodes an inositol polyphosphate 5?-phosphatase (5PTase). Mediating phosphoinositide signaling. Involved in establishment of foliar vein patterns.
AT3G54460	0.39373	0.000100947		SNF2 domain-containing protein / helicase domain-containing protein / F-box family protein;(source:Araport11)
AT5G07360	0.392659	0.00647224		Amidase family protein;(source:Araport11)
AT4G30790	0.39119	0.00123304	AUTOPHAGY-RELATED 11 (ATG11)	Encodes autophagy-related 2 (ATG11)
AT4G34220	0.385953	0.00584515	RECEPTOR DEAD KINASE1 (RDK1)	Encodes a receptor like kinase involved in ABA-mediated seedling development and drought tolerance.RDK1 is an atypical or pseudokinase and has no phosphorylation activity. Its expression is upregulated in response to ABA.interacts with ABI1 and other PP2C phosphatases.
AT4G34020	0.38592	0.0217394	DJ-1 HOMOLOG C (DJ1C)	Encodes a homolog of animal DJ-1 superfamily protein. In the A. thaliana genome, three genes encoding close homologs of human DJ-1 were identified AT3G14990 (DJ1A), AT1G53280 (DJ1B) and AT4G34020 (DJ1C). Among the three homologs, DJ1C is essential for chloroplast development and viability.
AT2G46800	0.385722	0.00990214	ZINC TRANSPORTER OF ARABIDOPSIS THALIANA (ZAT)	Encodes a member of the zinc transporter (ZAT) and cation diffusion facilitator (CDF) families. It is expressed throughout the plant, especially in dividing, differentiating and expanding cells. The protein is localized to the vacuolar membrane. Mediates Zn ion homeostasis.
AT5G44870	0.385645	0.0244457	LAZARUS 5 (LAZ5)	Encodes LAZ5, a TIR-class NB-LRR R protein of unknown pathogen specificity with sequence similarity to RPS4, an R protein conferring resistance to Pseudomonas syringae expressing the effector AvrRPS4. Overexpression of LAZ5 results in hypersensitive cell death (plants did not survive to set seeds).
AT5G44530	0.383338	0.00572046		Subtilase family protein;(source:Araport11)
AT2G45850	0.381425	0.0393411	AT-HOOK MOTIF NUCLEAR LOCALIZED PROTEIN 9 (AHL9)	Positive regulator of leaf senescence.
AT3G46370	0.380264	0.0468724		Leucine-rich repeat protein kinase family protein;(source:Araport11)
AT5G16910	0.377424	0.0235404	CELLULOSE-SYNTHASE LIKE D2 (CSLD2)	encodes a gene similar to cellulose synthase. Located in Golgi membranes. The mRNA is cell-to-cell mobile.
AT4G35780	0.377169	0.0103402	SERINE/THREONINE/TYROSINE KINASE 17 (STY17)	ACT-like protein tyrosine kinase family protein;(source:Araport11)
AT4G35470	0.376506	0.00110599	PLANT INTRACELLULAR RAS GROUP-RELATED LRR 4 (PIRL4)	Encodes PIRL4, a member of the Plant Intracellular Ras-group-related LRRs (Leucine rich repeat proteins). PIRLs are a distinct, plant-specific class of intracellular LRRs that likely mediate protein interactions, possibly in the context of signal transduction.
AT1G64720	0.375455	0.00860628	MEMBRANE RELATED PROTEIN CP5 (CP5)	membrane related protein CP5
AT5G21160	0.375083	0.0193803	LA RELATED PROTEIN 1A (LARP1A)	Encodes a protein with sequence similarity to mRNA binding proteins from humans. LARP1a is involved in mRNA degradation in response to heat stress. Upon heat stress LARP1a interacts with XRN4 and appears to be responsible for addressing XRN4 to the polysome. LARP1/XRN4 double mutants are impaired in thermotolerance and lower levels of heat induced RNA turnover.
AT5G39030	0.373766	0.0359031	MEDOS 4 (MDS4)	Involved in growth adaptation upon exposure to metal ions. Contributes together with the other MDS genes to the complex network of CrRLK1Ls that positively and negatively affect growth.
AT4G10060	0.372289	0.00505626	GLCCER-DEGRADING ENZYME (GLUCOSYLCERAMIDASE) 3 (GCD3)	Glucosylceramidase that preferentially hydrolyzes long acyl chain glucosylceramides.
AT4G19880	0.371427	0.0465875		Glutathione S-transferase family protein;(source:Araport11)
AT1G14200	0.37046	0.011903	(SNIPER1)	E3 ligase involved in the regulation of the homeostasis of sensor NLR immune receptors.
AT5G03160	0.369586	0.00672444	HOMOLOG OF MAMALLIAN P58IPK (P58IPK)	J domain protein localized in ER lumen. Can partially compensate for the growth defect in jem1 scj1 mutant yeast.
AT2G29400	0.368976	0.000514908	TYPE ONE PROTEIN PHOSPHATASE 1 (TOPP1)	Type 1 protein phosphatase, expressed in roots, rosettes and flowers
AT5G05690	0.368626	0.0157874	CONSTITUTIVE PHOTOMORPHOGENIC DWARF (CPD)	Encodes a member of the CP90A family, a cytochrome P450 monooxygenase which converts 6-deoxocathasterone to 6-deoxoteasterone in the late C6 oxidation pathway and cathasterone to teasterone in the early C6 oxidation pathway of brassinolide biosynthesis. Expressed in cotyledons and leaves. Mutants display de-etiolation and derepression of light-induced genes in the dark, dwarfism, male sterility a…
AT3G51110	0.367249	0.0407916		Tetratricopeptide repeat (TPR)-like superfamily protein;(source:Araport11)
AT2G37480	0.365928	8.68255e-05		hypothetical protein;(source:Araport11)
AT1G74710	0.364331	0.032232	ENHANCED DISEASE SUSCEPTIBILITY TO ERYSIPHE ORONTII 16 (EDS16)	Encodes a protein with isochorismate synthase activity. Mutants fail to accumulate salicylic acid. Its function may be redundant with that of ICS2 (AT1G18870).
AT3G48380	0.362867	0.00350113		Peptidase C78, ubiquitin fold modifier-specific peptidase 1/ 2;(source:Araport11)
AT1G12360	0.361059	0.00384386	KEULE (KEU)	encodes a Sec1 protein and expressed throughout the plant. physically interacts with Syntaxin1 and is required for cytokinesis.
AT5G48620	0.360855	0.0044395		Disease resistance protein (CC-NBS-LRR class) family;(source:Araport11)
AT1G17500	0.359991	0.0465181	AMINOPHOSPHOLIPID ATPASE 4 (ALA4)	ATPase E1-E2 type family protein / haloacid dehalogenase-like hydrolase family protein. ALA4 acts redundantly with ALA3, ALA5, ALA9, ALA10 and ALA11 in root and shoot development
AT1G61250	0.359308	0.0298722	SECRETORY CARRIER 3 (SC3)	Encodes a putative secretory carrier membrane protein (SC3). The mRNA is cell-to-cell mobile.
AT1G20970	0.357931	0.0406075		calponin-like domain protein;(source:Araport11)
AT1G69550	0.357699	0.0281924		disease resistance protein (TIR-NBS-LRR class);(source:Araport11)
AT1G74790	0.357464	0.0196419		catalytics;(source:Araport11)
AT3G50500	0.357056	0.0153092	SNF1-RELATED PROTEIN KINASE 2.2 (SNRK2.2)	encodes a member of SNF1-related protein kinases (SnRK2) whose activity is activated by ionic (salt) and non-ionic (mannitol) osmotic stress. Enzyme involved in the ABA signaling during seed germination, dormancy and seedling growth.
AT2G04690	0.35688	0.0138398		Pyridoxamine 5-phosphate oxidase family protein;(source:Araport11)
AT1G76890	0.356168	0.0308373	(GT2)	encodes a plant trihelix DNA-binding protein
AT3G53540	0.354851	0.0131782		afadin;(source:Araport11)
AT4G14145	0.354481	0.0497355		cytochrome C oxidase assembly protein;(source:Araport11)
AT4G17080	0.351705	0.00393607		Histone H3 K4-specific methyltransferase SET7/9 family protein;(source:Araport11)
AT1G07200	0.351287	0.0465616	SMAX1-LIKE 6 (SMXL6)	Encodes a member of an eight-gene family (SMAX1 and SMAX1-like) that has weak similarity to AtHSP101, a ClpB chaperonin required for thermotolerance.
AT5G18650	0.349838	0.0220978	MYB30-INTERACTING E3 LIGASE 1 (MIEL1)	Encodes a RING-type E3 ubiquitin ligase that interacts with and ubiquitinates MYB30, leads to MYB30 proteasomal degradation and downregulation of its transcriptional activity. Since MYB30 is a positive regulator of Arabidopsis HR and defence responses, MIEL1 is involved in the negative regulation of these processes. The mRNA is cell-to-cell mobile.
AT1G80460	0.34789	0.0153134	NONHOST RESISTANCE TO P. S. PHASEOLICOLA 1 (NHO1)	Encodes a protein similar to glycerol kinase, which converts glycerol to glycerol 3-phosphate and performs a rate-limiting step in glycerol metabolism. This gene is required for both general and specific resistance against bacteria and fungi. Arabidopsis thaliana glycerol kinase (GLR1) mRNA.Involved in flagellin-induced non-host resistance to Pseudomonas. Coronatine partially suppresses flagellin…
AT1G19360	0.347506	0.0244369	REDUCED RESIDUAL ARABINOSE 3 (RRA3)	Encodes an arabinosyltransferase that modifies extensin proteins in root hair cells.
AT4G28400	0.346659	0.0148145		Protein phosphatase 2C family protein;(source:Araport11)
AT5G63020	0.344529	0.0140374	SUPPRESSORS OF TOPP4-1 (SUT1)	Nucleotide binding leucine rich repeat protein of the C-NB-LRR (CNL) type. Involved in TOPP4 mediated immune response.
AT1G56510	0.344326	0.048141	WHITE RUST RESISTANCE 4 (WRR4)	TIR-NB-LRR protein that confers resistance to four races of Albugo candida. The mRNA is cell-to-cell mobile.
AT2G15900	0.343872	0.0101657	SORTING NEXIN 4 (SNX4)	Encodes a member of the Arabidopsis sorting nexin family.
AT2G30500	0.343271	0.0376623	NETWORKED 4B (NET4B)	Kinase interacting (KIP1-like) family protein;(source:Araport11)
AT5G63420	0.343207	0.0260488	EMBRYO DEFECTIVE 2746 (emb2746)	Encodes a member of the metallo-beta-lactamase protein family that plays a vital role in embryo morphogenesis and apical-basal pattern formation by regulating chloroplast development. In bacteria, RNase J plays an important role in rRNA maturation and in the 5&#8242; stability of mRNA.
AT2G22300	0.343025	0.0391102	SIGNAL RESPONSIVE 1 (SR1)	Encodes a putative CAM binding transcription factor. Loss of function mutations show enhanced resistance to fungal and bacterial pathogens suggesting that CAMTA functions to suppress defense responses.It acts in the cold response pathway, it can bind to and activate the expression of DREB1 genes.
AT5G43190	0.342572	0.00420929		Galactose oxidase/kelch repeat superfamily protein;(source:Araport11)
AT5G43830	0.341457	0.00654396		aluminum induced protein with YGL and LRDR motifs;(source:Araport11)
AT2G29340	0.341104	0.000604615		NAD-dependent epimerase/dehydratase family protein;(source:Araport11)
AT5G35690	0.338792	0.00202556	WSS1/SPRTN TYPE REPAIR PROTEASE B (WSS1B)	WT-like growth phenotype mutants of WSS1B do not display hypersensitivities after treatment with DNA-Protein crosslink inducing agents like camptothecin or cis-platin.
AT3G08030	0.338583	0.0138726	(ATHA2-1)	The mRNA of this gene is expressed in viable seeds. Its detection in a dry seed lot has potential for use as a molecular marker for germination performance as absence of expression correlates with decreased germination. Encodes DUF642 cell wall protein.
AT1G71970	0.337986	0.0450811		hypothetical protein;(source:Araport11)
AT5G45050	0.336494	0.042367	(WRKY16)	Encodes a member of the WRKY Transcription Factor (Group II-e) family.
AT5G35750	0.334821	0.0466583	HISTIDINE KINASE 2 (HK2)	Encodes histidine kinase AHK2.
AT3G18680	0.334187	0.0152859	PLASTID 55 UMP KINASE (PUMPKIN)	Encodes a functional UMP Kinase located in the plastid that binds to group II intron plastid transcription products. Mutants show decreased accumulation of target transcripts/proteins.
AT3G17100	0.334107	0.0302173	ATBS1 INTERACTING FACTOR 3 (AIF3)	sequence-specific DNA binding transcription factor;(source:Araport11)
AT2G40940	0.33239	0.0312131	ETHYLENE RESPONSE SENSOR 1 (ERS1)	Ethylene receptor, subfamily 1. Has histidine kinase activity.
AT3G09050	0.332062	0.0347732		8-amino-7-oxononanoate synthase;(source:Araport11)
AT3G20770	0.330249	0.00576339	ETHYLENE-INSENSITIVE3 (EIN3)	Encodes EIN3 (ethylene-insensitive3), a nuclear transcription factor that initiates downstream transcriptional cascades for ethylene responses. EIN3 interacts with MYC2, MYC3 and MYC4 to inhibit jasmonate-induced expression of wound-responsive genes and herbivory-inducible genes, and plant defense against generalist herbivores.
AT5G53900	0.328995	0.0438575		Serine/threonine-protein kinase WNK (With No Lysine)-like protein;(source:Araport11)
AT5G18480	0.328709	0.0135067	PLANT GLYCOGENIN-LIKE STARCH INITIATION PROTEIN 6 (PGSIP6)	Encodes an IPC (inositol phosphorylceramide) glucuronosyltransferase. Defects in transmission via the pollen are evident but the defect in transmission through the male gametophyte is not due to improper pollen development or inability of pollen tubes to germinate and grow. Using a pollen specific complementation strategy to obtain homozygotes, loss of function results in constitutive hypersensit…
AT5G12950	0.328524	0.0109851		proline-tRNA ligase (DUF1680);(source:Araport11)
AT4G13640	0.328273	0.0193426	UNFERTILIZED EMBRYO SAC 16 (UNE16)	Homeodomain-like superfamily protein;(source:Araport11)
AT2G17290	0.327143	0.0342977	CALCIUM DEPENDENT PROTEIN KINASE 6 (CPK6)	Encodes calcium dependent protein kinase 6 (CPK6), a member of the Arabidopsis CDPK gene family. CDPKs contain an intrinsic Ca2+-activation domain with four EF hand Ca2+-binding sites. CDPKs protein kinases have been proposed to function in multiple plant signal transduction pathways downstream of [Ca2+]cyt elevations, thus transducing various physiological responses. CPK6 is expressed in both gu…
AT1G18890	0.32679	0.0200484	CALCIUM-DEPENDENT PROTEIN KINASE 1 (CDPK1)	encodes a calcium-dependent protein kinase whose gene expression is induced by dehydration and high salt. Kinase activity could not be detected in vitro.
AT1G72160	0.326325	0.0407835	(PATL3)	Sec14p-like phosphatidylinositol transfer family protein;(source:Araport11)
AT1G79380	0.325919	0.0301207	RING DOMAIN LIGASE 4 (RGLG4)	Encodes a ubiquitin ligase that is an essential upstream modulator of JA signaling in response to various stimuli.
AT1G80510	0.325068	0.0325636	(ATAVT6E)	Encodes a close relative of the amino acid transporter ANT1 (AT3G11900), involved in response to abiotic stress.
AT4G38160	0.323273	0.0232039	PIGMENT DEFECTIVE 191 (pde191)	Encodes a member of the mitochondrial transcription termination factor family. MTERF6 is localized to both the mitochondria and chloroplast. It is required for ILE tRNA maturation during chloroplast development. Loss of function of MTERF6 results in plants with defective chloroplasts or reduced rate of photosynthesis when MTERF6 expression is low.
AT2G37920	0.32305	0.0329372	EMBRYO DEFECTIVE 1513 (emb1513)	copper ion transmembrane transporter;(source:Araport11)
AT3G19810	0.322468	0.0219201	DOMAIN OF UNKNOWN FUNCTION 177 A (DUF177A)	BTB/POZ domain protein, putative (DUF177);(source:Araport11)
AT2G36310	0.320292	0.00641802	URIDINE-RIBOHYDROLASE 1 (URH1)	Encodes a cytoplasmic nucleoside hydrolase. It has the highest levels of activity with uridine followed by xanthosine. It shows little activity with inosine and none with cytidine. Mutant analyses indicate that it plays a role in purine and pyrimidine catabolism.
AT5G19010	0.320212	0.00452557	MITOGEN-ACTIVATED PROTEIN KINASE 16 (MPK16)	member of MAP Kinase
AT3G57410	0.320163	1.56134e-05	VILLIN 3 (VLN3)	Encodes a protein with high homology to animal villin. VLN3 is a Ca2+-regulated villin involved in actin filament bundling.
AT1G58110	0.320099	0.0153092		Basic-leucine zipper (bZIP) transcription factor family protein;(source:Araport11)
AT1G09430	0.317902	0.0110887	ATP-CITRATE LYASE A-3 (ACLA-3)	Encodes subunit A of the heteromeric enzyme ATP citrate lyase (ACL). In animals, ACL is encoded by a single gene; ACL in Arabidopsis is composed of two polypeptides, ACLA (encoded by 3 genes) and ACLB (encoded by 2 genes). The holoenzyme has an A(4)B(4)stoichiometry. Expression of both ACLA and ACLB but not of either of the subunits alone results in ACL activity.
AT3G47560	0.317898	0.0456785		alpha/beta-Hydrolases superfamily protein;(source:Araport11)
AT1G75130	0.317196	0.0359475	CYTOCHROME P450, FAMILY 721, SUBFAMILY A, POLYPEPTIDE 1 (CYP721A1)	member of CYP721A
AT3G48870	0.317195	0.0290123	(HSP93-III)	Encodes a nuclear encoded protein with similarity to Clpa regulatory subunit of CLP protease complex. The protein is localized to the chloroplast stroma. May function redundantly with TIC complex in chloroplast protein import.
AT4G10170	0.316881	0.0494223		SNARE-like superfamily protein;(source:Araport11).Maps near a QTL for seed oil chain length QTL.
AT3G28040	0.316074	0.0142546		Leucine-rich receptor-like protein kinase family protein;(source:Araport11)
AT3G19860	0.313468	0.00413268	BASIC HELIX-LOOP-HELIX 121 (bHLH121)	A basic helix?loop?helix (bHLH) transcription factor which acts as an essential part of the iron deficiency signaling pathway. The phosphorylated form of URI accumulates under Fe deficiency, forms heterodimers with subgroup IVc proteins, and induces transcription of bHLH38/39/100/101. These transcription factors in turn heterodimerize with FIT and drive the transcription of IRT1 and FRO2 to incre…
AT2G36490	0.312416	0.0283745	DEMETER-LIKE 1 (DML1)	A repressor of transcriptional gene silencing. Functions by demethylating the target promoter DNA. Interacts physically with RPA2/ROR1. In the ros1 mutants, an increase in methylation is observed in a number of gene promoters. Among the loci affected by ros1, a few (RD29A and At1g76930) are affected in cytosine methylation in all sequence contexts (CpG, CpNpG or CpNpN), although many others are a…
AT1G76110	0.312296	0.0402773		HMG (high mobility group) box protein with ARID/BRIGHT DNA-binding domain-containing protein;(source:Araport11)
AT3G45780	0.312203	0.025543	PHOTOTROPIN 1 (PHOT1)	Blue-light photoreceptor. Contains a light activated serine-threonine kinase domain and LOV1 and LOV2 repeats. Mutants are defective in blue-light response. Mediates blue light-induced growth enhancements. PHOT1 and PHOT2 mediate blue light-dependent activation of the plasma membrane H+-ATPase in guard cell protoplasts. PHOT1 undergoes blue-light-dependent autophosphorylation. At least eight phos…
AT1G06410	0.310855	0.00935961	TREHALOSE-PHOSPHATASE/SYNTHASE 7 (TPS7)	Encodes an enzyme putatively involved in trehalose biosynthesis. Though the protein has both trehalose-6-phosphate synthase (TPS)-like and trehalose-6-phosphate phosphatase (TPP)-like domains, neither activity has been detected in enzymatic assays nor has the protein been able to complement yeast TPS or TPP mutants.
AT2G25070	0.310833	0.0493345		Protein phosphatase 2C family protein;(source:Araport11)
AT3G52240	0.308296	0.0363195		transcriptional regulator ATRX;(source:Araport11)
AT2G31810	0.308096	0.0222541	ACETOLACTATE SYNTHASE SMALL SUBUNIT 1 (AHASS1)	Encodes the small subunit of acetolactate synthase; partially responsible for resistance to hypoxic stress.
AT3G12360	0.308032	0.0100856	INCREASED TOLERANCE TO NACL (ITN1)	Encodes a protein with an ankyrin motif and transmembrane domains that is involved in salt tolerance. Expressed throughout the plant and localized to the plasma membrane. Loss of function mutations show an increased tolerance to salt based on assaying seedling growth in the presence of salt. In the mutants, induction of genes required for production of reactive oxygen species is reduced suggestin…
AT5G24520	0.306662	0.00437086	TRANSPARENT TESTA GLABRA 1 (TTG1)	Required for the accumulation of purple anthocyanins in leaves and stems. Involved in trichome and root hair development. Controls epidermal cell fate specification. Affects dihydroflavonol 4-reductase gene expression. It is thought that a ternary complex composed of TT2, TT8 and TTG1 is necessary for correct expression of BAN in seed endothelium. Based on clonal analysis and other methonds TTG1 …
AT2G39740	0.306543	0.0242873	HEN1 SUPPRESSOR 1 (HESO1)	Encodes HESO1 (HEN1 suppressor 1), a terminal nucleotidyl transferase that uridylates miRNAs and siRNAs at 3&#8242; end. HESO1-mediated 3&#8242; uridylation destabilizes small RNAs in hen1.
AT4G10080	0.306261	0.00449594		transmembrane protein;(source:Araport11)
AT2G30520	0.305631	0.0198563	ROOT PHOTOTROPISM 2 (RPT2)	Encodes a phototropin-interacting NRL protein that is an early signaling component in the phototrophic response and is essential for the phototropin-mediated chloroplast accumulation response but is not involved in the chloroplast avoidance response or stomatal opening.
AT5G62390	0.305114	0.0304254	BCL-2-ASSOCIATED ATHANOGENE 7 (BAG7)	A member of Arabidopsis BAG (Bcl-2-associated athanogene) proteins, plant homologs of mammalian regulators of apoptosis. Plant BAG proteins are multi-functional and remarkably similar to their animal counterparts, as they regulate apoptotic-like processes ranging from pathogen attack, to abiotic stress, to plant development. Localized to the ER. Necessary for the proper maintenance of the unfolde…
AT4G08480	0.301123	0.0286866	MITOGEN-ACTIVATED PROTEIN KINASE KINASE KINASE 9 (MAPKKK9)	Encodes a member of the A1 subgroup of the MEKK (MAPK/ERK kinase kinase) family. MEKK is another name for Mitogen-Activated Protein Kinase Kinase Kinase (MAPKKK or MAP3K). This subgroup has four members: At4g08500 (MEKK1, also known as ARAKIN, MAP3Kb1, MAPKKK8), At4g08480 (MEKK2, also known as MAP3Kb4, MAPKKK9), At4g08470 (MEKK3, also known as MAP3Kb3, MAPKKK10) and At4g12020 (MEKK4, also known a…
AT5G45060	0.298974	0.0376446		Disease resistance protein (TIR-NBS-LRR class) family;(source:Araport11)
AT4G22670	0.298463	0.041093	HSP70-INTERACTING PROTEIN 1 (HIP1)	Encodes one of the 36 carboxylate clamp (CC)-tetratricopeptide repeat (TPR) proteins (Prasad 2010, Pubmed ID: 20856808) with potential to interact with Hsp90/Hsp70 as co-chaperones. The mRNA is cell-to-cell mobile.
AT5G46470	0.297047	0.0247862	RESISTANT TO P. SYRINGAE 6 (RPS6)	Encodes RPS6 (RESISTANT TO P. SYRINGAE 6), a member of the TIR-NBS-LRR class resistance protein. The mRNA is cell-to-cell mobile.
AT1G74910	0.29693	0.0033763	KONJAC 1 (KJC1)	KONJAC1 is imilar to sugar pyrophosphorylases but has an insertion of 2 AA in the pyrophosphorylase consensus motif that is highly conserved in GMPPs. It lacks GDP-mannose pyrophosphorylase activity but can simulate the GDP-mannose pyrophosphorylase activity of VTC1.
AT5G05700	0.296202	0.0271531	ARGININE-TRNA PROTEIN TRANSFERASE 1 (ATE1)	Encodes an arginyl-tRNA:protein transferase (ATE1), a component of the N-end rule pathway that targets protein degradation through the identity of the amino-terminal residue of specific protein substrates. Arabidopsis contains two ATE genes: At5g05700/ATE1, At3g11240/ATE2. Another component of the N-end rule pathway is At5g02310/PROTEOLYSIS6 (PRT6). PRT6 and ATE were shown to regulate seed after-…
AT4G16250	0.294787	0.0391102	PHYTOCHROME D (PHYD)	Encodes a phytochrome photoreceptor with a function similar to that of phyB that absorbs the red/far-red part of the light spectrum and is involved in light responses. It cannot compensate for phyB loss in Arabidopsis but can substitute for tobacco phyB in vivo.
AT5G59420	0.294741	0.00114287	OSBP(OXYSTEROL BINDING PROTEIN)-RELATED PROTEIN 3C (ORP3C)	OSBP(oxysterol binding protein)-related protein 3C;(source:Araport11)
AT3G23700	0.293953	0.0324531	S1 RNA-BINDING RIBOSOMAL PROTEIN 1 (SRRP1)	Encodes a chloroplast-localized S1 domain-containing protein with RNA chaperone activity that affects the splicing and processing of chloroplast transcripts and plays a role in seedling growth in the presence of ABA. Binds the chloroplast psbA RNA and some other chloroplast RNAs. Required for the stability of the chloroplast ndhC RNA. Inhibits ribosome association with psbA RNA and ycf1 RNA. Not …
AT4G33430	0.293432	0.0434823	BRI1-ASSOCIATED RECEPTOR KINASE (BAK1)	Leu-rich receptor Serine/threonine protein kinase. Component of BR signaling that interacts with BRI1 in vitro and in vivo to form a heterodimer. Brassinolide-dependent association of BRI1 and BAK1 in vivo. Phosphorylation of both BRI1 and BAK1 on Thr residues was BR dependent. Although BAK1 and BRI1 alone localize in the plasma membrane, when BAK1 and BRI1 are coexpressed, the heterodimer BAK1/B…
AT1G74840	0.293234	0.0178004		Homeodomain-like superfamily protein;(source:Araport11)
AT1G71697	0.293138	0.0344105	CHOLINE KINASE 1 (CK1)	Encodes choline kinase. mRNA levels are increased in response to wounding. The mRNA is cell-to-cell mobile.
AT5G13980	0.29161	0.00758911		Glycosyl hydrolase family 38 protein;(source:Araport11)
AT5G47390	0.290923	0.0492085	MYB HYPOCOTYL ELONGATION-RELATED (MYBH)	Encodes a circadian-regulated transcription factor which specifically controls cell expansion during leaf development by controlling ROS homeostasis. The mRNA is cell-to-cell mobile.
AT1G03150	0.288946	0.0287458	NATB CATALYTIC SUBUNIT (NAA20)	Acyl-CoA N-acyltransferases (NAT) superfamily protein;(source:Araport11)
AT2G01670	0.288352	0.00134347	NUDIX HYDROLASE HOMOLOG 17 (NUDT17)	nudix hydrolase homolog 17;(source:Araport11)
AT1G01440	0.286338	0.0468085		hypothetical protein (DUF3133);(source:Araport11)
AT5G13950	0.285549	0.00430157	(NFRKB2)	nuclear factor kappa-B-binding protein;(source:Araport11)
AT3G62360	0.28258	0.0208614		Carbohydrate-binding-like fold;(source:Araport11)
AT3G57470	0.282373	0.0151512		Insulinase (Peptidase family M16) family protein;(source:Araport11)
AT4G19510	0.279964	0.0273468		Disease resistance protein (TIR-NBS-LRR class);(source:Araport11)
AT1G61190	0.279447	0.000421009		Putative CC-NB-LRR resistance gene. It's ortholog in ecotype Wei-0 RPP39 (R_190-Wei-0, accession number JQ045573, PMID:22359513) has been shown experimentally to recognize the effector ATR39-1 produced by Hyaloperonospora arabidopsidis (Hpa). The mRNA is cell-to-cell mobile.
AT4G37440	0.279199	0.0244923		hypothetical protein;(source:Araport11)
AT3G28450	0.278124	0.0499877	BAK1-INTERACTING RECEPTOR-LIKE KINASE 2 (BIR2)	Negative regulator of pattern-triggered immunity in complex with BIR3 and PLD&#947;1.
AT3G12080	0.27663	0.0135067	EMBRYO DEFECTIVE 2738 (emb2738)	Encodes a putative plastid-targeted GTP-binding protein that is essential for embryogenesis and chloroplast development.
AT5G57660	0.276343	0.0417526	CONSTANS-LIKE 5 (COL5)	CONSTANS-like 5;(source:Araport11)
AT4G21180	0.275565	0.0145777	(ATERDJ2B)	J domain protein localized in ER membrane.
AT4G37820	0.274328	0.0470665		transmembrane protein;(source:Araport11)
AT3G47000	0.273947	0.0412631		Glycosyl hydrolase family protein;(source:Araport11)
AT5G64440	0.271751	0.0374161	FATTY ACID AMIDE HYDROLASE (FAAH)	AtFAAH (fatty acid amide hydrolase) modulates endogenous NAEs (N-Acylethanolamines) levels in plants by hydrolyzing NAEs to ethanolamine and their corresponding free fatty acids. NAE depletion likely participates in the regulation of plant growth. The mRNA is cell-to-cell mobile.
AT2G44230	0.27124	0.0446799		hypothetical protein (DUF946);(source:Araport11)
AT4G08920	0.270343	0.0332166	CRYPTOCHROME 1 (CRY1)	Encodes CRY1, a flavin-type blue-light photoreceptor with ATP binding and autophosphorylation activity. Functions in perception of blue / green ratio of light. The photoreceptor may be involved in electron transport. Mutant phenotype displays a blue light-dependent inhibition of hypocotyl elongation. Photoreceptor activity requires light-induced homodimerisation of the N-terminal CNT1 domains of …
AT5G48160	0.26958	0.0239903	OBERON2 (OBE2)	Encodes a nuclear PHD finger protein that is functionally redundant with OBE1 and plays an important role in the maintenance and/or establishment of the root and shoot apical meristems.
AT1G53910	0.269297	0.0367339	RELATED TO AP2 12 (RAP2.12)	Encodes a member of the ERF (ethylene response factor) subfamily B-2 of ERF/AP2 transcription factor family (RAP2.12). The protein contains one AP2 domain. There are 5 members in this subfamily including RAP2.2 AND RAP2.12. Involved in oxygen sensing. It plays a key role in controlling root bending in response to hypoxia.
AT5G46270	0.268177	0.032757		Disease resistance protein (TIR-NBS-LRR class) family;(source:Araport11)
AT4G27710	0.267533	0.0105391	CYTOCHROME P450, FAMILY 709, SUBFAMILY B, POLYPEPTIDE 3 (CYP709B3)	member of CYP709B The mRNA is cell-to-cell mobile.
AT5G54540	0.266429	0.0169105		Uncharacterized conserved protein (UCP012943);(source:Araport11)
AT2G06025	0.266214	0.00958652	GCN5&#8208;RELATED N&#8208;ACETYLTRANSFERASE 6 (GNAT6)	Acyl-CoA N-acyltransferases (NAT) superfamily protein;(source:Araport11)
AT2G03750	0.265915	0.0140276		P-loop containing nucleoside triphosphate hydrolases superfamily protein;(source:Araport11)
AT3G13690	0.264956	0.0286313		kinase with adenine nucleotide alpha hydrolases-like domain-containing protein;(source:Araport11)
AT3G22170	0.263345	0.0160097	FAR-RED ELONGATED HYPOCOTYLS 3 (fhy3)	A component of the PHYA signaling network, mediates the FR-HIR response to far-red light in concert with FAR1. Expression is induced by age; involved in negative regulation of leaf senescence.
AT5G03540	0.263091	0.00765326	EXOCYST SUBUNIT EXO70 FAMILY PROTEIN A1 (EXO70A1)	AtEXO70A1 is a member of EXO70 gene family, putative exocyst subunits, conserved in land plants. It plays a central role in Casparian strip formation, generating a transient positional information that will be translated into a precisely localized cell wall modification.
AT4G10920	0.258893	0.0448733	(KELP)	Transcriptional co-activator. Forms homodimers or heterodimers with the kiwi protein. Both proteins are involved in gene activation during pathogen defense and plant development.
AT1G70070	0.25692	0.0107309	EMBRYO DEFECTIVE 25 (EMB25)	Allelic to ISE2(increased size exclusion limit of plasmodesmata 2). Mutants maintain dilated plasmodesmata at the embryonic torpedo stage.
AT4G14350	0.256173	0.0138338	NUCLEAR DBF2-RELATED 1 (NDR1)	AGC (cAMP-dependent, cGMP-dependent and protein kinase C) kinase family protein;(source:Araport11)
AT4G11820	0.253218	0.00989845	HYDROXYMETHYLGLUTARYL-COA SYNTHASE (HMGS)	Encodes a protein with hydroxymethylglutaryl-CoA synthase activity which was characterized by phenotypical complementation of the S. cerevisiae mutant. Involved in glucosinolate biosynthesis.
AT5G61580	0.251557	0.0196225	PHOSPHOFRUCTOKINASE 4 (PFK4)	Phosphofructokinase Isoform.
AT1G06950	0.251187	0.0229402	TRANSLOCON AT THE INNER ENVELOPE MEMBRANE OF CHLOROPLASTS 110 (TIC110)	Encodes a protein thought to be a part of the translocon at the chloroplast inner envelope. Involved in protein import into the chloroplast and chloroplast biogenesis. C-terminal half of Tic110 functions as scaffolds for protein-protein interactions.
AT1G28320	0.250026	0.0220978	DEGRADATION OF PERIPLASMIC PROTEINS 15 (DEG15)	Mutants in this gene are defective in the processing of pre-glyoxysomal malate dehydrogenase (pre-gMDH) to gMDH.
AT3G07610	0.248672	0.0406075	INCREASE IN BONSAI METHYLATION 1 (IBM1)	IBM1 likely encodes a protein with histone H3mK9 demethylation activity. It may preferentially demethylate H3mK9 at low-copy loci to protect them from silencing by nearby heterochromatin by preventing the spread of cytosine methylation. BONSAI (At1g73177) is hypermethylated in ibm1 mutants. ibm1 mutants have morphological defects that become apparent at the F3 generation, including small narrow l…
AT5G11480	0.24729	0.0121444	(ENGB-2)	P-loop containing nucleoside triphosphate hydrolases superfamily protein;(source:Araport11)
AT2G43010	0.246512	0.0436504		Isolated as a semidominant mutation defective in red -light responses. Encodes a nuclear localized bHLH protein that interacts with active PhyB protein. Negatively regulates phyB mediated red light responses. Involved in shade avoidance response. Protein abundance is negatively regulated by PhyB.Involved in the regulation of response to nutrient levels. Controls the resistance to B. cinerea in a …
AT4G33090	0.245579	0.0279569	AMINOPEPTIDASE M1 (APM1)	encodes an aminopeptidase, a ortholog of mouse microsomal AP (EC 3.4.11.2).
AT4G23850	0.243581	0.0219979	LONG-CHAIN ACYL-COA SYNTHETASE 4 (LACS4)	Encodes a long chain acyl CoA synthetase that catalyzes the addition of CoA onto IBA, the first step in its &#946;-oxidation.
AT4G37510	0.242301	0.00174675		Ribonuclease III family protein;(source:Araport11)
AT1G03140	0.238866	0.0187356	PRE-MRNA PROCESSING FACTOR 18A (PRP18A)	PRP18a is one of two paralogs (the other being PRP18b) which are highly similar to the step II splicing factors in yeast. Loss of function mutations show defects in alternative splicing, mostly intron retention events.
AT5G16660	0.23713	0.0192006		Low-density receptor-like protein;(source:Araport11)
AT2G18710	0.237127	0.00530676	SECY HOMOLOG 1 (SCY1)	Encodes a component of the thylakoid-localized Sec system involved in the translocation of cytoplasmic proteins into plastid.
AT4G31480	0.233227	0.0312131	BETA1 COAT PROTEIN (beta1-COP)	Required for plant growth, salt tolerance, and maintenance of the structure of the Golgi apparatus.
AT5G15400	0.231347	0.0224575	MUTANT, SNC1 -ENHANCING 3 (MUSE3)	Single copy gene encoding a putative ubiquitin conjugating E4 factor. Contains Ub elongating factor core domain and C-terminal U-box. Involved in ubiquitination of NLRs.
AT1G80410	0.231331	0.0149376	NAA15 (NAA15)	Encodes the catalytic subunit of a N-terminal acetyltransferase.
AT2G29670	0.230485	0.0499785		Tetratricopeptide repeat (TPR)-like superfamily protein;(source:Araport11)
AT4G16950	0.23044	0.0493345	RECOGNITION OF PERONOSPORA PARASITICA 5 (RPP5)	Contains a putative nucleotide binding site and leucine-rich repeats. Similar to the plant resistance genes N and L6, and to the toll and interleukin-1 receptors. Confers resistance to Peronospora parasitica.Redundant function together with SIKIC1 and 3 in SNC1-mediated autoimmunity. Protein levels controlled by MUSE1 and MUSE2.
AT4G39040	0.226505	0.0317266	CRM FAMILY MEMBER SUBFAMILY 4 (CFM4)	RNA-binding CRS1 / YhbY (CRM) domain protein;(source:Araport11)
AT1G12770	0.218595	0.0315131	EMBRYO DEFECTIVE 1586 (EMB1586)	Encodes a DEAD-box RNA helicase that localizes to mitochondria and is essential for regulating cell-to-cell transport via plasmodesmata. The mRNA is cell-to-cell mobile.
AT2G27600	0.21558	0.00214131	SUPPRESSOR OF K+ TRANSPORT GROWTH DEFECT1 (SKD1)	Encodes a SKD1 (Suppressor of K+ Transport Growth Defect1) homolog. Localized to the cytoplasm and to multivesicular endosomes. Involved in multivesicular endosome function. The mRNA is cell-to-cell mobile.
AT5G06140	0.21157	0.0472413	SORTING NEXIN 1 (SNX1)	Homolog of yeast retromer subunit VPS5. Part of a retromer-like protein complex involved in endosome to lysosome protein transport. In roots it co-localizes with the PIN2 auxin efflux carrier. Involved in endocytic sorting of membrane proteins including PIN2, BOR1 and BRI1.
AT4G32180	0.196869	0.0444494	PANTOTHENATE KINASE 2 (PANK2)	Encodes a protein with pantothenate kinase activity.
AT2G47250	0.195145	0.027144		RNA helicase family protein;(source:Araport11)

## Sheet: tZ_downregulated
Supporting Table 2 Differentially expressed Arabidopsis genes 24 h after tZ or BAPA application. Fold changes (FC) are compared to DMSO control. Only significant DEGs (p ≤ 0.05) are shown, p-values are calculated according to Benjamini-Hochberg.
tZ downregulated
AGI	log2 FC	p-value	Primary Gene Symbol	Gene Model Description
AT1G01250	-1.00179	0.00227736		encodes a member of the DREB subfamily A-4 of ERF/AP2 transcription factor family. The protein contains one AP2 domain. There are 17 members in this subfamily including TINY.
AT1G01300	-0.502096	0.00154308		Eukaryotic aspartyl protease family protein;(source:Araport11)
AT1G01420	-0.40261	0.027404		Phosphatidylinositol 4-phosphate 5-kinase (PIP5K) enzyme family member.
AT1G01500	-0.35312	0.0308893		Erythronate-4-phosphate dehydrogenase family protein;(source:Araport11)
AT1G01520	-0.4936	0.0217394	ALTERED SEED GERMINATION 4 (ASG4)	RVE3 is one of eleven homologous MYB-like transcription factors in Arabidopsis and a member of the RVE8 clade. Plays a minor role in clock regulation.
AT1G02110	-0.387658	0.0114128		bZIP domain class transcription factor (DUF630 and DUF632);(source:Araport11)
AT1G02820	-1.29539	1.67538e-08	LATE EMBRYOGENESIS ABUNDANT 3 (LEA3)	Late embryogenesis abundant 3 (LEA3) family protein;(source:Araport11)
AT1G03840	-0.924391	0.032757	MAGPIE (MGP)	MGP is a nuclear-localized putative transcription factor with three zinc finger domains. MGP can interact with three proteins implicated in root patterning: SCR, SHR, and JKD in Y2H assays, and these interactions depend on the first zinc finger in MGP. MGP appears to be a direct transcriptional target of SHR and SCR, based on promoter binding assays, though it is not expressed in the QC, based on…
AT1G04010	-0.364835	0.0300306	PHOSPHOLIPID STEROL ACYL TRANSFERASE 1 (PSAT1)	phospholipid sterol acyl transferase 1;(source:Araport11)
AT1G04250	-0.459099	0.0190438	AUXIN RESISTANT 3 (AXR3)	Transcription regulator acting as repressor of auxin-inducible gene expression. Auxin-inducible AUX/IAA gene. Short-lived nuclear protein with four conserved domains. Domain III has homology to beta alpha alpha dimerization and DNA binding domains. Involved in auxin signaling and is a positive modulator of natural leaf senescence. Auxin induces the degradation of the protein in a dosage-dependent…
AT1G04520	-0.450725	0.0372106	PLASMODESMATA-LOCATED PROTEIN 2 (PDLP2)	Encodes a plasmodesmal protein that may be involved in the intercellular movement of molecules through the plasmodesmata.
AT1G04770	-0.759877	0.0058535	SULFUR DEFICIENCY INDUCED 2 (SDI2)	SDI2 is a member of a small family of TPR proteins in Arabidopsis. Like SDI1 it is induced by low sulfer and appears to play a role in negative regulation of glucosinolate biosynthesis.
AT1G05170	-0.467364	0.00157879	(CAGE1)	Putative beta 1,3-galactosyltransferase that acts redundantly with CAGE2 during primary and secondary cell wall biosynthesis.
AT1G05200	-0.229101	0.0281667	GLUTAMATE RECEPTOR 3.4 (GLR3.4)	Encodes a putative glutamate receptor GLR3 with dual localization in plastid and plasma membrane.
AT1G05850	-0.26098	0.0130735	POM-POM1 (POM1)	Encodes an endo chitinase-like protein AtCTL1. Essential for tolerance to heat, salt and drought stresses. Also involved in root hair development, cell expansion and response to cytokinin. Allelic to erh2. 11 alleles described in Hauser (1995). Mutant is defective in acquired thermotolerance, appears semidwarf throughout its life cycle and has extra lateral branches. There are two EMS alleles. Ex…
AT1G05870	-0.563508	0.00120397		hypothetical protein (DUF1685);(source:Araport11)
AT1G06690	-0.310418	0.00775073		Oxidoreductase located in stroma lamellae and grana margins.
AT1G06980	-0.847942	0.0349326		PADRE protein
AT1G07010	-0.30418	0.00197425	SHEWENELLA-LIKE PROTEIN PHOSPHATASE 1 (SLP1)	Calcineurin-like metallo-phosphoesterase superfamily protein;(source:Araport11)
AT1G07250	-0.289852	0.0261756	UDP-GLUCOSYL TRANSFERASE 71C4 (UGT71C4)	UDP-glucosyl transferase 71C4;(source:Araport11)
AT1G07280	-0.231033	0.0190438		Tetratricopeptide repeat (TPR)-like superfamily protein;(source:Araport11)
AT1G09310	-0.468769	2.46442e-08	(SVB2)	ABA responsive trichome formation regulator.
AT1G10370	-0.621915	0.000497816	EARLY-RESPONSIVE TO DEHYDRATION 9 (ERD9)	Encodes GSTU17 (Glutathione S-Transferase U17). Functions as a negative component of stress-mediated signal transduction pathways in drought and salt stress responses.
AT1G10650	-0.391217	0.000100902		SBP (S-ribonuclease binding protein) family protein;(source:Araport11)
AT1G11700	-0.959427	1.46079e-10		senescence regulator (Protein of unknown function, DUF584);(source:Araport11)
AT1G11840	-0.392933	0.0104831	GLYOXALASE I HOMOLOG (GLX1)	Encodes Ni+ dependent glyoxalase I homolog ATGLX1.
AT1G12140	-0.375622	9.79066e-05	FLAVIN-MONOOXYGENASE GLUCOSINOLATE S-OXYGENASE 5 (FMO GS-OX5)	Encodes a glucosinolate S-oxygenase that catalyzes the conversion of methylthioalkyl glucosinolates to methylsulfinylalkyl glucosinolates. It is a suppressor of the bp mutant phenotype.
AT1G12200	-0.449567	0.00354247	FLAVIN MONOOXYGENASE (FMO)	Putative flavin monooxygenase.
AT1G12370	-0.642369	0.0342977	PHOTOLYASE 1 (PHR1)	encodes an amino acid sequence with significant homology to the recently characterized type II photolyases. The uvr2-1 mutant is unable to remove CPDs in vivo, and plant extracts lack detectable photolyase activity , is sensitive to UV-B and is an allele
AT1G12380	-0.728726	0.00820391		hypothetical protein;(source:Araport11)
AT1G12750	-0.462234	0.000125719	RHOMBOID-LIKE PROTEIN 6 (RBL6)	RHOMBOID-like protein 6;(source:Araport11)
AT1G13250	-0.34861	0.041692	GALACTURONOSYLTRANSFERASE-LIKE 3 (GATL3)	Encodes a protein with putative galacturonosyltransferase activity.
AT1G13440	-0.381433	2.7802e-05	GLYCERALDEHYDE-3-PHOSPHATE DEHYDROGENASE C2 (GAPC2)	The expression level of GAPC-2 is upregulated in Arabidopsis seedlings exposed to cadmium.
AT1G13930	-0.44567	0.00199557		Involved in response to salt stress. Knockout mutants are hypersensitive to salt stress. The mRNA is cell-to-cell mobile.
AT1G15140	-0.279834	0.0181495	FERREDOXIN-NADP(+) OXIDOREDUCTASE -LIKE (FNRL)	oxidoreductase located in chloroplast
AT1G16700	-0.220386	0.0490299		Alpha-helical ferredoxin;(source:Araport11)
AT1G16730	-0.681509	0.000348694	UNKNOWN PROTEIN 6 (UP6)	hypothetical protein;(source:Araport11)
AT1G16750	-0.472668	0.00568292		GPI-anchored adhesin-like protein, putative (Protein of unknown function, DUF547);(source:Araport11)
AT1G16860	-0.298998	0.00818927	(SHOU4L)	Plasma membrane-localized proteins that negatively regulate cellulose synthesis by inhibiting the exocytosis of CESAs.
AT1G17100	-0.734603	3.2898e-09	HAEM-BINDING PROTEIN 1 (HBP1)	Encodes a cytosolic heme binding protein(cHBP)that can reversibly bind tetrapyrroles including heme, protoporphyrin IX and Mg-protoporphyrin IX dimethyl ester with distinct binding af&#64257;nities.
AT1G17620	-0.497504	0.00139626		Late embryogenesis abundant (LEA) hydroxyproline-rich glycoprotein family;(source:Araport11)
AT1G18360	-0.278765	0.00823883	(MAGL2)	alpha/beta-Hydrolases superfamily protein;(source:Araport11)
AT1G18880	-0.350224	0.041093	NRT1/ PTR FAMILY 2.9 (NPF2.9)	Encodes a low-af&#64257;nity plasma membrane nitrate transporter expressed in the companion cells of root phloem.
AT1G19140	-0.44636	0.000967157	(COQ9)	ubiquinone biosynthesis COQ9-like protein;(source:Araport11)
AT1G19300	-0.570025	0.00869968	PARVUS (PARVUS)	The PARVUS/GLZ1 gene encodes a putative family 8 glycosyl transferase that contributes to xylan biosynthesis. Its gene expression shows good co-variance with the IRX3 gene involved in secondary cell wall synthesis. PARVUS/GLZ1 is predicted to have galacturonosyltransferase activity and may be involved in the formation of the complex oligosaccharide sequence present at the reducing end of xylan. P…
AT1G19580	-0.324452	0.017648	GAMMA CARBONIC ANHYDRASE 1 (GAMMA CA1)	Encodes mitochondrial gamma carbonic anhydrase. Component of the NADH dehydrogenase complex.
AT1G19910	-0.222799	0.0499785	(AVA-P2)	vacuolar H+-pumping ATPase 16 kDa proteolipid (ava-p2)
AT1G22140	-0.197765	0.0458999		zinc finger CCCH domain protein;(source:Araport11)
AT1G22160	-0.422132	0.0150619		senescence-associated family protein (DUF581);(source:Araport11)
AT1G22790	-0.306307	0.0492085		Low affinity potassium transport system protein;(source:Araport11)
AT1G22850	-0.223286	0.00127676		SNARE associated protein which functions as a receptor and is located in the chloroplast.
AT1G23190	-0.277182	0.0207198	PHOSPHOGLUCOMUTASE 3 (PGM3)	Encodes a cytosolic phosphoglucomutase (PGM). Two Arabidopsis PGM proteins (AT1G70730/PGM2 and AT1G23190/PGM3) have high sequence similarities and redundant functions. Mature plants possessing a single cPGM allele had a major reduction in cPGM activity. Whereas pgm2 and pgm3 single mutants are undistinguishable from the wild type, loss of both PGM2 and PGM3 severely impairs male and female gameto…
AT1G23740	-0.233927	0.00565837	ALKENAL/ONE OXIDOREDUCTASE (AOR)	AOR is an alkenal/one oxidoreductase that acts on compounds with unsaturated alpha,beta-carbonyls. The activity of this enzyme with a number of substrates, including acrolein and 3-buten-2-one, was demonstrated in vitro using a truncated form of the protein that lacked approximately 80 of the first amino acids. This protein appears to localize to the chloroplast where it likely helps to maintain …
AT1G24020	-0.874108	5.40088e-05	MLP-LIKE PROTEIN 423 (MLP423)	MLP-like protein 423;(source:Araport11)
AT1G25370	-0.813791	0.00731665		hypothetical protein (DUF1639);(source:Araport11)
AT1G26100	-0.529879	0.0106733		Cytochrome b561/ferric reductase transmembrane protein family;(source:Araport11)
AT1G26850	-0.163839	0.0380331		S-adenosyl-L-methionine-dependent methyltransferases superfamily protein;(source:Araport11)
AT1G27120	-0.433702	0.00480565	(GALT4)	Encodes a Golgi-localized hydroxyproline-O-galactosyltransferase.
AT1G27530	-0.238888	0.0196571		ubiquitin-fold modifier-conjugating enzyme;(source:Araport11)
AT1G27930	-0.326479	0.000754838	(AGM1)	Arabinogalactan methylesterase,involved in arabinogalactan glucuronic acid methylation. Interacts with eIF3.
AT1G27970	-0.226982	0.0435422	NUCLEAR TRANSPORT FACTOR 2B (NTF2B)	Encodes an ortholog of yeast NTF2, a nuclear envelop transport protein that functions as the nuclear import receptor for RanGDP, an essential player in nucleocytoplasmic transport. The mRNA is cell-to-cell mobile.
AT1G28610	-0.400488	0.00114287	GUARD-CELL-ENRICHED GDSL LIPASE 3 (GGL3)	GDSL-motif esterase/acyltransferase/lipase. Enzyme group with broad substrate specificity that may catalyze acyltransfer or hydrolase reactions with lipid and non-lipid substrates.
AT1G29170	-0.398541	0.0151453	(WAVE2)	Encodes a member of the SCAR family.These proteins are part of a complex (WAVE) complex.The SCAR subunit activates the ARP2/3 complex which in turn act as a nucleator for actin filaments.
AT1G29390	-0.297875	0.04987	COLD REGULATED 314 THYLAKOID MEMBRANE 2 (COR314-TM2)	Integral membrane protein in the inner envelope of chloroplasts. Provide freezing tolerance.
AT1G29980	-0.823692	0.0180947		choice-of-anchor C domain protein, putative (Protein of unknown function, DUF642);(source:Araport11)
AT1G30510	-0.450478	0.0470821	ROOT FNR 2 (RFNR2)	Encodes a root-type ferredoxin:NADP(H) oxidoreductase.
AT1G30530	-0.649383	0.00572722	UDP-GLUCOSYL TRANSFERASE 78D1 (UGT78D1)	The At1g30530 gene encodes a UDP-rhamnose:flavonol-3-O-rhamnosyltransferase (UGT78D1) attaching a rhamnosyl residue to the 3-O-position of the flavonols kaempferol and quercetin
AT1G30760	-1.2694	0.0151895		Encodes a BBE-like enzyme that acts in monolignol metabolism by catalyzing the oxidation of aromatic allylic alcohols, such as coumaryl-, sinapyl-, and coniferyl alcohol, to the corresponding aldehydes.The mRNA is cell-to-cell mobile.
AT1G31190	-0.213959	0.00863995	MYO-INOSITOL MONOPHOSPHATASE LIKE 1 (IMPL1)	Encodes a myo-inositol monophosphatase IMPL1 (myo-Inositol monophosphatase like 1).
AT1G31690	-1.53316	0.003643	COPPER AMINE OXIDASE ALPHA 2 (CuAOalpha2)	Copper amine oxidase family protein;(source:Araport11)
AT1G32440	-0.207706	0.0276027	PLASTIDIAL PYRUVATE KINASE 3 (PKp3)	encodes a chloroplast pyruvate kinase beta subunit. The enzyme is less active than the other chloroplast pyruvate kinase beta subunit encoded by AT5G52920. Involved in seed oil biosynthesis. Can partially complement the AT5G52920 mutant.
AT1G32900	-1.00489	3.04523e-08	GRANULE BOUND STARCH SYNTHASE 1 (GBSS1)	Glucosyltransferase specifically responsible for elongating amylose polymers.
AT1G33230	-0.298503	0.00292758		TMPIT-like protein;(source:Araport11)
AT1G34210	-0.334504	0.0113176	SOMATIC EMBRYOGENESIS RECEPTOR-LIKE KINASE 2 (SERK2)	Plasma membrane LRR receptor-like serine threonine kinase expressed during embryogenesis in locules until stage 6 anthers, with higher expression in the tapetal cell layer. SERK1 and SERK2 receptor kinases function redundantly as an important control point for sporophytic development controlling male gametophyte production. The mRNA is cell-to-cell mobile.
AT1G35560	-0.449131	0.000294204	TCP DOMAIN PROTEIN 23 (TCP23)	Encodes a member of the TCP-P subfamily that is involved in flowering time control and plant development. Mutants present an early flowering phenotype. Promotes together with TCP7, 8, 14, 15, 21, and 23 endoreduplication-dependent cell expansion in leaf.
AT1G35720	-0.519758	0.0148145	ANNEXIN 1 (ANNAT1)	Encodes a member of the annexin gene family, a diverse, multigene family of calcium-dependent, membrane-binding proteins. The protein was determined to have peroxidase activity. This activity is thought to be dependent on the presence of post-translational modifications (most likely phosphorylation). The protein was shown to be present as a mixture of monomer and homodimer. The homodimerization s…
AT1G37130	-0.255314	0.0436504	NITRATE REDUCTASE 2 (NIA2)	Identified as a mutant resistant to chlorate. Encodes nitrate reductase structural gene. Involved in nitrate assimilation. Has nitrate reductase activity. Up-regulated by the fungus P. indica. Binds transcription factor At2g35940. The mRNA is cell-to-cell mobile.
AT1G41830	-0.457035	0.00275809	SKU5-SIMILAR 6 (SKS6)	SKU5-similar 6;(source:Araport11)
AT1G42970	-0.234158	0.00946468	GLYCERALDEHYDE-3-PHOSPHATE DEHYDROGENASE B SUBUNIT (GAPB)	Encodes chloroplast localized glyceraldehyde-3-phosphate dehydrogenase that can use both NADH and NADPH to reduce 1,3-diphosphate glycerate. It forms A2B2 heterotetramers with GapA forms of the GADPH enzyme. These complexes are active in the light under reducing conditions, but show reduced NADPH-dependent activity in response to oxidized thioredoxins and increased NAD(H)/NADP(H) ratios due to th…
AT1G43710	-0.358055	1.43663e-05	EMBRYO DEFECTIVE 1075 (emb1075)	Encodes a serine decarboxylase that is involved in ethanolamine metabolism and is crucial for plant growth.
AT1G44575	-0.311204	0.0131196	NONPHOTOCHEMICAL QUENCHING 4 (NPQ4)	Encoding PSII-S (CP22), a ubiquitous pigment-binding protein associated with photosystem II (PSII) of higher plants. Involved in nonphotochemical quenching rather than in photosynthesis. Mutant has a normal violaxanthin cycle but has a limited capacity of quenching singlet excited chlorophylls and is tolerant to lipid peroxidation.
AT1G45010	-0.462164	3.76879e-05		TRAM, LAG1 and CLN8 (TLC) lipid-sensing domain containing protein;(source:Araport11)
AT1G45191	-0.612762	0.00432156	BETA GLUCOSIDASE 1 (BGLU1)	beta-glucosidase related protein, similar to beta-glucosidase GI:3820531 from (Pinus contorta); contains Pfam profile: PF00232 Glycosyl hydrolase family 1
AT1G45201	-0.511373	0.0296732		Target of AtGRP7 regulation.
AT1G45688	-0.395677	0.00276402	COMPANION OF CELLULOSE SYNTHASE 1 (CC1)	CC1 is a plant specific gene that interacts with with the cellulose synthase complex and microtubules. It appears to play a role in localizing CESA to the membrane, microtuble dynamics , particularly during salt stress.
AT1G47400	-1.37457	0.0275548	FE-UPTAKE-INDUCING PEPTIDE3 (FEP3)	Involved in regulation of iron deficiency response genes. Overexpression results in hyperaccumulation of Fe and Mn.
AT1G48300	-0.510317	0.00108122	DIACYLGLYCEROL ACYLTRANSFERASE 3 (DGAT3)	Cytosolic iron-sulfur protein with a [2Fe-2S] cluster which synthesizes triacylglycerol (DGAT activity).
AT1G48600	-0.27445	0.0239903	PHOSPHOETHANOLAMINE N-METHYLTRANSFERASE (PMEAMT)	Encodes a phosphoethanolamine N-methyltransferase that catalyses the last two methylation steps of the three sequential methylations of phosphoethanolamine (PEA) that are required for the synthesis of phosphocholine (PCho) in plants.
AT1G48745	-0.370969	0.0332166		hypothetical protein;(source:Araport11)
AT1G49620	-0.708259	0.0137365		Kip-related protein (KRP) gene, encodes CDK (cyclin-dependent kinase) inhibitor (CKI), negative regulator of cell division. A member of seven KRP genes found in Arabidopsis thaliana. Differential expression patterns for distinct KRPs were revealed by in situ hybridization. Binds to D type cyclins and may inhibit cell cycle.
AT1G49660	-0.397398	0.0251815	CARBOXYESTERASE 5 (CXE5)	Encodes a protein with carboxylesterase whose activity was tested using pNA.
AT1G50320	-0.227034	0.00525586	THIOREDOXIN X (THX)	encodes a prokaryotic thioredoxin
AT1G51060	-0.72845	4.16919e-05	HISTONE H2A 10 (HTA10)	Encodes HTA10, a histone H2A protein. The mRNA is cell-to-cell mobile.
AT1G51090	-0.924834	0.0387847	(ATHMAD1)	Heavy metal associated domain containing protein involved in plant immunity.Mutants show an increase in root length under NO stress and reduction in root length under H2O2 stress conditions. Mutants show increases in defense responses to pathogens including hypersensitive lesions, increased resistance and induction of SAR genes.
AT1G51140	-0.453936	0.0300518	FLOWERING BHLH 3 (FBH3)	Encodes a basic helix-loop-helix-type transcription factor involved in photoperiodism flowering. Binds to the E-box cis-element in the CONSTANS (CO) promoter to regulate flowering. Interacts with CFL1 and along with CFLAP2 negatively regulates cuticle development. Binds to the potassium channel gene KAT1 as a dimer. The DNA-binding capacity is inhibited in response to ABA through phosphorylation-…
AT1G51340	-0.31796	0.0317677	MULTI-DRUG AND TOXIC COMPOUND EXTRUSION (MATE)	Encodes a root citrate transporter which together with the root malate transporter ALMT1 are the primary mechanism of aluminum tolerance.
AT1G51440	-0.511353	0.0232509	DAD1-LIKE LIPASE 2 (DALL2)	Encodes a lipase that hydrolyzes phosphatidylcholine, glycolipids as well as triacylglycerols.
AT1G51580	-0.312357	0.00944725	(ATKH4)	RNA-binding KH domain-containing protein;(source:Araport11)
AT1G52310	-0.237031	0.0356233		protein kinase family protein / C-type lectin domain-containing protein;(source:Araport11)
AT1G53240	-0.383938	0.00110036	MITOCHONDRIAL MALATE DEHYDROGENASE 1 (mMDH1)	mMDH1 encodes a mitochrondrial malate dehydrogenase. It is expressed at higher levels than the other mitochrondrial isoform mMDH2 (At3G15020) according to transcript and proteomic analyses.
AT1G53500	-0.249088	0.0108261	MUCILAGE-MODIFIED 4 (MUM4)	encodes a putative NDP-L-rhamnose synthase, an enzyme required for the synthesis of the pectin rhamnogalacturonan I, the major component of Arabidopsis mucilage. Gene is involved in seed coat mucilage cell development. Mutant analyses suggest that MUM4 is required for complete mucilage synthesis, cytoplasmic rearrangement and seed coat development.
AT1G55210	-0.564477	0.00102224		Disease resistance-responsive (dirigent-like protein) family protein;(source:Araport11)
AT1G55680	-0.21457	0.0187695		Transducin/WD40 repeat-like superfamily protein;(source:Araport11)
AT1G55690	-0.318624	0.0434823		Sec14p-like phosphatidylinositol transfer family protein;(source:Araport11)
AT1G55920	-0.400715	0.00657613	SERINE ACETYLTRANSFERASE 2;1 (SERAT2;1)	Encodes a chloroplast/cytosol localized serine O-acetyltransferase involved in sulfur assimilation and cysteine biosynthesis. Expressed in the vascular system. The mRNA is cell-to-cell mobile.
AT1G56430	-0.520017	7.15457e-05	NICOTIANAMINE SYNTHASE 4 (NAS4)	Encodes a protein with nicotianamine synthase activity.
AT1G56670	-0.411706	0.0247828		GDSL-motif esterase/acyltransferase/lipase. Enzyme group with broad substrate specificity that may catalyze acyltransfer or hydrolase reactions with lipid and non-lipid substrates.
AT1G57590	-0.978092	9.85248e-05	PECTIN ACETYESTERASE 2 (PAE2)	Pectinacetylesterase family protein;(source:Araport11)
AT1G57610	-0.286746	0.0434823	MITOCHONDRIAL CALCIUM UPTAKE2 (MCU2)	calcium uniporter (DUF607);(source:Araport11)
AT1G58520	-0.474035	0.0109172	(RXW8)	GDSL-like lipase/acylhydrolase superfamily protein;(source:Araport11)
AT1G59740	-0.9396	0.000184318	NRT1/ PTR FAMILY 4.3 (NPF4.3)	Major facilitator superfamily protein;(source:Araport11)
AT1G59970	-0.497236	0.00548042	(AT5-MMP)	Matrix metalloproteinase important for root development and root bacterial communities. Modulates auxin/ABA signaling rendering the plant sensitive to drought stress and recruiting differential root bacterial communities.
AT1G60000	-0.203972	0.0364592	CHLOROPLAST RNA BINDING PROTEIN 28A (CP28A)	RNA-binding (RRM/RBD/RNP motifs) family protein;(source:Araport11)
AT1G60270	-0.809614	0.0343749	BETA GLUCOSIDASE 6 (BGLU6)	beta glucosidase 6;(source:Araport11)
AT1G60710	-0.269241	0.000644703	(ATB2)	Encodes ATB2.
AT1G61930	-1.76182	0.0013745	(S40-6)	senescence regulator (Protein of unknown function, DUF584);(source:Araport11)
AT1G62050	-0.583502	0.000147534		Ankyrin repeat family protein;(source:Araport11)
AT1G62180	-0.404427	0.00926859	5'ADENYLYLPHOSPHOSULFATE REDUCTASE 2 (APR2)	encodes a adenosine 5'-phosphosulfate reductase, involved in sulfate assimilation. Is a major effect locus for natural variation of shoot sulfate content in Arabidopsis.
AT1G62710	-0.798968	0.000481537	BETA VACUOLAR PROCESSING ENZYME (BETA-VPE)	Encodes a vacuolar processing enzyme belonging to a novel group of cysteine proteases that is expressed specifically in seeds and is essential for the proper processing of storage proteins.
AT1G62870	-0.787554	0.0251815		hypothetical protein;(source:Araport11)
AT1G63650	-1.30981	0.00398059	ENHANCER OF GLABRA 3 (EGL3)	Mutant has reduced trichomes, anthocyanin, and seed coat mucilage and abnormally patterned stomates. Mutants are defective in jasmonate-induced anthocyanin accumulation. Encodes a bHLH Transcription Factor 1. The protein is functionally redundant with GL3 and TT8 and interacts with TTG1, the myb proteins GL1, PAP1 and 2, CPC and TRY, and it will form heterodimers with GL3. Expression in N (non-ha…
AT1G63940	-0.309323	0.00952465	MONODEHYDROASCORBATE REDUCTASE 6 (MDAR6)	monodehydroascorbate reductase 6;(source:Araport11)
AT1G64140	-0.408043	0.00184182		WRKY transcription factor;(source:Araport11)
AT1G64190	-0.277071	0.0189386	6-PHOSPHOGLUCONATE DEHYDROGENASE 1 (PGD1)	6-phosphogluconate dehydrogenase family protein;(source:Araport11)
AT1G64500	-0.600234	8.37452e-08	(THRUMIN1)	A member of a protein family found in plants and animals that contain conserved C-terminal glutaredoxin-like and putative zinc-binding cysteine-rich domains. It is involved in light stimulated actin bundling and chloroplast movement. The mRNA is cell-to-cell mobile.
AT1G64640	-0.578415	0.00865753	EARLY NODULIN-LIKE PROTEIN 8 (ENODL8)	early nodulin-like protein 8;(source:Araport11)
AT1G64660	-0.71244	0.00900056	METHIONINE GAMMA-LYASE (MGL)	Encodes a functional methionine gamma-lyase, a cytosolic enzyme catalyzes the degradation of methionine into methanethiol, alpha-ketobutyrate and ammonia. The catabolism of excess methionine is important to methionine homeostasis. The mRNA is cell-to-cell mobile.
AT1G64680	-0.320708	0.00113183		Located in chloroplast, high expression in mature leaf.
AT1G64760	-0.710014	0.0120532	ZERZAUST (ZET)	ZERZAUST is an atypical &#946;-1,3 glucanase. The protein is localized to punctate regions of the apoplast, near cellular junctions. Mutants in Ler background display aberrant floral morphology and twisted siliques and stems. Biochemcial analysis of mutant cell wall composition indicates cell wall defects. However, in Col background, there is no phenotype due to compensatory effect of ZETH gene e…
AT1G64770	-0.254941	0.0210184	PHOTOSYNTHETIC NDH SUBCOMPLEX B 2 (PnsB2)	encodes a novel subunit of the chloroplast NAD(P)H dehydrogenase complex, involved in cyclic electron flow around photosystem I to produce ATP.
AT1G64780	-0.993458	2.11903e-11	AMMONIUM TRANSPORTER 1;2 (AMT1;2)	encodes an ammonium transporter protein believed to act as a high affinity transporter. It is expressed in the root, primarily in endodermal and cortical cells, and contributes to ammonium uptake in the root.
AT1G64900	-0.404377	0.00269671	CYTOCHROME P450, FAMILY 89, SUBFAMILY A, POLYPEPTIDE 2 (CYP89A2)	Encodes cytochrome P450 (CYP89A2). The mRNA is cell-to-cell mobile.
AT1G64970	-0.345601	0.00309738	GAMMA-TOCOPHEROL METHYLTRANSFERASE (G-TMT)	gamma-tocopherol methyltransferase (g-TMT) mRNA, nuclear; mutant has Deficient in alpha and beta tocopherol; Accumulates gamma tocopherol in leaves
AT1G64980	-0.347672	0.0226711		Encodes a putative nucleotide-diphospho-sugar transferase required for pollen germination and tube growth.
AT1G65450	-1.64556	0.0446799	GLAUCE (GLC)	Contains dual transcription units and alternative splicing that could rescue the sterility defect of glc mutants. Shares homology to BAHD (for BEAT, AHCT, HCBT, and DAT) acyl-transferases. Functions in double fertilization.
AT1G66240	-0.226696	0.0426116	HOMOLOG OF ANTI-OXIDANT 1 (ATX1)	homolog of anti-oxidant 1;(source:Araport11)
AT1G66540	-0.447767	0.0355971		Cytochrome P450 superfamily protein;(source:Araport11)
AT1G67360	-0.852625	1.56701e-06	LD-ASSOCIATED PROTEIN 1 (LDAP1)	Encodes a small rubber particle protein homolog. Plays dual roles as positive factors for tissue growth and development and in drought stress responses.
AT1G67750	-0.879097	4.88919e-05		Pectate lyase family protein;(source:Araport11)
AT1G67860	-0.417388	0.00504927		transmembrane protein;(source:Araport11)
AT1G67870	-0.388428	0.0482401		glycine-rich protein;(source:Araport11)
AT1G68238	-0.533881	0.00114068		transmembrane protein;(source:Araport11)
AT1G68470	-0.998317	0.000967157		Exostosin family protein;(source:Araport11)
AT1G69295	-0.310346	0.00530676	PLASMODESMATA CALLOSE-BINDING PROTEIN 4 (PDCB4)	Encodes a member of the X8-GPI family of proteins. It localizes to the plasmodesmata and is predicted to bind callose.
AT1G70230	-0.455133	8.72025e-05	TRICHOME BIREFRINGENCE-LIKE 27 (TBL27)	Encodes a member of the TBL (TRICHOME BIREFRINGENCE-LIKE) gene family containing a plant-specific DUF231 (domain of unknown function) domain. A putative xyloglucan O-acetyltransferase. TBL gene family has 46 members, two of which (TBR/AT5G06700 and TBL3/AT5G01360) have been shown to be involved in the synthesis and deposition of secondary wall cellulose, presumably by influencing the esterificati…
AT1G70800	-1.09555	0.0421939	ENHANCED BENDING 1 (EHB1)	Encodes a novel NPH3/phototropin binding factor with a calcium binding domain that negatively affects hypocotyl bending under blue light conditions in Arabidopsis thaliana and may regulate phototropism.
AT1G70830	-0.595634	0.00222387	MLP-LIKE PROTEIN 28 (MLP28)	MLP-like protein 28;(source:Araport11)
AT1G70890	-0.469657	0.0238814	MLP-LIKE PROTEIN 43 (MLP43)	MLP-like protein 43;(source:Araport11)
AT1G70985	-0.479156	0.0395376		hydroxyproline-rich glycoprotein family protein;(source:Araport11)
AT1G71340	-0.356775	0.032709	GLYCEROPHOSPHODIESTER PHOSPHODIESTERASE 4 (GDPD4)	Encodes a member of the glycerophosphodiester phosphodiesterase (GDPD) family.
AT1G71360	-0.523134	0.00316344		Encodes a member of the mid-SUN subfamily of SUN-domain proteins that is localized to both the nuclear envelope and the ER. It is involved in early seed development and nuclear morphology.
AT1G72030	-0.292715	0.0157874	GCN5&#8208;RELATED N&#8208;ACETYLTRANSFERASE 10 (GNAT10)	A dark-induced and highly-expressed melatonin synthetase encoding serotonin N-acetyltransferase.
AT1G72130	-0.292308	0.00572722	(NPF5.11)	Tonoplast localized pH dependent, low affinity nitrogen transporter.In shoots, expressed in leaf veins and mesophyll. In roots, GUS activity was detected in root vascular stele. More highly expressed in roots.
AT1G72230	-0.904706	0.0483413		Cupredoxin superfamily protein;(source:Araport11)
AT1G72430	-0.456023	0.00521495	SMALL AUXIN UPREGULATED RNA 78 (SAUR78)	SAUR-like auxin-responsive protein family;(source:Araport11)
AT1G72510	-0.431261	2.33188e-10		DUF1677 family protein (DUF1677);(source:Araport11)
AT1G72810	-0.566548	0.000594834	THREONINE SYNTHASE 2 (TSY)	Pyridoxal-5-phosphate-dependent enzyme family protein;(source:Araport11)
AT1G73600	-0.441701	0.00050321	(NMT3)	Encodes a S-adenosyl-L-methionine-dependent phosphoethanolamine N-methyltransferase whose expression is responsive to both phosphate (Pi) and phosphite (Phi) in roots. It catalyzes the three sequential P-base methylation of phosphoethanolamine to phosphocholine. Homologous biochemical function to NMT1 (At3g18000). Double mutants of NMT1 and NMT3 are defective in leaf, root, flower, seed, and poll…
AT1G73630	-0.478558	0.0058535		EF hand calcium-binding protein family;(source:Araport11)
AT1G73870	-0.381789	0.00116871	B-BOX DOMAIN PROTEIN 16 (BBX16)	B-box type zinc finger protein with CCT domain-containing protein;(source:Araport11)
AT1G74520	-0.343726	0.00897536	HVA22 HOMOLOGUE A (HVA22A)	Part of the AtHVA22a family. Protein expression is ABA- and stress-inducible.
AT1G75280	-0.435383	8.28321e-05		isoflavone reductase, putative, identical to SP:P52577 Isoflavone reductase homolog P3 (EC 1.3.1.-) {Arabidopsis thaliana}; contains Pfam profile PF02716: isoflavone reductase. Involved in response to oxidative stress. The mRNA is cell-to-cell mobile.
AT1G75680	-0.368039	0.00171635	GLYCOSYL HYDROLASE 9B7 (GH9B7)	glycosyl hydrolase 9B7;(source:Araport11)
AT1G75710	-0.608128	6.28883e-05		C2H2-like zinc finger protein;(source:Araport11)
AT1G76020	-0.44376	4.39658e-05		Thioredoxin superfamily protein;(source:Araport11)
AT1G76130	-0.375294	0.00270121	ALPHA-AMYLASE-LIKE 2 (AMY2)	alpha-amylase, putative / 1,4-alpha-D-glucan glucanohydrolase, putative, strong similarity to alpha-amylase GI:7532799 from (Malus x domestica);contains Pfam profile PF00128: Alpha amylase, catalytic domain. Predicted to be secreted based on SignalP analysis.
AT1G76200	-0.285912	0.000473218		NADH dehydrogenase ubiquinone 1 beta subcomplex subunit;(source:Araport11)
AT1G76570	-0.356754	0.0155348	LIGHT-HARVESTING COMPLEX B7 (LHCB7)	Chlorophyll A-B binding family protein;(source:Araport11)
AT1G76670	-0.324003	6.02822e-05	UDP-RHA/UDP-GAL TRANSPORTER 1 (URGT1)	Nucleotide-sugar transporter family protein;(source:Araport11)
AT1G77090	-0.213171	0.0348204		PSII PsbP family protein, located in chloroplast, involved in change in response to H2O2.
AT1G77690	-0.641789	0.000593638	LIKE AUX1 3 (LAX3)	Encodes an auxin influx carrier LAX3 (Like Aux1) that promotes lateral root emergence. Auxin-induced expression of LAX3 in turn induces a selection of cell-wall-remodelling enzymes, which are likely to promote cell separation in advance of developing lateral root primordia.
AT1G78010	-0.303853	0.0149376	(TRME)	tRNA modification GTPase;(source:Araport11)
AT1G78020	-0.93338	7.87167e-21	FCS LIKE ZINC FINGER 6 (FLZ6)	FCS like zinc finger 6 is induced during energy starvation through SnRK1 signaling. Mutants accumulate more SnRK1alpha1 which results in the inhibition of seedling growth under favorable growth conditions. Increased SnRK1 activity in the mutant also results in the downregulation of TOR signaling (DOI:10.1111/tpj.13854).
AT1G78050	-0.686797	0.00591832	PHOSPHOGLYCERATE/BISPHOSPHOGLYCERATE MUTASE (PGM)	phosphoglycerate/bisphosphoglycerate mutase;(source:Araport11)
AT1G78060	-0.359594	0.0353387		Glycosyl hydrolase family protein;(source:Araport11)
AT1G78070	-0.544093	0.013398		Transducin/WD40 repeat-like superfamily protein;(source:Araport11)
AT1G78100	-0.734631	4.07065e-08	AUXIN UP-REGULATED F-BOX PROTEIN 1 (AUF1)	F-box family protein;(source:Araport11)
AT1G78510	-0.327149	0.000179169	SOLANESYL DIPHOSPHATE SYNTHASE 1 (SPS1)	Encodes one of the two paralogous solanesyl diphosphate synthases - SPS1 (At1g78510) and SPS2 (At1g17050) - that assemble the side-chain of plastoquinone-9 in plastids.
AT1G78680	-0.540228	0.0138726	GAMMA-GLUTAMYL HYDROLASE 2 (GGH2)	The Arabidopsis protein AtGGH2 is a gamma-glutamyl hydrolase acting specifically on monoglutamates. The enzyme is involved in the tetrahydrofolate metabolism and located to the vacuole.
AT1G79040	-0.288018	0.0152849	PHOTOSYSTEM II SUBUNIT R (PSBR)	Encodes for the 10 kDa PsbR subunit of photosystem II (PSII). This subunit appears to be involved in the stable assembly of PSII, particularly that of the oxygen-evolving complex subunit PsbP. Mutants defective in this gene have reduced amounts of subunits PsbP and PsbQ in PSII. In turn, assembly of PsbR is dependent on the presence of PsbJ.
AT1G80050	-0.549033	0.000708245	ADENINE PHOSPHORIBOSYL TRANSFERASE 2 (APT2)	Encodes an adenosine phosphoribosyl transferase(E.C:2.4.2.7), a constitutively expressed enzyme involved in the one-step salvage of adenine to AMP. This isozyme has high affinity for cytokinins and is likely to be localized to the cytosol.
AT1G80120	-0.870463	0.00444864		LURP-one-like protein (DUF567);(source:Araport11)
AT1G80230	-0.284937	0.0230741		Rubredoxin-like superfamily protein;(source:Araport11)
AT1G80300	-0.377798	0.00183963	NUCLEOTIDE TRANSPORTER 1 (NTT1)	Encodes an ATP/ADP transporter. The mRNA is cell-to-cell mobile.
AT1G80760	-0.583132	0.000500358	NOD26-LIKE INTRINSIC PROTEIN 6;1 (NIP6;1)	Encodes a protein with boron transporter activity. It helps to preferentially direct boron to young developing tissues in the shoot, such as immature leaves, under low boron conditions. This boron channel appears to be impermeable to water, unlike the closely related NIP5;1 boron transporter. This protein also allows the transport of glycerol, urea, and formimide but not larger uncharged solutes …
AT2G01140	-0.449287	1.88824e-05	PIGMENT DEFECTIVE 345 (PDE345)	Plastid localized fructose 1,6-bisphosphate aldolase, a CBB pathway enzyme.
AT2G01290	-0.628043	0.000271579	RIBOSE-5-PHOSPHATE ISOMERASE 2 (RPI2)	Cytosolic ribose-5-phosphate isomerase. Knockout mutation causes chloroplast dysfunction, late flowering and premature cell death.
AT2G03480	-0.488385	0.0412631	QUASIMODO2 LIKE 2 (QUL2)	Encodes QUASIMODO2 LIKE2 (QUL2), a paralog of QUASIMODO2 (QUA2). AT1G78240 (QUA2), AT1G13860 (QUL1) and AT2G03480 (QUL2) form a clade with a possible role in plant vasculature development.
AT2G03500	-0.573164	0.0242873	EARLY FLOWERING MYB PROTEIN (EFM)	Encodes a nuclear localized member of the MYB family of transcriptional regulators that is involved in negative regulation of flowering. It is expressed in vascular tissues and at low levels in the shoot apex during the transition to flowering. Loss of function mutations are early flowering.EFM is involved in the autonomous, thermosensory and GA pathways and expression is directly regulated by SV…
AT2G05920	-0.282733	0.0333025	SUBTILASE 1.8 (SBT1.8)	Subtilase family protein;(source:Araport11)
AT2G12462	-0.540772	0.0426244		sterile alpha motif (SAM) domain protein;(source:Araport11)
AT2G14530	-0.265375	0.0495706	TRICHOME BIREFRINGENCE-LIKE 13 (TBL13)	Encodes a member of the TBL (TRICHOME BIREFRINGENCE-LIKE) gene family containing a plant-specific DUF231 (domain of unknown function) domain. TBL gene family has 46 members, two of which (TBR/AT5G06700 and TBL3/AT5G01360) have been shown to be involved in the synthesis and deposition of secondary wall cellulose, presumably by influencing the esterification state of pectic polymers. A nomenclature…
AT2G15050	-0.42399	6.72795e-05	LIPID TRANSFER PROTEIN (LTP)	Predicted to encode a PR (pathogenesis-related) protein. Belongs to the lipid transfer protein (PR-14) family with the following members: At2g38540/LTP1, At2g38530/LTP2, At5g59320/LTP3, At5g59310/LTP4, At3g51600/LTP5, At3g08770/LTP6, At2g15050/LTP7, At2g18370/LTP8, At2g15325/LTP9, At5g01870/LTP10, At4g33355/LTP11, At3g51590/LTP12, At5g44265/LTP13, At5g62065/LTP14, At4g08530/LTP15.
AT2G15290	-0.221448	0.0168968	TRANSLOCON AT INNER MEMBRANE OF CHLOROPLASTS 21 (TIC21)	Encodes a protein located in the chloroplast inner envelope. The study of mutant defective in the gene product suggests that the protein is involved in the translocation of protein across the envelope membrane into the chloroplast stroma.
AT2G15320	-0.50545	3.31056e-05		Leucine-rich repeat (LRR) family protein;(source:Araport11)
AT2G15620	-0.412653	0.0133044	NITRITE REDUCTASE 1 (NIR1)	Involved in the second step of nitrate assimilation. Its expression is induced by nitrate. The mRNA is cell-to-cell mobile.
AT2G16070	-0.317731	0.000186092	PLASTID DIVISION2 (PDV2)	An integral outer envelope membrane protein (its homolog in A thaliana PDV1), component of the plastid division machinery. Similar to ARC6, PDV2 localizes to a continuous ring at the division site in wild-type plants. PDV1 and PDV2 are required for localization of ARC5 at the chloroplast division site.
AT2G16510	-0.238377	0.0349326	(VHA-C5)	Member of V-ATPase family. Vacuolar-type H + -ATPase (V-ATPase) is a multisubunit proton pump located on the endomembranes.
AT2G17265	-0.336519	0.0146334	HOMOSERINE KINASE (HSK)	Encodes a homoserine kinase (HSK) which produces O-phospho-L-homoserine (HserP), a compound at the branching point of methionine and threonine biosynthesis. HSK is found in the stromal fraction of chloroplasts. Mutation of this gene results in higher level of the amino acid homoserine and resistance to downy mildew pathogen Hyaloperonospora arabidopsidis.
AT2G17300	-0.727844	0.00958356		hypothetical protein;(source:Araport11)
AT2G18230	-0.52199	2.48125e-06	PYROPHOSPHORYLASE 2 (PPa2)	Encodes a protein that might have inorganic pyrophosphatase activity.
AT2G19650	-0.289528	0.0304132		Cysteine/Histidine-rich C1 domain family protein;(source:Araport11)
AT2G19860	-0.557785	0.000252066	HEXOKINASE 2 (HXK2)	Encodes a protein with hexokinase activity (AtHXK2) and acts as a sensor for plant sugar responses.
AT2G20570	-0.52921	0.00706235	GBF'S PRO-RICH REGION-INTERACTING FACTOR 1 (GPRI1)	Encodes GLK1, Golden2-like 1, one of a pair of partially redundant nuclear transcription factors that regulate chloroplast development in a cell-autonomous manner. GLK2, Golden2-like 2, is encoded by At5g44190. GLK1 and GLK2 regulate the expression of the photosynthetic apparatus. GLK1 is also a member of the GARP transcription factor family.
AT2G20690	-0.270921	0.00426263		A synthetic gene encoding the catalytic domain of the Arabidopsis thaliana gene At2g20690 was recombinant expressed in E. coli demonstrating the molecular function of riboflavin synthase. The mRNA is cell-to-cell mobile.
AT2G20860	-0.159817	0.0453892	LIPOIC ACID SYNTHASE 1 (LIP1)	LIP1,Lipoic acid synthase,
AT2G20920	-0.287478	0.0342106		chaperone (DUF3353);(source:Araport11)
AT2G21060	-0.430536	0.036817	GLYCINE-RICH PROTEIN 2B (GRP2B)	Glycine-rich protein (AtGRP2b). Also named as CSP4 (cold shock domain protein 4) containing a well conserved cold shock domain (CSD) and glycine-rich motifs interspersed by two retroviral-like CCHC zinc fingers. AtCSP4 is expressed in all tissues but accumulates in reproductive tissues and those undergoing cell divisions. Overexpression of AtCSP4 reduces silique length and induces embryo lethalit…
AT2G21200	-0.890904	0.00245722	SMALL AUXIN UPREGULATED RNA 7 (SAUR7)	SAUR-like auxin-responsive protein family;(source:Araport11)
AT2G21210	-0.545672	1.92487e-07		Putative auxin-regulated protein whose expression is downregulated in response to chitin oligomers.
AT2G21300	-0.400021	3.45058e-06		ATP binding microtubule motor family protein;(source:Araport11)
AT2G21320	-0.531657	9.53284e-05	B-BOX DOMAIN PROTEIN 18 (BBX18)	B-box zinc finger family protein;(source:Araport11)
AT2G21330	-0.455735	8.37452e-08	FRUCTOSE-BISPHOSPHATE ALDOLASE 1 (FBA1)	Plastid isoform of fructose-bisphosphate aldolase 1. This is one of three plastid isoforms and arose with FBA2, from a recent duplication. Functions in carbon fixation via Calvin?Benson?Bassham cycle.
AT2G21340	-0.211283	0.0499785	EDS5 HOMOLOGUE (EDS5H)	Encodes a homolog of the multidrug and toxin extrusion transporter ENHANCED DISEASE SUSCEPTIBILITY5 that is constitutively expressed in green tissues independent of pathogen infection and is expressed in the chloroplast envelope. Unlike EDS5, it does not contribute to pathogen-induced SA accumulation.
AT2G22080	-0.45693	0.00568292		transmembrane protein;(source:Araport11)
AT2G22170	-0.811059	0.0332195	PLAT DOMAIN PROTEIN 2 (PLAT2)	Lipase/lipooxygenase, PLAT/LH2 family protein;(source:Araport11)
AT2G22240	-0.297393	0.0164441	MYO-INOSITOL-1-PHOSPHATE SYNTHASE 2 (MIPS2)	** Referred to as MIPS1 in Mitsuhashi et al 2008. Myo-inositol-1-phosphate synthase isoform 2. Expressed in leaf, root and silique. Immunolocalization experiments with an antibody recognizing MIPS1, MIPS2, and MIPS3 showed endosperm localization.
AT2G22360	-0.346592	0.000484278	DNA J PROTEIN A6 (DJA6)	Essential for chloroplast iron?sulfur cluster biogenesis.
AT2G22900	-0.879427	1.44063e-05	MUCILAGE-RELATED10 (MUCI10)	Encodes MUCI10, a galactomannan-1,6-galactosyltransferase. MUCI10 likely decorates glucomannan, synthesized by CSLA2, with galactose residues in vivo. The degree of galactosylation is essential for the synthesis of the GGM backbone, the structure of cellulose, mucilage density, as well as the adherence of pectin.
AT2G23130	-0.699992	0.0110062	ARABINOGALACTAN PROTEIN 17 (AGP17)	AGP17 is a lysine-rich arabinogalactan-protein (AGP) and part of a multi-gene family of glycoproteins with approx. 50 members. It falls into one subclass with AGP18 and AGP19, other lysine-rich AGPs. 84% of its proline residues are hydroxylated to hydroproline and its heavy glycosylation accounts for appr. 69% of the molecular weight. The main glycosyl residues are arabinose (30.1%) and galactose…
AT2G23340	-0.97701	0.000369884	DREB AND EAR MOTIF PROTEIN 3 (DEAR3)	encodes a member of the DREB subfamily A-5 of ERF/AP2 transcription factor family. The protein contains one AP2 domain. There are 16 members in this subfamily including RAP2.1, RAP2.9 and RAP2.10.
AT2G23430	-0.362886	0.00778236	(ICK1)	Encodes a cyclin-dependent kinase inhibitor protein that functions as a negative regulator of cell division and promoter of endoreduplication. A member of seven KRP genes found in Arabidopsis thaliana. Differential expression patterns for distinct KRPs were revealed by in situ hybridization. Both SKP2b and RKP appear to be involved in the degradation of KRP1. Involved in trichome branching.
AT2G24270	-0.23522	0.0075386	ALDEHYDE DEHYDROGENASE 11A3 (ALDH11A3)	Encodes a protein with non-phosphorylating NADP-dependent glyceraldehyde-3-phosphate dehydrogenase activity. The activity of the enzyme was determined from leaf extracts; the enzyme has not been purified to confirm activity.
AT2G24280	-0.284604	0.0481792		alpha/beta-Hydrolases superfamily protein;(source:Araport11)
AT2G24570	-0.478227	0.0202458	WRKY DNA-BINDING PROTEIN 17 (WRKY17)	member of WRKY Transcription Factor; Group II-d; negative regulator of basal resistance to Pseudomonas syringae.
AT2G24940	-0.281857	0.00695426	MEMBRANE-ASSOCIATED PROGESTERONE BINDING PROTEIN 2 (MAPR2)	membrane-associated progesterone binding protein 2;(source:Araport11)
AT2G25430	-0.232202	0.00789604	(PICALM4A)	AP180 N-terminal homology domain, TPLATE complex protein involved in clathrin-mediated endocytosis.
AT2G25530	-0.512991	0.0426829		AFG1-like ATPase family protein;(source:Araport11)
AT2G25610	-0.311037	0.00288835	(VHA-C")	ATPase, F0/V0 complex, subunit C protein;(source:Araport11)
AT2G25625	-0.968498	0.000144842	CHLOROPLAST VESICULATION (CV)	Histone deacetylase-like protein;(source:Araport11). Induced by senescence and abiotic stresses.
AT2G26170	-0.330061	0.0253964	CYTOCHROME P450, FAMILY 711, SUBFAMILY A, POLYPEPTIDE 1 (CYP711A1)	Encodes a protein with similarity to thromboxane-A synthase, member of the CYP711A cytochrome P450 family. MAX1 is a specific repressor of vegetative axillary buds generated by the axillary meristem. Expressed in vascular traces in the rosette stem and axillary buds throughout plant development. Mutants have increased axillary branches. Along with MAX3,4 thought to mediate control of shoot branch…
AT2G27420	-0.971821	6.76732e-05		Cysteine proteinases superfamily protein;(source:Araport11)
AT2G27580	-0.345274	0.0174949	STRESS ASSOCIATED PROTEIN3 (SAP3)	Regulated by heat shock.
AT2G28250	-0.999521	0.000481	(NCRK)	Protein kinase superfamily protein;(source:Araport11)
AT2G28350	-0.324649	0.0227881	AUXIN RESPONSE FACTOR 10 (ARF10)	Involved in root cap cell differentiation.
AT2G28470	-0.366954	0.0369415	BETA-GALACTOSIDASE 8 (BGAL8)	putative beta-galactosidase (BGAL8 gene)
AT2G28550	-0.253116	0.00946612	RELATED TO AP2.7 (RAP2.7)	AP2 family transcription factor that is involved in regulation of flowering and innate immunity.Interacts with CRY2 to regulate CO and FT. TOE1 binds to activation domain of CO and binds CORE sequences of the FT promoter.TOE1/TOE2 are also targets of MiR172b and function in regulation of innate immunity.
AT2G28900	-0.721836	0.00813426	OUTER PLASTID ENVELOPE PROTEIN 16-1 (OEP16-1)	Encodes AtOEP16, a 16-KDa plastid outer membrane protein involved in plastid import of protochlorophyllide oxidoreductase A. Predominantly expressed in leaves and is also inducible by cold treatment.
AT2G29630	-0.473207	0.0195524	THIAMINC (THIC)	Encodes a protein involved in thiamine biosynthesis. The protein is an iron-sulfur cluster protein predicted to catalyze the conversion of 5-aminoimidazole ribonucleotide (AIR) to hydroxymethylpyrimidine phosphate (HMP-P). A severe reduction of THIC levels in plants decreases vitamin B1 (thiamin diphosphate (TPP)) levels and also leads to changes in the levels of numerous other metabolites since …
AT2G30150	-0.330215	0.0157683		UDP-Glycosyltransferase superfamily protein;(source:Araport11)
AT2G30620	-0.278294	0.00354247	HISTONE 1.2 (H1.2)	winged-helix DNA-binding transcription factor family protein;(source:Araport11)
AT2G30766	-1.19542	0.00162075	FE-UPTAKE-INDUCING PEPTIDE1 (FEP1)	Functions in iron homeostasis, activates iron deficiency response genes such as bHLH38, bHLH39, IRT1, and FRO2.
AT2G31490	-0.237915	0.0499249		neuronal acetylcholine receptor subunit alpha-5;(source:Araport11)
AT2G31670	-0.304746	0.00530676	UP3 (UP3)	Stress responsive alpha-beta barrel domain protein;(source:Araport11)
AT2G31680	-0.398176	0.017269	RAB GTPASE HOMOLOG A5D (RABA5d)	RAB GTPase homolog A5D;(source:Araport11)
AT2G32510	-1.48552	0.025559	MITOGEN-ACTIVATED PROTEIN KINASE KINASE KINASE 17 (MAPKKK17)	Member of MEKK subfamily involved in wound and JA induced signaling.Interacts with At5g40440, and activates At1g59580.
AT2G32580	-0.22642	0.0174949	(ELMO1)	Protein of unknown function (DUF1068). Mutants are defective in cell adhesion.
AT2G32990	-0.664118	0.00107026	GLYCOSYL HYDROLASE 9B8 (GH9B8)	glycosyl hydrolase 9B8;(source:Araport11)
AT2G33570	-0.494111	0.000367705	GALACTAN SYNTHASE 1 (GALS1)	glycosyltransferase family protein (DUF23);(source:Araport11)
AT2G33855	-0.34416	0.0249133		transmembrane protein;(source:Araport11)
AT2G34490	-0.907313	0.0103492	CYTOCHROME P450, FAMILY 710, SUBFAMILY A, POLYPEPTIDE 2 (CYP710A2)	Encodes a protein with C22-sterol desaturase activity. The enzyme was shown to catalyze the conversion of both 24-<i>epi</i>-campesterol and &beta;-sitosterol to brassicasterol and stigmasterol, respectively, in the presence of NADPH.
AT2G34560	-0.306895	0.030496	CONSERVED IN CILIATED SPECIES AND IN THE LAND PLANTS 1 (CCP1)	P-loop containing nucleoside triphosphate hydrolases superfamily protein;(source:Araport11)
AT2G34585	-0.470768	0.000173683		transmembrane protein;(source:Araport11)
AT2G34720	-0.426358	0.00019463	NUCLEAR FACTOR Y, SUBUNIT A4 (NF-YA4)	nuclear factor Y, subunit A4;(source:Araport11)
AT2G35470	-0.461334	0.00504927		ribosome maturation factor;(source:Araport11)
AT2G35620	-0.347692	1.1228e-05	FEI 2 (FEI2)	Encodes a plasma membrane localized leucine-rich repeat receptor kinase that is involved in cell wall elongation. Loss of function mutations of FEI1 and FEI2 exhibit defects in root and hypocotyl cell elongation. Double mutants are defective in cell wall biosynthesis and have thick hypocotyls, and short, thick roots.Mucilage is easily detached from fei2 mutants seeds, and forms a capsule that is …
AT2G35660	-0.288574	0.00910669	(CTF2A)	Encodes a member of a novel gene family with homology to known proteins involved in hydroxylation and oxidation of an aromatic ring.
AT2G35760	-0.618049	3.45058e-06	CASP-LIKE PROTEIN 2B2 (CASPL2B2)	Uncharacterized protein family (UPF0497);(source:Araport11)
AT2G35820	-0.364127	0.0469893		ureidoglycolate hydrolase;(source:Araport11)
AT2G35860	-0.571965	0.003715	FASCICLIN-LIKE ARABINOGALACTAN PROTEIN 16 PRECURSOR (FLA16)	Fasciclin-like arabinogalactan protein. Possibly involved in embryogenesis and seed development.
AT2G36145	-0.357968	0.010914		hypothetical protein;(source:Araport11)
AT2G36390	-0.348355	0.0154745	STARCH BRANCHING ENZYME 2.1 (SBE2.1)	Encodes a starch branching enzyme (EC.2.4.1.18) similar to SBE2 from maize and rice. Expressed throughout plant tissues. The mRNA is cell-to-cell mobile.
AT2G36570	-0.688929	0.0448895	PXY/TDR-CORRELATED 1 (PXC1)	Leucine-rich repeat protein kinase family protein;(source:Araport11)
AT2G36835	-0.309528	0.0220636		hypothetical protein;(source:Araport11)
AT2G36870	-0.541908	0.0103402	XYLOGLUCAN ENDOTRANSGLUCOSYLASE/HYDROLASE 32 (XTH32)	Encodes a xyloglucan endotransglycosylase/hydrolase. Protein sequence and phylogenetic analysis indicates that this enzyme resides in Group III-A of the XTH family, with high similarity to Tropaeolum majus (nasturtium) xyloglucanase 1 (TmNXG1). By sequence similarity to XTH31 (At3g44990) and in vivo analysis, likely to exhibit predominant xyloglucan endo-hydrolase activity (EC 3.2.1.151) with onl…
AT2G36880	-0.446673	4.81161e-05	METHIONINE ADENOSYLTRANSFERASE 3 (MAT3)	methionine adenosyltransferase 3;(source:Araport11)
AT2G37240	-0.41224	4.30267e-08		Thioredoxin superfamily protein;(source:Araport11)
AT2G37580	-0.982842	0.00623157	ARABIDOPSIS T??XICOS EN LEVADURA 33 (ATL33)	RING/U-box superfamily protein;(source:Araport11)
AT2G37630	-0.414935	0.00132427	ASYMMETRIC LEAVES 1 (AS1)	Encodes a MYB-domain protein involved in specification of the leaf proximodistal axis. Mutation results in lobed and dissected leaves with a characteristic asymmetry. Homologous to the Antirrhinum PHANTASTICA (PHAN) and maize ROUGH SHEATH2 (RS2) genes Asymmetric placement of auxin response at the distal leaf tip precedes visible asymmetric leaf growth. Acts alongside AXR1 to exclude BP expression…
AT2G37640	-0.593428	0.0421087	(EXP3)	member of Alpha-Expansin Gene Family. Naming convention from the Expansin Working Group (Kende et al, 2004. Plant Mol Bio). Involved in the formation of nematode-induced syncytia in roots of Arabidopsis thaliana.
AT2G37790	-0.441635	0.000312281	ALDO-KETO REDUCTASE FAMILY 4 MEMBER C10 (AKR4C10)	NAD(P)-linked oxidoreductase superfamily protein;(source:Araport11)
AT2G38010	-0.285296	0.0395376	NEUTRAL CERAMIDASE 2 (ATNCER2)	Apoplastic ceramidase which cleaves Phytophthora infestans?ceramide D (Pi-Cer D) from the plant pathogenic oomycete P. infestans. the resulting 9-methyl?branched sphingoid base is recognized by a plasma membrane lectin receptor?like kinase, RESISTANT TO DFPM-INHIBITION OF ABSCISIC ACID SIGNALING 2 (RDA2). The resulting 9-Methyl?branched sphingoid base is specific to microbes and induces plant imm…
AT2G38080	-0.72971	0.0328853	IRREGULAR XYLEM 12 (IRX12)	LAC4 appears to have laccase activity based on enzyme assays performed using lac4 mutants. These mutants also have reduced levels of lignin. LAC4 is expressed in vascular bundles and fibers and likely contributes to lignin biosynthesis, and hence cell wall biosynthesis, there. lac4/irx12 mutants have a mild irregular xylem phenotype.
AT2G38210	-0.804416	0.00520555	PUTATIVE PDX1-LIKE PROTEIN 4 (PDX1L4)	putative PDX1-like protein 4;(source:Araport11)
AT2G38230	-0.60477	3.55273e-05	PYRIDOXINE BIOSYNTHESIS 1.1 (PDX1.1)	Encodes a protein predicted to function in tandem with PDX2 to form glutamine amidotransferase complex with involved in vitamin B6 biosynthesis. The mRNA is cell-to-cell mobile.
AT2G38360	-0.608399	0.00515862	PRENYLATED RAB ACCEPTOR 1.B4 (PRA1.B4)	prenylated RAB acceptor 1.B4;(source:Araport11)
AT2G38540	-0.757898	8.72643e-07	LIPID TRANSFER PROTEIN 1 (LP1)	Non-specific lipid transfer protein. Binds calmodulin in a Ca2+-independent manner. Localized to the cell wall. Specifically expressed in L1 epidermal layer. Predicted to be a member of PR-14 pathogenesis-related protein family with the following members: At2g38540/LTP1, At2g38530/LTP2, At5g59320/LTP3, At5g59310/LTP4, At3g51600/LTP5, At3g08770/LTP6, At2g15050/LTP7, At2g18370/LTP8, At2g15325/LTP9,…
AT2G39010	-0.2773	0.025559	PLASMA MEMBRANE INTRINSIC PROTEIN 2E (PIP2E)	Plasma membrane intrinsic protein 2E.
AT2G39220	-0.523183	0.0426225	PATATIN-LIKE PROTEIN 6 (PLP6)	Phospholipase pPLAIIIa involved in seed germination and resistance to Turnip Crinkle Virus.
AT2G39240	-0.530155	0.0208614		RNA polymerase I specific transcription initiation factor RRN3 protein;(source:Araport11)
AT2G39700	-0.517323	0.00875772	EXPANSIN A4 (EXPA4)	putative expansin. Naming convention from the Expansin Working Group (Kende et al, 2004. Plant Mol Bio). Involved in the formation of nematode-induced syncytia in roots of Arabidopsis thaliana.
AT2G39710	-0.775771	9.95018e-06		Encodes a Cysteine-rich peptide (CRP) family protein
AT2G39720	-0.2381	0.0110062	RING-H2 FINGER C2A (RHC2A)	Encodes a putative RING-H2 finger protein RHC2a.
AT2G39770	-0.263434	0.0164081	CYTOKINESIS DEFECTIVE 1 (CYT1)	Encodes a GDP-mannose pyrophosphorylase/ mannose-1-pyrophosphatase. This enzyme provides GDP-mannose, which is used for cell wall carbohydrate biosynthesis and protein glycosylation as well as for ascorbate (vitamin C) biosynthesis. Mutations in this gene confer hypersensitivity to NH4+.
AT2G40380	-0.297315	0.0190104	PRENYLATED RAB ACCEPTOR 1.B2 (PRA1.B2)	prenylated RAB acceptor 1.B2;(source:Araport11)
AT2G40480	-0.637385	0.00127575		WEB family protein (DUF827);(source:Araport11)
AT2G41010	-0.707743	0.000242809	CALMODULIN (CAM)-BINDING PROTEIN OF 25 KDA (CAMBP25)	Encodes a novel calmodulin binding protein whose gene expression is induced by dehydration and ionic (salt) and non-ionic (mannitol) osmotic stress. Lines over-expressing this gene are more sensitive and anti-sense lines are more tolerant to osmotic stress, suggesting this gene may be a negative regulator of response to osmotic stress.
AT2G41040	-0.425474	0.00120397		Methyltransferase, located in chloroplast, involved in response to karrikin.
AT2G41140	-0.344669	0.00924633	CDPK-RELATED KINASE 1 (CRK1)	Encodes CDPK-related kinase 1 (CRK1).
AT2G42530	-0.650711	0.010905	COLD REGULATED 15B (COR15B)	Encodes COR15B, a protein that protects chloroplast membranes during freezing.
AT2G42540	-1.05175	0.0163875	COLD-REGULATED 15A (COR15A)	A cold-regulated gene whose product is targeted to the chloroplast. Cor15am protects stromal proteins from aggregation under various stress conditions. Constitutive expression increases freezing tolerance in protoplasts in vitro and chloroplasts in vivo. NMR and x-ray diffraction studies suggest that COR15a alters the intrinsic curvature of the inner membrane of chloroplast envelope. Late Embryog…
AT2G42880	-0.209863	0.0492035	MAP KINASE 20 (MPK20)	member of MAP Kinase
AT2G43240	-0.377613	0.00789293		Nucleotide-sugar transporter family protein;(source:Araport11)
AT2G43440	-1.45361	6.78024e-06		F-box and associated interaction domains-containing protein;(source:Araport11)
AT2G43445	-0.768685	0.0252672		F-box and associated interaction domains-containing protein;(source:Araport11)
AT2G43710	-0.22357	0.010614	SUPPRESSOR OF SA INSENSITIVE 2 (SSI2)	Encodes a stearoyl-ACP desaturase, involved in fatty acid desaturation. The ssi2 mutants have increased 18:0 and reduced 18:1 fatty acids. Exogenous application of glycerol to wild type plants mimics the ssi2 mutant phenotype. The altered 18:1 fatty acid content in the ssi2 mutants has an impact on SA- and JA-mediated defense signaling. ssi2 mutants resulted in hyper-resistance to green peach aph…
AT2G44310	-0.442928	0.0224993		Calcium-binding EF-hand family protein;(source:Araport11)
AT2G44430	-0.349482	0.010809		DNA-binding bromodomain-containing protein;(source:Araport11)
AT2G44670	-0.63047	0.00127676		senescence-associated family protein (DUF581);(source:Araport11)
AT2G44770	-0.316135	0.0135198	(ELMOD_B)	Acts upstream of aperture proteins, their expression levels influence the number of aperture domains that form on the surface of developing pollen grains.
AT2G44940	-0.483233	0.00402328	ETHYLENE-RESPONSIVE TRANSCRIPTION FACTOR 34 (ERF34)	encodes a member of the DREB subfamily A-4 of ERF/AP2 transcription factor family. The protein contains one AP2 domain. There are 17 members in this subfamily including TINY.
AT2G46170	-0.260337	0.0469586	RETICULON-LIKE B 5 (RTNLB5)	Reticulon family protein;(source:Araport11)
AT2G46535	-0.713607	0.00409717		hypothetical protein;(source:Araport11)
AT2G46630	-0.534006	0.00135404		serine/arginine repetitive matrix protein;(source:Araport11)
AT2G46830	-0.266672	0.0470955	CIRCADIAN CLOCK ASSOCIATED 1 (CCA1)	Encodes a transcriptional repressor that performs overlapping functions with LHY in a regulatory feedback loop that is closely associated with the circadian oscillator of Arabidopsis. Binds to the evening element in the promoter of TOC1 and represses TOC1 transcription. CCA1 and LHY colocalize in the nucleus and form heterodimers in vivo. CCA1 and LHY function synergistically in regulating circad…
AT2G46915	-0.253269	0.0170954		DUF3754 family protein, putative (DUF3754);(source:Araport11)
AT2G47840	-0.432438	0.000298574	TRANSLOCON AT THE INNER ENVELOPE MEMBRANE OF CHLOROPLASTS 20-II (Tic20-II)	Encodes a component of the TIC (translocon at the inner envelope membrane of chloroplasts) protein translocation machinery mediating the protein translocation across the inner envelope of plastids. The Arabidopsis genome encodes four Tic20 homologous proteins, AT1G04940(Tic20-I), AT2G47840(Tic20-II), AT4G03320(Tic20-IV) and AT5G55710(Tic20-V).
AT2G47890	-0.631519	0.00185266	B-BOX PROTEIN 11 (BBX11)	Acts as a positive regulator of red light signaling; overexpression causes markedly shortened hypocotyls under various light states. Binds to the HY5 promoter to activate its transcription, while both BBX21 and HY5 associate with its promoter to positively regulate its expression. T
AT2G47970	-0.415673	0.00348646		Nuclear pore localization protein NPL4;(source:Araport11)
AT3G01120	-0.300094	1.11229e-05	METHIONINE OVERACCUMULATION 1 (MTO1)	encodes a cystathionine gamma-synthase, which performs the first committed step in methionine biosynthesis. A conserved motif of 13 amino acids in the first exon is required for posttranscriptional autoregulation. This enzyme shares the same substrate as threonine synthase (TS) and its absence transcriptionally affects 8 genes in the genome.
AT3G01210	-0.477426	0.000284438	BPA1 LIKE 6 (BPL6)	ACD11 binding partner, may be involved in negative regulation of ROS-mediated defense response.
AT3G01470	-0.472939	0.000383277	HOMEOBOX 1 (HB-1)	Encodes a homeodomain leucine zipper class I (HD-Zip I) transcriptional activator involved in leaf and hypocotyl development. Its promoter is bound by PIF1 which likely regulates its expression. Its translation is regulated by a conserved upstream ORF (CPuORF33).
AT3G01510	-0.285818	0.046716	LIKE SEX4 1 (LSF1)	Encodes a putative phosphatase, LSF1, required for normal starch turnover in leaves.
AT3G01820	-0.41273	0.0113176		P-loop containing nucleoside triphosphate hydrolases superfamily protein;(source:Araport11)
AT3G02230	-0.778206	0.000723759	REVERSIBLY GLYCOSYLATED POLYPEPTIDE 1 (RGP1)	RGP1 is a UDP-arabinose mutase that catalyzes the interconversion between the pyranose and furanose forms of UDP-L-arabinose. It appears to be required for proper cell wall formation. rgp1/rgp2 (at5g15650) double mutants have a male gametophyte lethal phenotype. RGP1 fusion proteins can be found in the cytosol and peripherally associated with the Golgi apparatus. The mRNA is cell-to-cell mobile.
AT3G02250	-0.463154	1.5382e-05	(RRT2)	O-fucosyltransferase family protein;(source:Araport11)
AT3G02350	-0.182406	0.0356206	GALACTURONOSYLTRANSFERASE 9 (GAUT9)	Encodes a protein with putative galacturonosyltransferase activity. The mRNA is cell-to-cell mobile.
AT3G02730	-0.236803	0.00870108	THIOREDOXIN F-TYPE 1 (TRXF1)	Encodes a type-f thioredoxin. Has a role in the short-term activation of carbon metabolism. Loss affects growth under short-day conditions.
AT3G02750	-0.217643	0.0313391		Protein phosphatase 2C family protein;(source:Araport11)
AT3G02830	-0.355247	0.000531106	ZINC FINGER PROTEIN 1 (ZFN1)	Encodes a zinc finger protein that binds to PORA mRNA in vivo and recruits the Pfr form of phytochrome to the 5&#8242;-UTR of PORA mRNA to regulate translation of the mRNA.
AT3G03250	-0.390112	1.09951e-05		Is thought to encode a cytosolic UDP-glucose pyrophosphorylase with strong similarity to potato UTP--glucose-1-phosphate uridylyltransferase. Downregulated by flooding.
AT3G03450	-0.658658	0.014547	RGA-LIKE 2 (RGL2)	Encodes a DELLA protein, a member of the GRAS superfamily of putative transcription factors. DELLA proteins restrain the cell proliferation and expansion that drives plant growth. Negative regulator of the response to GA in controlling seed germination. GA triggers the degradation of RGL2 protein in a process blocked by both proteasome inhibitors and serine/threonine phosphatase inhibitors. The p…
AT3G03520	-0.639112	1.36802e-05	NON-SPECIFIC PHOSPHOLIPASE C3 (NPC3)	Lysophosphatidic acid phosphatase highly expressed during phosphate starvation and abiotic stresses. Role in lipid synthesis.
AT3G03550	-0.482994	0.00585582	ARABIDOPSIS T??XICOS EN LEVADURA 51 (ATL51)	RING/U-box superfamily protein;(source:Araport11)
AT3G03770	-0.33625	0.0154998		Leucine-rich repeat protein kinase family protein;(source:Araport11)
AT3G03780	-0.464435	0.0424561	METHIONINE SYNTHASE 2 (MS2)	Encodes a cytosolic methionine synthase, involved in methionine regeneration via the activated methyl cycle (or SAM cycle)
AT3G04140	-0.494929	9.75929e-05		Ankyrin repeat family protein;(source:Araport11)
AT3G04590	-0.303658	0.0332166	AT-HOOK MOTIF NUCLEAR LOCALIZED PROTEIN 14 (AHL14)	AHL proteins contain two conserved structural units, the AT-hook motif and DUF296 domain.
AT3G05030	-0.456514	0.00690437	SODIUM HYDROGEN EXCHANGER 2 (NHX2)	Encodes a vacuolar K+/H+ exchanger essential for active K+ uptake at the tonoplast and involved in regulating stomatal closure.
AT3G06035	-0.835632	4.62895e-05		Glycoprotein membrane precursor GPI-anchored;(source:Araport11)
AT3G06125	-0.380975	0.00185893	SHORT OPEN READING FRAME 22 (SORF22)	Unknown gene The mRNA is cell-to-cell mobile.
AT3G06180	-0.493473	0.0204732		Ribosomal protein L34e superfamily protein;(source:Araport11)
AT3G06310	-0.348927	0.024516		Cox19-like CHCH family protein;(source:Araport11)
AT3G06410	-0.46776	6.08706e-06		Zinc finger C-x8-C-x5-C-x3-H type family protein;(source:Araport11)
AT3G06550	-0.440356	0.000712286	REDUCED WALL ACETYLATION 2 (RWA2)	Encodes a homolog of the protein Cas1p known to be involved in polysaccharide O-acetylation in Cryptococcus neoformans. Mutants show reduced cell wall polysaccharide acetylation and increased resistance to Botrytis cinerea. The protein is expressed in the Golgi and is involved in the acetylation of xylan during secondary wall biosynthesis.
AT3G07390	-0.385019	0.00527006	AUXIN-INDUCED IN ROOT CULTURES 12 (AIR12)	isolated from differential screening of a cDNA library from auxin-treated root culture. sequence does not show homology to any known proteins and is predicted to be extracellular. The mRNA is cell-to-cell mobile.
AT3G07910	-0.291909	0.041093		reactive oxygen species modulator-like protein;(source:Araport11)
AT3G08730	-0.425311	0.000382027	PROTEIN-SERINE KINASE 1 (PK1)	Encodes a protein-serine kinase that phosphorylates ribosomal protein in vitro. Activation of AtS6k is regulated by 1-naphthylacetic acid and kinetin, at least in part, via a lipid kinase-dependent pathway. Involved in translational up-regulation of ribosomal proteins. Phosphorylated by PDK1. Interacts with RAPTOR1, which in turn interacts with TOR. SPK6 activity is affected by osmotic stress, an…
AT3G09540	-0.588103	1.09951e-05		Pectin lyase-like superfamily protein;(source:Araport11)
AT3G09550	-0.509729	0.0450427		Ankyrin repeat family protein;(source:Araport11)
AT3G10080	-0.366807	0.0242594		RmlC-like cupins superfamily protein;(source:Araport11)
AT3G10525	-0.645245	0.00185706	LOSS OF GIANT CELLS FROM ORGANS (LGO)	Encodes LGO (loss of giant cells from organs) required for endoreduplication in sepal giant cell formation. Giant cells in both leaves and sepals are absent in lgo mutants. LGO is a member of a plant specific cell cycle inhibitor family SIAMESE and was originally named as SMR1(SIAMESE RELATED 1).
AT3G10760	-0.24186	0.0420942		Homeodomain-like superfamily protein;(source:Araport11)
AT3G11110	-0.527678	0.000390751	ARABIDOPSIS T??XICOS EN LEVADURA 66 (ATL66)	RING/U-box superfamily protein;(source:Araport11)
AT3G12120	-0.46274	8.7507e-06	FATTY ACID DESATURASE 2 (FAD2)	Major enzyme responsible for the synthesis of 18:2 fatty acids in the endoplasmic reticulum. Contains His-rich motifs, which contribute to the interaction with the electron donor cytochrome b5. Mutations in this gene suppress the low temperature-induced phenotype of Arabidopsis tocopherol-deficient mutant vte2.
AT3G12750	-0.504494	0.0116738	ZINC TRANSPORTER 1 PRECURSOR (ZIP1)	A member of Zrt- and Irt-related protein (ZIP) family. transcript is induced in response to zinc deficiency in the root.
AT3G13040	-0.193198	0.0228556	(GAMMAMYB2)	myb-like HTH transcriptional regulator family protein;(source:Araport11)
AT3G13110	-0.59436	0.00445101	SERINE ACETYLTRANSFERASE 2;2 (SERAT2;2)	Encodes a mitochondrial serine O-acetyltransferase involved in sulfur assimilation and cysteine biosynthesis. Expressed in the vascular system.
AT3G13570	-0.30561	0.040139	SC35-LIKE SPLICING FACTOR 30A (SCL30A)	encodes an SC35-like splicing factor of 30 kD that is localized to the nuclear specks. Barta et al (2010) have proposed a nomenclature for Serine/Arginine-Rich Protein Splicing Factors (SR proteins): Plant Cell. 2010, 22:2926.
AT3G14200	-0.324263	0.00024143		Chaperone DnaJ-domain superfamily protein;(source:Araport11)
AT3G14395	-1.36816	0.0301895	MITE ATTACK TRIGGERED IMMUNITY 1 (MATI)	Protein Involved in the Regulation of Herbivore-Associated Signaling Pathways, affecting the expression of genes involved in biosynthesis and signaling of the jasmonic acid and salicylic acid hormones.
AT3G14720	-0.981632	3.02529e-12	MAP KINASE 19 (MPK19)	member of MAP Kinase The mRNA is cell-to-cell mobile.
AT3G14810	-0.324085	0.00518844	MECHANOSENSITIVE CHANNEL OF SMALL CONDUCTANCE-LIKE 5 (MSL5)	mechanosensitive channel of small conductance-like 5;(source:Araport11)
AT3G15020	-0.571386	0.000735503	MITOCHONDRIAL MALATE DEHYDROGENASE 2 (mMDH2)	Lactate/malate dehydrogenase family protein;(source:Araport11)
AT3G15030	-0.403263	0.00585582	TCP FAMILY TRANSCRIPTION FACTOR 4 (TCP4)	Arabidopsis thaliana TCP family transcription factor. Regulated by miR319. Involved in heterchronic regulation of leaf differentiation. Promotes hypocotyl elongation when hyperactivated. Enhance hypocotyl cell elongation by directly activating YUC5.
AT3G15360	-0.277858	0.0107967	THIOREDOXIN M-TYPE 4 (TRX-M4)	encodes a prokaryotic thioredoxin The mRNA is cell-to-cell mobile.
AT3G15650	-1.46304	0.000254274		alpha/beta-Hydrolases superfamily protein;(source:Araport11)
AT3G15990	-0.61343	0.0149368	SULFATE TRANSPORTER 3;4 (SULTR3;4)	Vascular cambium-localized sulfate transporter, mediates xylem-to-phloem transfer of phosphorus. 2 for its preferential distribution
AT3G16140	-0.246798	0.0244457	PHOTOSYSTEM I SUBUNIT H-1 (PSAH-1)	Encodes subunit H of photosystem I reaction center subunit VI.
AT3G16570	-0.603904	0.000285121	RAPID ALKALINIZATION FACTOR 23 (RALF23)	Encodes RALF23, a member of a diversely expressed predicted peptide family showing sequence similarity to tobacco Rapid Alkalinization Factor (RALF), and is believed to play an essential role in the physiology of Arabidopsis. Consists of a single exon and is characterized by a conserved C-terminal motif and N-terminal signal peptide. RALF23 is significantly downregulated by brassinolide treatment…
AT3G16910	-0.440683	8.06639e-06	ACYL-ACTIVATING ENZYME 7 (AAE7)	Encodes a peroxisomal protein with acetyl-CoA synthetase activity that is responsible for the activation of acetate for entry into the glyoxylate cycle.
AT3G17390	-0.457808	0.0450427	METHIONINE OVER-ACCUMULATOR 3 (MTO3)	S-adenosylmethionine synthetase
AT3G17840	-0.527371	0.0213441	RECEPTOR-LIKE KINASE 902 (RLK902)	Encodes a receptor-like kinase found at the cell surface of various tissues. Its function remains unknown.
AT3G17930	-0.251135	0.000182005	DEFECTIVE ACCUMULATION OF CYTOCHROME B6/F COMPLEX (DAC)	Encodes a thylakoid membrane protein involved in the accumulation of the cytochrome b6/f complex.
AT3G18280	-0.515943	0.00122209	TRACHEARY ELEMENT DIFFERENTIATION-RELATED 4 (TED4)	Bifunctional inhibitor/lipid-transfer protein/seed storage 2S albumin superfamily protein;(source:Araport11)
AT3G18295	-0.454559	0.0376446		DUF1639 family protein, putative (DUF1639);(source:Araport11)
AT3G18950	-0.586775	0.0367462	ABA-INDUCED WD40 REPEAT 1 (AIW1)	Transducin/WD40 repeat-like superfamily protein;(source:Araport11)
AT3G19000	-0.487578	0.00634886		2-oxoglutarate (2OG) and Fe(II)-dependent oxygenase superfamily protein;(source:Araport11)
AT3G19030	-0.548252	0.00900056		transcription initiation factor TFIID subunit 1b-like protein;(source:Araport11)
AT3G19150	-0.483377	0.003916	KIP-RELATED PROTEIN 6 (KRP6)	Kip-related protein (KRP) gene, encodes CDK (cyclin-dependent kinase) inhibitor (CKI), negative regulator of cell division. Binds to D type cyclins. A member of seven KRP genes found in Arabidopsis thaliana. Differential expression patterns for distinct KRPs were revealed by in situ hybridization. KRP6 appears to be targeted for degradation by RHF1a and RHF2a to allow mitotic divisions during gam…
AT3G19370	-0.510518	0.0153375		filament-like protein (DUF869);(source:Araport11)
AT3G19680	-0.731689	0.0133974		hypothetical protein (DUF1005);(source:Araport11)
AT3G19720	-0.254646	0.00910669	ACCUMULATION AND REPLICATION OF CHLOROPLAST 5 (ARC5)	Encodes a novel chloroplast division protein. Mutants of exhibit defects in chloroplast constriction, have enlarged, dumbbell-shaped chloroplasts. The ARC5 gene product shares similarity with the dynamin family of GTPases, which mediate endocytosis, mitochondrial division, and other organellar fission and fusion events in eukaryotes. Phylogenetic analysis showed that ARC5 is related to a group of…
AT3G20240	-0.35229	0.0217667		Mitochondrial substrate carrier family protein;(source:Araport11)
AT3G21190	-0.50798	0.00114287	MANNAN SYNTHESIS RELATED 1 (MSR1)	O-fucosyltransferase family protein;(source:Araport11)
AT3G21890	-1.2479	0.000998661	B-BOX DOMAIN PROTEIN 31 (BBX31)	Encodes a microprotein that delays floral transition by forming a complex with CONSTANS (CO) and the co-repressor protein TOPLESS.
AT3G22550	-0.716973	2.24533e-05	(FLZ8)	Enhances SnRK1 signaling and bridges the SnRK1-RAPTOR1B association; sugar-TOR signaling promotes the level of FLZ8 through histone modifications. Loss of FLZ8 leads to TOR hyperactivation and enhanced stress sensitivity.
AT3G22840	-0.737656	0.00990766	EARLY LIGHT-INDUCABLE PROTEIN (ELIP1)	Encodes an early light-inducible protein.
AT3G23000	-0.595619	0.000512054	CBL-INTERACTING PROTEIN KINASE 7 (CIPK7)	Encodes a serine/threonine protein kinase with similarities to CBL-interacting protein kinases, SNF1 and SOS2. The mRNA is cell-to-cell mobile.
AT3G23090	-0.644433	0.0125907		Member of the microtubule regulatory protein WVD2/WDL family WDL3 stabilizes cortical microtubules and is involved in light induced hypocotyl elongation. WDL3 is ubiquinated by COP1, leading to its degadation in the dark,
AT3G23210	-0.745117	1.21132e-09	BASIC HELIX-LOOP-HELIX 34 (bHLH34)	bHLH34 is a basic helix loop helix transcription factor. It can bind GAGA and E-box cis elements.It is induced by abiotic stressors including ABA, salt and glucose. PGR, a plasma membrane glucose responsive regulator is a target of bHLH34. Involved in Fe regulation.
AT3G23810	-0.935555	2.06619e-05	S-ADENOSYL-L-HOMOCYSTEINE (SAH) HYDROLASE 2 (SAHH2)	S-adenosyl-l-homocysteine (SAH) hydrolase 2;(source:Araport11)
AT3G23820	-0.410211	0.000512054	UDP-D-GLUCURONATE 4-EPIMERASE 6 (GAE6)	Encodes a UDP-D-glucuronate 4-epimerase involved in pectin biosynthesis in the cell wall and affects cell wall integrity and immunity to fungi and bacteria. The mRNA is cell-to-cell mobile.
AT3G24030	-0.378642	0.0179547		hydroxyethylthiazole kinase family protein;(source:Araport11)
AT3G24050	-0.293142	0.0153842	GATA TRANSCRIPTION FACTOR 1 (GATA1)	Encodes a member of the GATA factor family of zinc finger transcription factors.
AT3G24150	-0.441811	0.000715651	KINASE-INDUCIBLE DOMAIN INTERACTING8 (KIX8)	hypothetical protein;(source:Araport11)
AT3G24190	-0.34875	0.0132993	(ABC1K6)	ABC1-type kinase, located in chloroplast, involved in protein phosphorylation.
AT3G24770	-0.364303	0.00371655	CLAVATA3/ESR-RELATED 41 (CLE41)	Belongs to a large gene family, called CLE for CLAVATA3/ESR-related, encoding small peptides with conserved carboxyl termini. The C-terminal 12 amino acid sequence of CLE41 is identical to that of a dodeca peptide (TDIF, tracheary element differentiation inhibitory factor) isolated from Arabidopsis and functions as a suppressor of plant stem cell differentiation. TDIF sequence is also identical t…
AT3G25700	-0.621596	7.91579e-05		Eukaryotic aspartyl protease family protein;(source:Araport11)
AT3G26950	-0.298636	0.00483731		transmembrane protein;(source:Araport11)
AT3G27350	-0.396291	0.0142582		transcriptional regulator ATRX-like protein;(source:Araport11)
AT3G27570	-0.430219	8.08919e-05		Sucrase/ferredoxin-like family protein;(source:Araport11)
AT3G28270	-0.427409	0.0486281	AT14A-LIKE1 (AFL1)	AFL1 was first identified by immunoscreening an Arabidopsis expression library with antisera recognizing mammalian &#946;1-integrin. It is a peripheral membrane protein associated with endomembranes and plasmamembrane. Based on overexpression and knockdown phenotypes, AFL1 is postulated to function in regulation of growth and proline accumulation in response to drought. AFL1 protein co-localizes …
AT3G28840	-0.878279	0.0111803		hypothetical protein (DUF1216);(source:Araport11)
AT3G28920	-0.511256	1.28344e-05	HOMEOBOX PROTEIN 34 (HB34)	homeobox protein 34;(source:Araport11)
AT3G44100	-0.339415	0.0363636		MD-2-related lipid recognition domain-containing protein;(source:Araport11)
AT3G44450	-0.657315	5.37411e-08	BLUE-LIGHT INHIBITOR OF CRYPTOCHROMES 2 (BIC2)	Plant specific protein.BIC1 and BIC2 inhibit cryptochrome function by blocking blue light-dependent cryptochrome dimerization.Light activated transcription of BICs is mediated by cryptochromes.
AT3G44820	-0.390831	0.00116245		Phototropic-responsive NPH3 family protein;(source:Araport11)
AT3G44990	-0.738994	0.0032998	XYLOGLUCAN ENDOTRANSGLUCOSYLASE/HYDROLASE 31 (XTH31)	Encodes a xyloglucan endotransglycosylase/hydrolase. Protein sequence and phylogenetic analysis indicates that this enzyme resides in Group III-A of the XTH family, with high similarity to Tropaeolum majus (nasturtium) xyloglucanase 1 (TmNXG1).Enzyme kinetic analysis indicates predominant xyloglucan endo-hydrolase activity (EC 3.2.1.151) with only limited potential to act as a xyloglucan endo-tra…
AT3G45210	-0.29982	0.046716		transcription initiation factor TFIID subunit (Protein of unknown function, DUF584);(source:Araport11)
AT3G46130	-0.337433	0.00915191	MYB DOMAIN PROTEIN 48 (MYB48)	Encodes a putative transcription factor (MYB48) that functions to regulate flavonol biosynthesis primarily in cotyledons.
AT3G46450	-0.385386	0.00572844		SEC14 cytosolic factor family protein / phosphoglyceride transfer family protein;(source:Araport11)
AT3G46550	-0.43356	0.00131784	SALT OVERLY SENSITIVE 5 (SOS5)	Isolated in a screen for salt hypersensitive mutants. Mutants have thinner cell walls, abnormal siliques and root growth is inhibited under salt stress. The gene has similarity to arabinogalactan proteins and domains associated with cell adhesion.SOS5 is required for normal mucilage adherence to seeds.
AT3G46970	-0.588628	3.45058e-06	ALPHA-GLUCAN PHOSPHORYLASE 2 (PHS2)	Encodes a cytosolic alpha-glucan phosphorylase. In vitro, the enzyme has a preference for branched polysaccharides, such as glycogen.
AT3G47500	-0.32075	0.000175674	CYCLING DOF FACTOR 3 (CDF3)	Dof-type zinc finger domain-containing protein, identical to H-protein promoter binding factor-2a GI:3386546 from (Arabidopsis thaliana). Interacts with LKP2 and FKF1, but its overexpression does not change flowering time under short or long day conditions.
AT3G47640	-0.856142	0.0135697	POPEYE (PYE)	Encodes POPEYE (PYE), a bHLH transcription factor regulating response to iron deficiency in Arabidopsis roots.
AT3G48460	-0.570369	0.0258632	SEED FATTY ACID REDUCER 4 (SFAR4)	GDSL-motif esterase/acyltransferase/lipase. Enzyme group with broad substrate specificity that may catalyze acyltransfer or hydrolase reactions with lipid and non-lipid substrates.
AT3G48690	-0.385744	0.0389269	(CXE12)	Encodes a protein with carboxylesterase whose activity was tested using both pNA and 2,4-D-methyl.
AT3G49220	-0.428893	1.22995e-05	PECTIN METHYLESTERASE 34 (PME34)	Pectin methylesterase involved in transpiration, heat tolerance.
AT3G50760	-0.625057	0.0164083	GALACTURONOSYLTRANSFERASE-LIKE 2 (GATL2)	Encodes a protein with putative galacturonosyltransferase activity. The mRNA is cell-to-cell mobile.
AT3G51820	-0.201146	0.0403581	(G4)	Encodes a protein with chlorophyll synthase activity. This enzyme has been shown to perform the esterification of chlorophyllide (a and b), the last step of chlorophyll biosynthesis. Although it can use either geranylgeranyl pyrophosphate (GGPP) or phytyl pyrophosphate (PhyPP) as substrates, the esterification reaction was faster with GGPP than with PhyPP.
AT3G52180	-0.552187	0.000613025	STARCH-EXCESS 4 (SEX4)	Encodes a plant-specific glucan phosphatase that contains a noncatalytic carbohydrate-binding module as well as a dual specificity protein phosphatase domain. SEX4 can dephosphorylate C6- and C3-glucosyl residues on native starch grains and related maltodextrin compounds in vitro. This protein interacts with the plant SnRK AKIN11, binds starch, and is localized in the chloroplast. sex4 mutants ha…
AT3G52340	-0.356009	0.00464868		sucrose-phosphatase (SPP2)
AT3G52370	-0.706996	0.000203618		Fasciclin-like arabinogalactan protein. Possibly involved in embryogenesis and seed development.
AT3G52470	-0.361405	0.00481322		Late embryogenesis abundant (LEA) hydroxyproline-rich glycoprotein family;(source:Araport11)
AT3G52710	-0.455612	0.00354247		hypothetical protein;(source:Araport11)
AT3G52740	-0.41713	0.0317692	BLUE-LIGHT INHIBITOR OF CRYPTOCHROMES 1 (BIC1)	Plant specific protein.BIC1 and BIC2 inhibit cryptochrome function by blocking blue light-dependent cryptochrome dimerization.Light activated transcription of BICs is mediated by cryptochromes.
AT3G52930	-0.41137	0.000400706	FRUCTOSE-BISPHOSPHATE ALDOLASE 8 (FBA8)	Fructose 1,6-biphosphate aldolase.
AT3G53620	-0.444515	0.000341743	PYROPHOSPHORYLASE 4 (PPa4)	Encodes a soluble protein with inorganic pyrophosphatase activity that is highly specific for Mg-inorganic pyrophosphate. The mRNA is cell-to-cell mobile.
AT3G53720	-0.371353	0.0226468	CATION/H+ EXCHANGER 20 (CHX20)	member of Putative Na+/H+ antiporter family. Involved in the osmoregulation through K(+) fluxes and possibly pH modulation of an active endomembrane system in guard cells.
AT3G53730	-0.446188	0.0108495		Histone superfamily protein;(source:Araport11)
AT3G54140	-0.36749	0.00350251	NRT1/ PTR FAMILY 8.1 (NPF8.1)	Encodes a di- and tri-peptide transporter that recognizes a variety of different amino acid combinations. GFP-tagged PTR1 localizes to the plasma membrane and has 8 to 11 predicted transmembrane domains. PTR1 is expressed in a number of different vascular tissues throughout the plant based on promoter:GUS expression analysis. ptr1 mutants have a lower dry weight than wild type plants when both ar…
AT3G54810	-0.672991	0.00366178	BLUE MICROPYLAR END 3 (BME3)	Encodes a protein containing a GATA type zinc finger domain that is expressed in the embryo axis and involved in germination. Mutants have a reduced rate of germination even when stratified.
AT3G54830	-0.326902	0.0210783		Transmembrane amino acid transporter family protein; CONTAINS InterPro DOMAIN/s: Amino acid transporter, transmembrane (InterPro:IPR013057); BEST Arabidopsis thaliana protein match is: Transmembrane amino acid transporter family protein (TAIR:AT2G39130.1). Note that a different cDNA sequence has been reported (see Community Comments).
AT3G55290	-0.667624	0.0379827	SHORT-CHAIN DEHYDROGENASE/REDUCTASE ISOFORM D (SDRD)	NAD(P)-binding Rossmann-fold superfamily protein;(source:Araport11)
AT3G55440	-0.223051	0.0479306	TRIOSEPHOSPHATE ISOMERASE (TPI)	Encodes triosephosphate isomerase.
AT3G55760	-0.420272	0.0253649	LIKE EARLY STARVATION (LESV)	Alters the glucan structures at the starch granule surface and thereby influences the action of both starch-synthesizing and -degrading enzymes.
AT3G56200	-0.526875	0.00706235	(ATAVT6C)	Encodes a putative amino acid transporter. The mRNA is cell-to-cell mobile.
AT3G56290	-0.448111	0.0018528		potassium transporter;(source:Araport11)
AT3G56360	-0.677705	2.77882e-07		hypothetical protein;(source:Araport11)
AT3G57062	-0.460823	6.32867e-05		transmembrane protein;(source:Araport11)
AT3G57400	-0.272655	0.0117621		transmembrane protein;(source:Araport11)
AT3G59050	-0.298411	0.0139572	POLYAMINE OXIDASE 3 (PAO3)	Encodes a polyamine oxidase.
AT3G60080	-0.407772	0.00120397	BCA2A ZINC FINGER ATL 13 (BTL13)	RING/U-box superfamily protein;(source:Araport11)
AT3G61130	-0.27201	0.00347694	GALACTURONOSYLTRANSFERASE 1 (GAUT1)	Encodes a protein with putative galacturonosyltransferase activity. The mRNA is cell-to-cell mobile.
AT3G61200	-0.310151	0.0475875		Thioesterase superfamily protein;(source:Araport11)
AT3G61750	-0.695656	5.37717e-06		Cytochrome b561/ferric reductase transmembrane with DOMON related domain-containing protein;(source:Araport11)
AT3G61950	-0.496008	0.0499785	MYC-TYPE TRANSCRIPTION FACTOR 67 (MYC67)	MYC-type transcription factor which interacts with ICE1 and negatively regulates cold-responsive genes and cold tolerance.
AT3G62660	-0.306427	0.00748895	GALACTURONOSYLTRANSFERASE-LIKE 7 (GATL7)	Encodes a protein with putative galacturonosyltransferase activity.
AT3G62810	-0.441469	0.024516	(LYRM7)	complex 1 family protein / LVR family protein;(source:Araport11)
AT3G63110	-0.582867	0.0150292	ISOPENTENYLTRANSFERASE 3 (IPT3)	Encodes cytokinin synthase involved in cytokinin biosynthesis. IPT3 subcellular localization is modulated by farnesylation- when farnesylated it is localized to the nucleus, otherwise to the chloroplast.
AT3G63120	-0.459695	0.000875726	CYCLIN P1;1 (CYCP1;1)	cyclin p1;(source:Araport11)
AT3G63200	-0.840493	2.08849e-09	PATATIN-LIKE PROTEIN 9 (PLP9)	PATATIN-like protein 9;(source:Araport11)
AT3G63530	-0.378331	0.0277674	BIG BROTHER (BB)	Encodes a novel E3 ubiquitin ligase that acts as a central negative regulator of Arabidopsis floral organ size. Organ size is limited by restricting the period of proliferative growth, rather than the rate of growth and appears to act in a novel pathway, independent of ANT and JAG. Both mRNA and protein are expressed in all actively growing regions of the plant and the vasculature and the protein…
AT3G63540	-0.300929	0.0275213		Conceptual translation of this open reading frame gave the sequence of a 229-residue hypothetical protein that contains the same sequence as the mature A. thaliana chloroplast luminal 19-kDa protein linked to a putative signal sequence. Protein P82658.
AT4G00030	-0.336005	0.0193385	FIBRILLIN9 (FBN9)	Putative fibrillin, located in chloroplast, involved in photosynthesis.
AT4G00040	-0.37537	0.00453915		Chalcone and stilbene synthase family protein;(source:Araport11)
AT4G00050	-0.508019	0.00236579	UNFERTILIZED EMBRYO SAC 10 (UNE10)	Encodes a phytochrome interacting factor that inhibits phytochrome A-mediated far-red light responses and binds to promoter regions of AT2G46970 and AT3G62090.
AT4G00150	-0.451106	0.00370119	HAIRY MERISTEM 3 (HAM3)	Belongs to one of the LOM (LOST MERISTEMS) genes: AT2G45160 (LOM1), AT3G60630 (LOM2) and AT4G00150 (LOM3). LOM1 and LOM2 promote cell differentiation at the periphery of shoot meristems and help to maintain their polar organization.
AT4G00230	-0.439606	0.0313391	XYLEM SERINE PEPTIDASE 1 (XSP1)	xylem serine peptidase 1;(source:Araport11)
AT4G00370	-0.189062	0.0311117	(ANTR2)	Encodes an inorganic phosphate transporter (PHT4;4) that can transport ascorbate and is located in the chloroplast envelope membrane. It has been shown to play a role in the xanthophyll cycle during photosynthesis and may be required for tolerance to strong light stress.
AT4G00490	-0.248697	0.0378085	BETA-AMYLASE 2 (BAM2)	Encodes a chloroplast beta-amylase. The enzyme activity is very weak compared to BAM1 and BAM3. It forms a tetramer whose activity requires K+ and exhibits sigmoidal kinetics Mutants of BAM2 have no visible phenotype.
AT4G01060	-1.14138	0.00254057	CAPRICE-LIKE MYB3 (CPL3)	Encodes a Myb-related protein similar to CPC. Involved in epidermal cell differentiation. Mutants have reduced numbers of root hairs and increased trichome branching. Involved in endoreduplication. Loss of function mutants are hypertrophic and early flowering.
AT4G01070	-0.475516	0.00790675	(GT72B1)	the glycosyltransferase (UGT72B1) is involved in metabolizing xenobiotica (chloroaniline and chlorophenole). Comparison between wild type and knock-out mutant demonstrates the central role of this gene for metabolizing chloroaniline but significantly less for chlorophenole. The glucosyltransferase preferred UDP-xylose over UDP-glucose indicating its (additional) functioning as a xylosyltransferas…
AT4G01080	-1.06227	0.019894	TRICHOME BIREFRINGENCE-LIKE 26 (TBL26)	Encodes a member of the TBL (TRICHOME BIREFRINGENCE-LIKE) gene family containing a plant-specific DUF231 (domain of unknown function) domain. TBL gene family has 46 members, two of which (TBR/AT5G06700 and TBL3/AT5G01360) have been shown to be involved in the synthesis and deposition of secondary wall cellulose, presumably by influencing the esterification state of pectic polymers. Functions as a…
AT4G02940	-0.316737	0.0153375	ATALKBH10B (ALKBH10B)	ALKBH10B is a functional RNA N6-methyladenosine demethylase. Reduction in ALKBH10B decreases m6A levels, and affects the stability of flowering time genes including FT, SPL3 and SPL9. Mutant plants are early flowering.
AT4G02980	-0.364155	0.0185372	ENDOPLASMIC RETICULUM AUXIN BINDING PROTEIN 1 (ABP1)	Auxin binding protein involved in cell elongation and cell division. ABP1 is ubiquitinated in vitro and in planta by AtRma2. ABP1 was thought to be embryo lethal but further experimentation has demonstrated that lethality is due to a linked mutation in another gene.
AT4G03400	-0.458563	2.7802e-05	DWARF IN LIGHT 2 (DFL2)	Encodes a GH3-related gene involved in red light-specific hypocotyl elongation. Analysis of sense and antisense transgenic plants suggests that DFL2 is located downstream of red light signal transduction and determines the degree of hypocotyl elongation.
AT4G04925	-0.577503	0.0492085		transmembrane protein;(source:Araport11)
AT4G05390	-0.517108	0.0157874	ROOT FNR 1 (RFNR1)	Encodes a root-type ferredoxin:NADP(H) oxidoreductase.
AT4G08300	-0.331316	0.0458966	USUALLY MULTIPLE ACIDS MOVE IN AND OUT TRANSPORTERS 17 (UMAMIT17)	nodulin MtN21-like transporter family protein
AT4G08685	-0.497974	0.0339855	(SAH7)	Encodes a protein, expressed in leaves, with similarity to pollen allergens. The mRNA is cell-to-cell mobile.
AT4G09020	-0.843676	0.000110021	ISOAMYLASE 3 (ISA3)	Encodes an isoamylase-like protein. Mutant studies show that the gene is strongly involved in starch breakdown. A GUS-protein fusion product was shown to localize to the surface of chloroplastic structures reminiscent of starch granules. In the mutants, the chloroplastic &#945;-amylase AMY3 is upregulated. The mRNA is cell-to-cell mobile.
AT4G09180	-0.368189	0.0010788	FLOWERING BHLH 2 (FBH2)	basic helix-loop-helix (bHLH) DNA-binding superfamily protein;(source:Araport11)
AT4G09350	-0.250517	0.0303022	NADH DEHYDROGENASE-LIKE COMPLEX T (NdhT)	Chaperone DnaJ-domain superfamily protein;(source:Araport11)
AT4G09890	-0.273056	0.0017004		mediator of RNA polymerase II transcription subunit, putative (DUF3511);(source:Araport11)
AT4G09900	-0.274543	0.00109371	METHYL ESTERASE 12 (MES12)	Encodes a protein predicted to act as a carboxylesterase. It has similarity to the SABP2 methyl salicylate esterase from tobacco. This protein does not act on methyl IAA, methyl JA, MeSA, MeGA4, or MEGA9 in vitro.
AT4G10810	-0.289194	0.0479705		hypothetical protein;(source:Araport11)
AT4G12320	-0.332149	3.06266e-05	CYTOCHROME P450, FAMILY 706, SUBFAMILY A, POLYPEPTIDE 6 (CYP706A6)	member of CYP706A
AT4G12390	-0.351593	0.0376446	PECTIN METHYLESTERASE INHIBITOR 1 (PME1)	pectin methylesterase inhibitor 1;(source:Araport11)
AT4G12880	-0.569871	5.65878e-05	EARLY NODULIN-LIKE PROTEIN 19 (ENODL19)	early nodulin-like protein 19;(source:Araport11)
AT4G12910	-0.402159	0.00572722	SERINE CARBOXYPEPTIDASE-LIKE 20 (scpl20)	serine carboxypeptidase-like 20;(source:Araport11)
AT4G13100	-0.519233	0.00137141		RING/U-box superfamily protein;(source:Araport11)
AT4G13800	-0.555148	0.00457963	(ENOR3L3)	magnesium transporter NIPA (DUF803);(source:Araport11)
AT4G13840	-0.40898	7.84434e-05	ECERIFERUM 26 (CER26)	HXXXD-type acyl-transferase family protein;(source:Araport11)
AT4G13930	-0.426732	1.43044e-05	SERINE HYDROXYMETHYLTRANSFERASE 4 (SHM4)	Encodes a serine hydroxymethyltransferase maximally expressed in root
AT4G13940	-0.344044	0.00527006	HOMOLOGY-DEPENDENT GENE SILENCING 1 (HOG1)	Encodes a S-adenosyl-L-homocysteine hydrolase required for DNA methylation-dependent gene silencing. The mRNA is cell-to-cell mobile.
AT4G13990	-0.517854	0.0312677		Exostosin family protein;(source:Araport11)
AT4G14240	-0.228343	0.0303281		CBS domain protein with a domain protein (DUF21);(source:Araport11)
AT4G14440	-0.464524	4.55034e-05	3-HYDROXYACYL-COA DEHYDRATASE 1 (HCD1)	encodes a cytosolic delta3, delta2-enoyl CoA isomerase, involved in unsaturated fatty acid degradation
AT4G15620	-0.884073	0.0233279	CASP-LIKE PROTEIN 1E2 (CASPL1E2)	Uncharacterized protein family (UPF0497);(source:Araport11)
AT4G16360	-0.277463	0.0141451	(KINbeta2)	Component of the regulatory subunit of SNF1-related protein kinase. As part of the regulatory complex it binds maltose which promotes kinase activity.
AT4G16370	-0.770275	1.38189e-07	OLIGOPEPTIDE TRANSPORTER (OPT3)	Encodes a phloem-specific iron transporter that is essential for systemic iron signaling and redistribution of iron and cadmium. It loads iron into the phloem, facilitates iron recirculation from the xylem to the phloem, and regulates both shoot-to-root iron signaling and iron redistribution from mature to developing tissues.
AT4G16490	-0.442269	1.39785e-05		ARM repeat superfamily protein;(source:Araport11)
AT4G16563	-1.05293	1.43044e-05		Eukaryotic aspartyl protease family protein;(source:Araport11)
AT4G17090	-0.494473	0.00188801	CHLOROPLAST BETA-AMYLASE (CT-BMY)	Encodes a beta-amylase targeted to the chloroplast. Transgenic BMY8 RNAi lines fail to accumulate maltose during cold shock suggesting that maltose accumulation coincides with BMY8 expression. Apart from maltose, the sugar content of the RNAi lines were similar to wildtype (glucose and sucrose unaffected).BAM3 activity declines 2 and 4 days after start of cold stress despite an increase in transc…
AT4G17100	-0.568065	0.0302173		poly(U)-specific endoribonuclease-B protein;(source:Araport11)
AT4G17260	-0.456232	0.00346806		Lactate/malate dehydrogenase family protein;(source:Araport11)
AT4G17530	-0.224113	0.00693923	RAB GTPASE HOMOLOG 1C (RAB1C)	AtRabD2c encodes a Rab GTPase, which plays important roles in pollen development, germination and tube elongation.
AT4G17550	-0.53964	0.00530423	GLYCEROL-3-PHOSPHATE PERMEASE 4 (G3Pp4)	Encodes a member of the phosphate starvation-induced glycerol-3-phosphate permease gene family: AT3G47420(G3Pp1), AT4G25220(G3Pp2), AT1G30560(G3Pp3), AT4G17550(G3Pp4) and AT2G13100(G3Pp5).
AT4G17770	-0.785899	3.90099e-06	TREHALOSE PHOSPHATASE/SYNTHASE 5 (TPS5)	Encodes an enzyme putatively involved in trehalose biosynthesis. The protein has a trehalose synthase (TPS)-like domain that may or may not be active as well as a trehalose phosphatase (TPP)-like domain. Phosphorylated TPS5 extracted from Arabidopsis cells binds directly to 14-3-3 isoforms. The mRNA is cell-to-cell mobile.
AT4G17880	-0.544106	0.000215622	(MYC4)	MYC4 is bHLH transcriptional regulator. It functions as a JAZ-interacting transcription factor that acts together with MYC2 and MYC3 to activate JA-responses. It also functions in blue light mediated secondary cell wall biogenesis via regulation of NST1 expression. MYC4 directly binds to NST1 promoter and activates its expression.
AT4G18570	-0.33552	0.00365447	INCREASED PETAL GROWTH ANISOTROPY 1 (IPGA1)	Microtubule associated protein involved in cortical microtubule organization.
AT4G19120	-0.381035	0.014547	EARLY-RESPONSIVE TO DEHYDRATION 3 (ERD3)	S-adenosyl-L-methionine-dependent methyltransferases superfamily protein;(source:Araport11)
AT4G19450	-0.27605	0.0126223		Major facilitator superfamily protein;(source:Araport11)
AT4G20150	-0.226402	0.0246054		excitatory amino acid transporter;(source:Araport11)
AT4G20170	-0.805004	2.49536e-06	GALACTAN SYNTHASE 3 (GALS3)	glycosyltransferase family protein (DUF23);(source:Araport11)
AT4G21210	-0.172643	0.0346966	PPDK REGULATORY PROTEIN (RP1)	Encodes a PPDK regulatory protein that has both protein kinase and protein phosphatase activities towards PPDK (pyruvate orthophosphate dikinase).
AT4G21760	-0.667217	0.000109373		beta-glucosidase 47;(source:Araport11)
AT4G21860	-0.284981	0.00746639	METHIONINE SULFOXIDE REDUCTASE B 2 (MSRB2)	2-Cys methionine sulfoxide reductase.
AT4G21890	-0.539241	0.00124155		zinc finger MYND domain protein;(source:Araport11)
AT4G21910	-0.372757	0.00449594		MATE efflux family protein;(source:Araport11)
AT4G21960	-0.451361	9.01309e-06	(PRXR1)	Encodes AT4g21960 (AT4g21960/T8O5_170). The mRNA is cell-to-cell mobile.
AT4G21990	-0.660898	0.000849857	APS REDUCTASE 3 (APR3)	Encodes a protein disulfide isomerase-like (PDIL) protein, a member of a multigene family within the thioredoxin (TRX) superfamily. This protein also belongs to the adenosine 5'-phosphosulfate reductase-like (APRL) group.
AT4G22130	-0.358685	0.046716	STRUBBELIG-RECEPTOR FAMILY 8 (SRF8)	STRUBBELIG-receptor family 8;(source:Araport11)
AT4G22580	-0.469992	0.000270568		Exostosin family protein;(source:Araport11)
AT4G22860	-1.15521	0.0179354	TPX2-LIKE PROTEIN 3 (TPXL3)	TPX2-LIKE Group A family with aurora binding andTPX2 domains. Activator of aurora kinase activity
AT4G23020	-0.639578	0.000131509	TON1 RECRUITING MOTIF 11 (TRM11)	hypothetical protein;(source:Araport11)
AT4G23490	-0.631845	0.000849436		fringe-like protein (DUF604);(source:Araport11)
AT4G23500	-0.543723	0.00900056	POLYGALACTURONASE CLADE F 12 (PGF12)	Pectin lyase-like superfamily protein;(source:Araport11)
AT4G23670	-0.731157	0.000109007		Polyketide cyclase/dehydrase and lipid transport superfamily protein;(source:Araport11)
AT4G24620	-0.225709	0.0291078	PHOSPHOGLUCOSE ISOMERASE 1 (PGI1)	The PGI1 gene encodes the plastid phospho-glucose (Glc) isomerase. While pgi1-1 mutant has a deficiency in leaf starch synthesis, it accumulates starch in root cap cells. Flowering time of the pgi1-1 mutant is significantly delayed under short-day conditions.
AT4G24760	-0.362727	0.00913458		alpha/beta-Hydrolases superfamily protein;(source:Araport11)
AT4G25434	-0.672021	0.00087847		nudix hydrolase homolog 10;(source:Araport11)
AT4G25700	-0.488733	0.00530676	BETA-HYDROXYLASE 1 (BETA-OHASE 1)	Converts beta-carotene to zeaxanthin via cryptoxanthin.
AT4G25780	-0.819445	0.0372825	(ATCAPE2)	CAP (Cysteine-rich secretory proteins, Antigen 5, and Pathogenesis-related 1 protein) superfamily protein;(source:Araport11)
AT4G26850	-0.620508	2.88657e-05	VITAMIN C DEFECTIVE 2 (VTC2)	Encodes a novel protein involved in ascorbate biosynthesis, which was shown to catalyze the transfer of GMP from GDP-galactose to a variety of hexose-1-phosphate acceptors. Recessive mutation has a reduced amount of vitamin C, lower level of non-photochemical quenching, and reduced rate of conversion of violaxanthin to zeaxanthin in high light.
AT4G26940	-0.306214	0.0369447	(CAGE2)	Putative beta 1,3-galactosyltransferase that acts redundantly with CAGE1 during primary and secondary cell wall biosynthesis.
AT4G26950	-0.914094	1.83858e-06		senescence regulator (Protein of unknown function, DUF584);(source:Araport11)
AT4G27030	-0.312864	0.0322744	FATTY ACID DESATURASE A (FADA)	Encodes an unusual palmitate desaturase that is highly substrate specific. It introduces a delta-3 trans double bond at palmitate at the sn-2 position of phosphatidylglycerol. The mRNA is cell-to-cell mobile.
AT4G27230	-0.320145	0.0200933	HISTONE H2A 2 (HTA2)	Encodes HTA2, a histone H2A protein.
AT4G27520	-1.02175	3.44969e-06	EARLY NODULIN-LIKE PROTEIN 2 (ENODL2)	early nodulin-like protein 2;(source:Araport11)
AT4G27560	-0.732716	0.0320843	(UGT79B2)	Encodes a UDP-glycosyltransferase that contributes to cold, salt and drought stress tolerance via modulating anthocyanin accumulation.
AT4G27820	-0.308676	0.0426116	BETA GLUCOSIDASE 9 (BGLU9)	beta glucosidase 9;(source:Araport11)
AT4G27840	-0.323294	0.0475744		SNARE-like superfamily protein;(source:Araport11)
AT4G28730	-0.266368	0.0159909	GLUTAREDOXIN C5 (GrxC5)	Encodes a glutaredoxin GrxC5. GrxC5 exists as two forms when expressed in Escherichia coli. The monomeric apoprotein possesses deglutathionylation activity mediating the recycling of plastidial methionine sulfoxide reductase B1 and peroxiredoxin IIE, whereas the dimeric holoprotein incorporates a [2Fe-2S] cluster.
AT4G28740	-0.293956	0.000898149		LOW PSII ACCUMULATION-like protein;(source:Araport11)
AT4G29110	-0.615718	0.00643517		cotton fiber protein;(source:Araport11)
AT4G29350	-0.393346	0.000966245	PROFILIN 2 (PFN2)	Encodes profilin2, a low-molecular weight, actin monomer-binding protein that regulates the organization of actin cytoskeleton. Expressed in vegetative organs. The first intron of PRF2 enhances gene expression. The mRNA is cell-to-cell mobile.
AT4G30440	-0.342359	0.00160632	UDP-D-GLUCURONATE 4-EPIMERASE 1 (GAE1)	Encodes a UDP-D-glucuronate 4-epimerase involved in pectin biosynthesis in the cell wall and affects cell wall integrity and immunity to fungi and bacteria.
AT4G30650	-0.876343	0.000560175		Low temperature and salt responsive protein family;(source:Araport11)
AT4G31580	-0.365425	0.00142801	RS-CONTAINING ZINC FINGER PROTEIN 22 (RSZ22)	Encodes a Serine/arginine-rich (SR) protein RSZp22. SR proteins are splicing regulators that share a modular structure consisting of one or two N-terminal RNA recognition motif domains and a C-terminal RS-rich domain. RSZp22 is located in the nucleolus. It is a nucleocytoplasmic shuttling protein and an interacting partner to the Arabidopsis U1-70K. Barta et al (2010) have proposed a nomenclature…
AT4G31590	-0.372011	0.0265176	CELLULOSE-SYNTHASE-LIKE C5 (CSLC5)	encodes a XyG glucan synthase; gene similar to cellulose synthase
AT4G31870	-0.294425	0.0442092	GLUTATHIONE PEROXIDASE 7 (GPX7)	Encodes glutathione peroxidase. Role in the degradation of H2O2 to water using glutathione as electron donor.
AT4G32260	-0.255791	0.016706	PIGMENT DEFECTIVE 334 (PDE334)	ATPase, F0 complex, subunit B/B, bacterial/chloroplast;(source:Araport11)
AT4G32470	-0.256014	0.0100856		Cytochrome bd ubiquinol oxidase, 14kDa subunit;(source:Araport11)
AT4G32770	-0.38912	0.00135404	VITAMIN E DEFICIENT 1 (VTE1)	Tocopherol cyclase involved in tocopherol (vitamin E)synthesis. VTE1 over-expressing plants have increased tocopherol indicating VTE1 is a major limiting factor in tocopherol synthesis. Mutants defective in this gene accumulate high amounts of zeaxanthin in conditions of high light or low temperature. Plays a role in the adaptation to low temperature stress, notably phloem loading.
AT4G32920	-0.823972	0.000200703		glycine-rich protein;(source:Araport11)
AT4G33040	-0.714511	0.000130382	(ROXY21)	Encodes a member of the CC-type glutaredoxin (ROXY) family that has been shown to interact with the transcription factor TGA2.
AT4G33550	-0.71799	0.0142649		Bifunctional inhibitor/lipid-transfer protein/seed storage 2S albumin superfamily protein;(source:Araport11)
AT4G33580	-0.211241	0.0310121	BETA CARBONIC ANHYDRASE 5 (BCA5)	beta carbonic anhydrase 5;(source:Araport11)
AT4G33960	-0.800372	0.0190232		hypothetical protein;(source:Araport11)
AT4G34050	-0.270482	0.00339333		Methyltransferase in the lignin biosynthetic pathway.
AT4G34190	-0.246876	0.0159596	STRESS ENHANCED PROTEIN 1 (SEP1)	Encodes a stress enhanced protein that localizes to the thylakoid membrane and whose mRNA is upregulated in response to high light intensity. It may be involved in chlorophyll binding.
AT4G34500	-0.433496	0.0261763		Protein kinase superfamily protein;(source:Araport11)
AT4G34630	-0.333717	0.012596		prostatic spermine-binding-like protein;(source:Araport11)
AT4G34720	-0.257983	0.0266572	(AVA-P1)	vacuolar H+-pumping ATPase 16 kDa proteolipid (ava-p1)
AT4G34870	-0.179031	0.0250834	ROTAMASE CYCLOPHILIN 5 (ROC5)	belongs to cyclophilin family
AT4G34950	-0.721023	6.51436e-05	MAJOR FACILITATOR SUPERFAMILY 1 (MFS1)	Major facilitator superfamily protein;(source:Araport11)
AT4G34980	-0.522013	3.53471e-05	SUBTILISIN-LIKE SERINE PROTEASE 2 (SLP2)	Serine protease similar to subtilisin.
AT4G35000	-0.217536	0.00860628	ASCORBATE PEROXIDASE 3 (APX3)	Encodes a microsomal ascorbate peroxidase APX3. Ascorbate peroxidases are enzymes that scavenge hydrogen peroxide in plant cells. Eight types of APX have been described for Arabidopsis: three cytosolic (APX1, APX2, APX6), two chloroplastic types (stromal sAPX, thylakoid tAPX), and three microsomal (APX3, APX4, APX5) isoforms. The APX3 protein interacts with AKR2 (ankyrin-containing protein that i…
AT4G35090	-0.357917	0.0397999	CATALASE 2 (CAT2)	Encodes a peroxisomal catalase, highly expressed in bolts and leaves. mRNA expression patterns show circadian regulation with mRNA levels being high in the subjective early morning. Loss of function mutations have increased H2O2 levels and increased H2O2 sensitivity. Mutants accumulate more toxic ions yet show decreased sensitivity to Li+. This decreased sensitivity is most likely due to an insen…
AT4G35300	-0.496778	0.00823883	TONOPLAST MONOSACCHARIDE TRANSPORTER2 (TMT2)	tonoplast monosaccharide transporter2;(source:Araport11)
AT4G35320	-0.953317	1.02072e-13		hypothetical protein;(source:Araport11)
AT4G35490	-0.297256	0.0305286	MITOCHONDRIAL RIBOSOMAL PROTEIN L11 (MRPL11)	mitochondrial ribosomal protein L11;(source:Araport11)
AT4G36010	-1.39392	3.08609e-09		Pathogenesis-related thaumatin superfamily protein;(source:Araport11)
AT4G36190	-0.245426	0.0470356		Serine carboxypeptidase S28 family protein;(source:Araport11)
AT4G36240	-0.820466	4.5789e-07	GATA TRANSCRIPTION FACTOR 7 (GATA7)	Encodes a member of the GATA factor family of zinc finger transcription factors.
AT4G36250	-0.271583	0.0061804	ALDEHYDE DEHYDROGENASE 3F1 (ALDH3F1)	Encodes a putative aldehyde dehydrogenase. The gene is not responsive to osmotic stress and is expressed constitutively at a low level in plantlets and root cultures.
AT4G36360	-0.525171	0.00194459	BETA-GALACTOSIDASE 3 (BGAL3)	putative beta-galactosidase (BGAL3 gene)
AT4G36660	-0.289589	0.0401117		polyol transporter, putative (DUF1195);(source:Araport11)
AT4G36830	-1.04206	0.00211818	ELO HOMOLOG 4 (ELO4)	ELO family protein.
AT4G36890	-0.223959	0.041093	IRREGULAR XYLEM 14 (IRX14)	IRX14 was identified as MUCI64 in a reverse genetic screen for MUCILAGE-RELATED genes. IRX14/MUCI64 is a GT43 protein essential for xylan elongation in seed coat mucilage. The xylan backbone maintains the attachment of mucilage to the seed surface and the distribution of cellulose. It was identified based on its gene expression co-variance with the IRX3 gene involved in secondary cell wall synthe…
AT4G36920	-0.392117	0.0420942	APETALA 2 (AP2)	Encodes a floral homeotic gene, a member of the AP2/EREBP (ethylene responsive element binding protein) class of transcription factors and is involved in the specification of floral organ identity, establishment of floral meristem identity, suppression of floral meristem indeterminancy, and development of the ovule and seed coat. AP2 also has a role in controlling seed mass. Dominant negative all…
AT4G36940	-0.327448	0.0225138	NICOTINATE PHOSPHORIBOSYLTRANSFERASE 1 (NAPRT1)	nicotinate phosphoribosyltransferase 1;(source:Araport11)
AT4G37300	-0.299107	0.00416334	MATERNAL EFFECT EMBRYO ARREST 59 (MEE59)	maternal effect embryo arrest 59;(source:Araport11)
AT4G37320	-0.49879	0.0145677	CYTOCHROME P450, FAMILY 81, SUBFAMILY D, POLYPEPTIDE 5 (CYP81D5)	member of CYP81D
AT4G37400	-0.716474	0.0117621	CYTOCHROME P450, FAMILY 81, SUBFAMILY F, POLYPEPTIDE 3 (CYP81F3)	member of CYP81F
AT4G37540	-0.55752	3.32493e-07	LOB DOMAIN-CONTAINING PROTEIN 39 (LBD39)	LOB domain-containing protein 39;(source:Araport11)
AT4G37830	-0.226958	0.0244457		cytochrome c oxidase-like protein;(source:Araport11)
AT4G38460	-0.364944	0.027168	GERANYLGERANYL REDUCTASE (GGR)	Encodes a type II small subunit of the heteromeric geranyl(geranyl) diphosphate synthase that is localized to the chloroplast, expressed in petals and sepals and is involved in monoterpene biosynthesis. The mRNA is cell-to-cell mobile.
AT4G38710	-0.507088	0.000175028		glycine-rich protein;(source:Araport11)
AT4G38740	-0.41738	0.000576554	ROTAMASE CYP 1 (ROC1)	Encodes cytosolic cyclophilin ROC1.
AT4G38920	-0.273918	0.00330468	VACUOLAR-TYPE H(+)-ATPASE C3 (VHA-C3)	vacuolar-type H[+]-ATPase C3;(source:Araport11)
AT4G38970	-0.378086	0.00127393	FRUCTOSE-BISPHOSPHATE ALDOLASE 2 (FBA2)	Protein is tyrosine-phosphorylated and its phosphorylation state is modulated in response to ABA in Arabidopsis thaliana seeds.
AT4G39210	-0.840455	6.86869e-06	(APL3)	Encodes the large subunit of ADP-Glucose Pyrophosphorylase which catalyzes the first, rate limiting step in starch biosynthesis. The large subunit plays a regulatory role whereas the small subunit (ApS) is the catalytic isoform. Four isoforms (ApL1-4) have been identified. ApL3 is the major large subunit isoform present in inflorescences, fruits and roots.
AT4G39330	-0.397894	0.0125959	CINNAMYL ALCOHOL DEHYDROGENASE 9 (CAD9)	Member of a family of cinnamyl alcohol dehydrogenases (CAD) that normally catalyze the last steps of monolignol biosynthesis however the catalytic activity for this putative CAD has not been demonstrated. Expressed predominantly in lignified tissues.
AT4G39730	-0.83546	0.00116312	PLAT DOMAIN PROTEIN 1 (PLAT1)	PLAT1 domain stress protein family member. Involved in mediating response to stresses such as pathogen infection. It is found in endoplasmic reticulum bodies. PLAT1 is induced by pathogenic fungi and induces the production of scopolin.
AT4G39795	-1.36247	0.0103402		hypothetical protein (DUF581);(source:Araport11)
AT4G39800	-0.566578	0.000777021	D-MYO-INOSITOL 3-PHOSPHATE SYNTHASE 1 (MIPS1)	** Referred to as MIPS2 in Mitsuhashi et al 2008. myo-inositol-1-phosphate synthase isoform 1.Expressed in leaf, root and silique. Immunolocalization experiments with an antibody recognizing MIPS1, MIPS2, and MIPS3 showed endosperm localization.
AT4G39960	-0.20632	0.0469012	DNA J PROTEIN A5 (DJA5)	Essential for chloroplast iron?sulfur cluster biogenesis.
AT4G40030	-0.239472	0.000973434	HISTONE 3.3 (H3.3)	Histone superfamily protein;(source:Araport11)
AT5G01260	-0.297733	0.0316123		Carbohydrate-binding-like fold;(source:Araport11)
AT5G01410	-0.573096	9.84889e-06	REDUCED SUGAR RESPONSE 4 (RSR4)	Encodes a protein predicted to function in tandem with PDX2 to form glutamine amidotransferase complex with involved in vitamin B6 biosynthesis.
AT5G01790	-1.01854	4.92241e-06		hypothetical protein;(source:Araport11)
AT5G01890	-0.568067	0.0272044	PXY/TDR-CORRELATED 2 (PXC2)	Leucine-rich receptor-like protein kinase family protein;(source:Araport11)
AT5G02240	-0.333999	0.010434		Protein is tyrosine-phosphorylated and its phosphorylation state is modulated in response to ABA in Arabidopsis thaliana seeds. The mRNA is cell-to-cell mobile.
AT5G02260	-1.03469	1.83136e-05	EXPANSIN A9 (EXPA9)	member of Alpha-Expansin Gene Family. Naming convention from the Expansin Working Group (Kende et al, 2004. Plant Mol Bio)
AT5G02380	-0.376987	5.39991e-05	METALLOTHIONEIN 2B (MT2B)	cysteine-rich protein with copper-binding activity
AT5G03190	-0.481418	9.40529e-05	CONSERVED PEPTIDE UPSTREAM OPEN READING FRAME 47 (CPuORF47)	Conserved peptide uORF; regulates translation of any downstream ORF in response to environmental signals heat stress and water limitation.
AT5G03640	-0.852679	0.0200933	AGCVIIIA KINASE 1-8 (AGC1-8)	AGCVIII kinase involved in the pulse-induced first positive phototropism.
AT5G03760	-0.590228	0.00135906	(ATCSLA09)	encodes a beta-mannan synthase that is required for agrobacterium-mediated plant genetic transformation involves a complex interaction between the bacterium and the host plant. 3' UTR is involved in transcriptional regulation and the gene is expressed in the elongation zone of the root.
AT5G04160	-0.332579	0.0162312	(UUAT1)	UUAT1 is a UDP-Uronic acid transporter that is localized to the Golgi. It is expressed in the seed coat epidermis and is involved in the development of seed coat mucilage.
AT5G04280	-0.237995	0.0271268	RNA-BINDING GLYCINE-RICH PROTEIN B3 (RBGB3)	Encodes one of the zinc finger-containing glycine-rich RNA-binding proteins involved in cold tolerance: AT3G26420 (ATRZ-1A), AT1G60650 (AtRZ-1b), AT5G04280 (AtRZ-1c). It also, along with AtRZ-1b, plays important roles in plant development, pre- mRNA splicing, and general gene expression.
AT5G04950	-0.722603	0.010229	NICOTIANAMINE SYNTHASE 1 (NAS1)	Encodes a nicotianamide synthase.
AT5G04990	-0.237756	0.02908	SAD1/UNC-84 DOMAIN PROTEIN 1 (SUN1)	Encodes a member of the Sad1/UNC-84 (SUN)-domain proteins: AtSUN1(At5g04990), AtSUN2(AT3G10730). SUN domain proteins are part of the cytoskeletal-nucleoskeletal bridging complexes. AtSUN1 and AtSUN2 are localized to the nuclear envelope and are present as homomers and heteromers in vivo.Encodes an outer nuclear membrane protein that anchors RanGAP1 to the nuclear envelope. It interacts with WPP d…
AT5G05250	-1.27439	0.000130729		hypothetical protein;(source:Araport11)
AT5G05365	-0.877208	0.0221368	HEAVY METAL ASSOCIATED PROTEIN 44 (ATHMP44)	Heavy metal transport/detoxification superfamily protein;(source:Araport11)
AT5G05820	-0.323287	0.0458966	UDP-URONIC ACID TRANSPORTER 3 (UUAT3)	Nucleotide-sugar transporter family protein;(source:Araport11)
AT5G06060	-0.2444	0.00434463		NAD(P)-binding Rossmann-fold superfamily protein;(source:Araport11)
AT5G06390	-0.401449	0.00592243	FASCICLIN-LIKE ARABINOGALACTAN PROTEIN 17 PRECURSOR (FLA17)	FASCICLIN-like arabinogalactan protein 17 precursor;(source:Araport11)
AT5G07020	-0.203476	0.0485127	MAINTENANCE OF PSII UNDER HIGH LIGHT 1 (MPH1)	Encodes an integral thylakoid membrane protein that interacts with PSII core complexes and contributes to the maintenance of PSII homeostasis upon exposure to photoinhibitory light conditions by participating in the protection and stabilization of PSII under photoinhibitory stress.
AT5G07030	-0.869934	0.0211662		Eukaryotic aspartyl protease family protein;(source:Araport11)
AT5G07690	-0.531299	2.67955e-05	MYB DOMAIN PROTEIN 29 (MYB29)	Encodes a putative transcription factor (MYB29) that acts as a negative regulator of mitochondrial stress responses.
AT5G08000	-1.31371	0.00841758		Encodes a member of the X8-GPI family of proteins. It localizes to the plasmodesmata and binds callose.
AT5G08200	-0.296366	0.0179865		peptidoglycan-binding LysM domain-containing protein;(source:Araport11)
AT5G08570	-0.36218	2.84127e-05		Pyruvate kinase family protein;(source:Araport11)
AT5G08680	-0.22798	0.0242873		Encodes the mitochondrial ATP synthase beta-subunit. This subunit is encoded by a multigene family of three members (At5g08670, At5g08680, At5g08690) that shared 98% sequence identity at the amino acid level. The mRNA is cell-to-cell mobile.
AT5G09460	-0.257527	0.0292939	(SACL1)	transcription factor bHLH143;(source:Araport11)
AT5G09760	-0.376274	0.000216386	(PMEI-PME51)	Pectin methylesterase inhibitor; INVI-PMEI protein isoform which clustered with a PME.
AT5G09870	-0.364484	0.017682	CELLULOSE SYNTHASE 5 (CESA5)	Encodes a cellulose synthase CESA5 that produces seed mucilage cellulose.Mutants are defective in seed coat mucilage.Involved in the regulation of mucilage composition and/or mucilage synthesis.
AT5G10480	-0.237534	0.0349326	PASTICCINO 2 (PAS2)	Protein tyrosine phosphatase-like involved in cell division and differentiation. Interacts with CDKA;1 only in its phosphorylated form, preventing dephosphorylation. Overexpression slowed down cell division in suspension cell cultures at the G2-to-M transition and early mitosis and inhibited Arabidopsis seedling growth. Localized in the cytoplasm of dividing cells but moved into the nucleus upon …
AT5G10730	-0.286089	0.0423625		NAD(P)-binding Rossmann-fold superfamily protein;(source:Araport11)
AT5G10750	-0.429591	0.0183181		enhanced disease resistance-like protein (DUF1336);(source:Araport11)
AT5G11550	-0.565545	0.0325683		ARM repeat superfamily protein;(source:Araport11)
AT5G11770	-0.324316	0.00259611		NADH-ubiquinone oxidoreductase 20 kDa subunit;(source:Araport11)
AT5G11790	-0.646897	1.52224e-09	N-MYC DOWNREGULATED-LIKE 2 (NDL2)	Plays a role in dehydration stress response.
AT5G11840	-0.287541	0.0433203		YCF36, putative (DUF1230);(source:Araport11)
AT5G12010	-0.346651	0.0323608		nuclease;(source:Araport11)
AT5G12080	-0.404746	0.000418658	MECHANOSENSITIVE CHANNEL OF SMALL CONDUCTANCE-LIKE 10 (MSL10)	Encodes a mechanosensitive (or stretch-activated) ion channel in the plasma membrane with a moderate preference for anions.Cell death activity is negatively regulated by phosphorylation while mechanosensitive properties are unaffected.
AT5G12140	-0.316747	0.0107275	CYSTATIN-1 (CYS1)	Encodes a cystatin.
AT5G12170	-0.485706	0.000215622	CRT (CHLOROQUINE-RESISTANCE TRANSPORTER)-LIKE TRANSPORTER 3 (CLT3)	Encodes one of the CRT-Like transporters (CLT1/AT5G19380, CLT2/AT4G24460, CLT3/AT5G12170). Required for glutathione homeostasis and stress responses. Mutants lacking these transporters are heavy metal-sensitive, glutathione(GSH)-deficient, and hypersensitive to Phytophthora infection. The mRNA is cell-to-cell mobile.
AT5G12250	-0.229561	0.00289093	BETA-6 TUBULIN (TUB6)	Encodes a beta-tubulin. Expression of TUB6 has been shown to decrease in response to cold treatment.
AT5G12470	-0.251632	0.00648156	RETICULATA-RELATED 4 (RER4)	UvrABC system C protein, putative (DUF3411);(source:Araport11)
AT5G12860	-0.360967	0.000960501	DICARBOXYLATE TRANSPORTER 1 (DiT1)	AtpOMT1 encodes dicarboxylate transporter functions both as as an oxaloacetate/malate transporter and as a 2-oxoglutarate/malate transporter.
AT5G13100	-0.309287	0.0360437		Gap junction beta-4 protein;(source:Araport11)
AT5G13110	-0.351985	0.0348837	GLUCOSE-6-PHOSPHATE DEHYDROGENASE 2 (G6PD2)	Encodes a plastidic glucose-6-phosphate dehydrogenase that is sensitive to reduction by DTT and whose mRNA is most highly expressed in root.
AT5G13650	-0.225781	0.0164441	SUPPRESSOR OF VARIEGATION 3 (SVR3)	Encodes SVR3, a putative chloroplast TypA translation elongation GTPase. Loss of SVR3 suppresses variegation mediated by var2. SVR3 is essential for plants? ability to develop functional chloroplasts under chilling stress (8C), but not at normal temperature (22C).
AT5G13750	-0.537136	0.01794	ZINC INDUCED FACILITATOR-LIKE 1 (ZIFL1)	zinc induced facilitator-like 1;(source:Araport11)
AT5G14040	-0.245291	0.0181448	PHOSPHATE TRANSPORTER 3;1 (PHT3;1)	Encodes a mitochondrial phosphate transporter. Modulates plant responses to salt stress.
AT5G14370	-0.328946	0.00666452		CCT motif family protein;(source:Araport11)
AT5G14570	-0.536493	2.56703e-05	HIGH AFFINITY NITRATE TRANSPORTER 2.7 (NRT2.7)	Encodes ATNRT2.7, a nitrate transporter that controls nitrate content in seeds. Expression is detected in reproductive organs and peaks in seeds. Localized to the vacuolar membrane.
AT5G14640	-0.366085	0.021107	SHAGGY-LIKE KINASE 13 (SK13)	GSK3-like kinase, subgroup II.
AT5G14760	-0.464001	0.00410436	L-ASPARTATE OXIDASE (AO)	At5g14760 encodes for L-aspartate oxidase involved in the early steps of NAD biosynthesis. In contrary to the EC 1.4.3.16 (l-aspartate oxidase - deaminating) the enzyme catalyzes the reaction L-aspartate + O2 = iminoaspartate (alpha-iminosuccinate) + H2O2. Flavoenzyme-encoding gene.
AT5G14970	-0.226684	0.0173937	(DUF760-7)	Interacts with chloroplast chaperone CLPC1, which unfolds and delivers substrates to the stromal CLPPRT protease complex for degradation.
AT5G15410	-0.411166	0.000103004	DEFENSE NO DEATH 1 (DND1)	'defense, no death' gene (DND1) encodes a mutated cyclic nucleotide-gated cation channel; Same as CNGC2 (article ID 229): Cyclic nucleotide gated channel, activated by cAMP, conducts K+ and other monovalent cations but excludes Na+, does not contain the GYG amino acid sequence found in other channels with this conductivity profile. Conducts Ca2+ into cells which is linked to the generation of NO …
AT5G15450	-0.32072	0.00574765	CASEIN LYTIC PROTEINASE B3 (CLPB3)	Encodes a chloroplast-targeted Hsp101 homologue. Functions as a molecular chaperone involved in plastid differentiation mediating internal thylakoid membrane formation and conferring thermotolerance to chloroplasts during heat stress. APG6 is constitutively expressed in the root tips, the organ boundary region, the reproductive tissues of mature plants where plastids exist as proplastids, and sli…
AT5G15490	-0.334909	0.00226632	UDP-GLUCOSE DEHYDROGENASE 3 (UGD3)	Encodes one of four UDP-glucose dehydrogenase UGD) genes. Mutation of this gene in combination with UGD2 leads to swollen plant cell walls and severe developmental defects associated with changes in pectic polysaccharides.
AT5G15740	-0.726377	2.88319e-06	RG-I RHAMNOSYLTRANSFERASE 1 (RRT1)	RRT1 is a member of a novel glycosyltransferase famly in plants. It functions as a rhamnosyltransferase, elongating the RG-1 backbone. It functions during seed coat mucilage development.
AT5G15950	-0.373579	0.00116787	S-ADENOSYLMETHIONINE DECARBOXYLASE 2 (SAMDC2)	Adenosylmethionine decarboxylase family protein;(source:Araport11)
AT5G16990	-0.374528	0.000998661		molecular function has not been defined, was shown involved in oxidative stress tolerance. The mRNA is cell-to-cell mobile.
AT5G17050	-0.303404	0.0405414	UDP-GLUCOSYL TRANSFERASE 78D2 (UGT78D2)	The At5g17050 encodes a anthocyanidin 3-O-glucosyltransferase which specifically glucosylates the 3-position of the flavonoid C-ring. Anthocyanidins such as cyanidin and pelargonidin as well as flavonols such as kaempferol and quercetin are accepted substrates.
AT5G17450	-0.576716	0.0140314	HEAVY METAL ASSOCIATED ISOPRENYLATED PLANT PROTEIN 21 (HIPP21)	Heavy metal transport/detoxification superfamily protein;(source:Araport11)
AT5G17600	-0.53422	3.66252e-07	ARABIDOPSIS T??XICOS EN LEVADURA 52 (ATL52)	RING/U-box superfamily protein;(source:Araport11)
AT5G17630	-0.254572	0.0261648	XYLULOSE 5-PHOSPHATE/PHOSPHATE TRANSLOCATOR (XPT)	Phosphate translocator family member which resides in the plastid inner envelope membrane. Retrieves excessive pentose phosphates from the extra-plastidial space and makes them available to the plastids.
AT5G17770	-0.205698	0.0169443	NADH:CYTOCHROME B5 REDUCTASE 1 (CBR)	Encodes NADH:cytochrome (Cyt) b5 reductase that displayed strict specificity to NADH for the reduction of a recombinant Cyt b5 (AtB5-A), whereas no Cyt b5 reduction was observed when NADPH was used as the electron donor.
AT5G17980	-0.606549	0.0416553	MULTIPLE C2 DOMAIN AND TRANSMEMBRANE REGION PROTEIN 16 (MCTP16)	C2 calcium/lipid-binding plant phosphoribosyltransferase family protein;(source:Araport11)
AT5G18550	-0.444835	0.00202957		Zinc finger C-x8-C-x5-C-x3-H type family protein;(source:Araport11)
AT5G19290	-0.315877	0.02772	(MAGL16)	alpha/beta-Hydrolases superfamily protein;(source:Araport11)
AT5G19470	-1.4947	0.0139921	NUDIX HYDROLASE HOMOLOG 24 (NUDT24)	nudix hydrolase homolog 24;(source:Araport11)
AT5G19760	-0.228828	0.0323608		Encodes a novel mitochondrial carrier capable of transporting both dicarboxylates (such as malate, oxaloacetate, oxoglutarate, and maleate) and tricarboxylates (such as citrate, isocitrate, cis-aconitate, and trans-aconitate).
AT5G19850	-0.394943	0.00981922		Putative hydrolase
AT5G20010	-0.246327	0.0054491	RAS-RELATED NUCLEAR PROTEIN-1 (RAN-1)	A member of RAN GTPase gene family. Encodes a small soluble GTP-binding protein. Likely to be involved in nuclear translocation of proteins. May also be involved in cell cycle progression. The mRNA is cell-to-cell mobile.
AT5G20070	-0.31716	0.00292758	NUDIX HYDROLASE HOMOLOG 19 (NUDX19)	nudix hydrolase homolog 19;(source:Araport11)
AT5G20180	-0.323638	0.0382469		Ribosomal protein L36;(source:Araport11)
AT5G20190	-0.680204	8.20382e-12		Tetratricopeptide repeat (TPR)-like superfamily protein;(source:Araport11)
AT5G20280	-0.330925	0.0133044	SUCROSE PHOSPHATE SYNTHASE 1F (SPS1F)	Encodes a sucrose-phosphate synthase activity. This is the major leaf isoform.
AT5G20540	-0.685916	0.0112845	BREVIS RADIX-LIKE 4 (BRXL4)	Belongs to five-member BRX gene family. Arabidopsis BRX genes share high levels of similarity among each others, with several conserved domains. The most distinct is BRX domain - highly conserved in all BRX genes among distantly related species. This protein-protein interaction domain is required and sufficient for BRX activity.
AT5G20590	-0.275649	0.0307936	TRICHOME BIREFRINGENCE-LIKE 5 (TBL5)	Encodes a member of the TBL (TRICHOME BIREFRINGENCE-LIKE) gene family containing a plant-specific DUF231 (domain of unknown function) domain. TBL gene family has 46 members, two of which (TBR/AT5G06700 and TBL3/AT5G01360) have been shown to be involved in the synthesis and deposition of secondary wall cellulose, presumably by influencing the esterification state of pectic polymers. A nomenclature…
AT5G20700	-0.593877	1.43044e-05		senescence-associated family protein, putative (DUF581);(source:Araport11)
AT5G20885	-0.425218	0.0142582		RING/U-box superfamily protein;(source:Araport11)
AT5G21100	-0.548546	5.2095e-05		Plant L-ascorbate oxidase;(source:Araport11)
AT5G21430	-0.284165	0.0273025	NADH DEHYDROGENASE-LIKE COMPLEX U (NdhU)	Chaperone DnaJ-domain superfamily protein;(source:Araport11)
AT5G22740	-0.503708	0.0129586	CELLULOSE SYNTHASE-LIKE A02 (CSLA02)	Encodes a beta-mannan synthase based on in vitro enzyme assays from heterologously expressed protein. CSLA2 synthesizes the backbone of galactoglucomannan in seed coat epidermal cells. Both CSLA2 and MUCI10, which may be part of a protein complex, are critical for mucilage architecture.
AT5G23060	-0.221168	0.0245371	CALCIUM SENSING RECEPTOR (CaS)	Encodes a chloroplast-localized protein that modulates cytoplasmic Ca2+ concentration and is crucial for proper stomatal regulation in response to elevations of external Ca2+. Phosphorylation of this protein is dependent on calcium.
AT5G23730	-0.564343	0.0105711	REPRESSOR OF UV-B PHOTOMORPHOGENESIS 2 (RUP2)	Encodes REPRESSOR OF UV-B PHOTOMORPHOGENESIS 2 (RUP2). Functions as a repressor of UV-B signaling.
AT5G23750	-0.502516	3.52958e-05		Remorin family protein;(source:Araport11)
AT5G24155	-0.647093	0.026646		FAD/NAD(P)-binding oxidoreductase family protein;(source:Araport11)
AT5G24300	-0.18105	0.0429307	STARCH SYNTHASE 1 (SS1)	SSI is a plastidial enzyme and crucial for the synthesis of normal amylopectin in the leaves of Arabidopsis. The absence of SSI results in a deficiency in the number of shorter glucans which in turn affect the formation and connection of the amylopectin clusters in starch.
AT5G24660	-0.998948	2.06621e-06	RESPONSE TO LOW SULFUR 2 (LSU2)	response to low sulfur 2;(source:Araport11)
AT5G24990	-0.548749	0.00348887		enhanced disease resistance-like protein (DUF1336);(source:Araport11)
AT5G25590	-0.494554	0.0219517		DNA ligase (DUF630 and DUF632);(source:Araport11)
AT5G25610	-0.525814	0.00583202	RESPONSIVE TO DESICCATION 22 (RD22)	responsive to dehydration 22 (RD22) mediated by ABA
AT5G26210	-0.304697	0.000539563	ALFIN-LIKE 4 (AL4)	Encodes a member of the Alfin1-like family of nuclear-localized PHD (plant homeodomain) domain containing proteins. All AL proteins except AL3 bind to di- or trimethylated histone H3 (H3K4me3/2). Members of this family include: AT5G05610 (AL1), AT3G11200 (AL2), AT3G42790 (AL3), AT5G26210 (AL4), AT5G20510 (AL5), AT2G02470 (AL6), AT1G14510 (AL7).
AT5G26230	-0.658176	0.0135067	MEMBRANE-ASSOCIATED KINASE REGULATOR 1 (MAKR1)	Encodes a member of the MAKR (MEMBRANE-ASSOCIATED KINASE REGULATOR) gene family. MAKRs have putative kinase interacting motifs and membrane localization signals. Known members include: AT5G26230 (MAKR1), AT1G64080 (MAKR2), AT2G37380 (MAKR3), AT2G39370 (MAKR4), AT5G52870 (MAKR5) and AT5G52900 (MAKR6).
AT5G26330	-0.760019	0.000602327		Cupredoxin superfamily protein;(source:Araport11)
AT5G36160	-0.370511	0.00085237	TYR AMINOTRANSFERASE 2 (TAT2)	Encodes a cytosolic L-tyrosine aminotransferase. AtTAT2 exhibits much broader amino donor specificity than AtTAT1 and can use not only Tyr but also Phe, Trp, His, Met, Leu, Ala, Ser, Cys, Asp, Asn, Gln, and Arg as amino donors.
AT5G37790	-0.476563	0.045836		Protein kinase superfamily protein;(source:Araport11)
AT5G40150	-0.67609	0.000456857		Peroxidase superfamily protein;(source:Araport11)
AT5G40830	-0.339935	0.0431061	INCREASED CAMBIAL ACTIVITY (ICA)	Encodes an SAM&#8208;dependent methyltransferase superfamily protein that has an N&#8208;terminal transmembrane domain and a putative methyltransferase domain, DUF248, and is strongly expressed in the vasculature. Overexpression results in increased phloem and xylem in the plant.
AT5G41400	-0.63078	0.00946468		RING/U-box superfamily protein;(source:Araport11)
AT5G41460	-1.06183	1.56134e-05		transferring glycosyl group transferase (DUF604);(source:Araport11)
AT5G41670	-0.48619	1.78595e-05	6-PHOSPHOGLUCONATE DEHYDROGENASE 3 (PGD3)	6-phosphogluconate dehydrogenase family protein;(source:Araport11)
AT5G41780	-1.36311	0.0360102		myosin heavy chain-like protein;(source:Araport11)
AT5G41900	-0.421698	0.0249122		alpha/beta-Hydrolases superfamily protein;(source:Araport11)
AT5G42100	-0.444925	0.000143288	BETA-1,3-GLUCANASE_PUTATIVE (BG_PPAP)	encodes a plasmodesmal (Pd)-associated membrane protein involved in plasmodesmal callose degradation, i.e. beta-1,3-glucanase (EC 3.2.1.39), and functions in the gating of Pd
AT5G42130	-0.270562	0.0404616	MITOFERRINLIKE1 (Mfl1)	Encodes a protein belonging to the mitochondrial carrier family and similar to animal mitoferrin but likely NOT to be located in the mitochondria, but rather in chloroplasts. It is likely to be involved in transporting iron into the chloroplast.
AT5G42146	-0.569536	0.0380836		transmembrane protein;(source:Araport11)
AT5G42720	-0.522411	0.0104642		Glycosyl hydrolase family 17 protein;(source:Araport11)
AT5G42850	-0.25865	0.0196571		Thioredoxin superfamily protein;(source:Araport11)
AT5G43150	-0.491319	0.0156745		elongation factor;(source:Araport11)
AT5G43330	-0.313146	0.0314331	CYTOSOLIC-NAD-DEPENDENT MALATE DEHYDROGENASE 2 (c-NAD-MDH2)	predicted to encode a cytosolic malate dehydrogenase. The mRNA is cell-to-cell mobile.
AT5G43620	-0.80952	0.0152859		Pre-mRNA cleavage complex II;(source:Araport11)
AT5G43850	-0.434266	0.0458468	(ARD4)	RmlC-like cupins superfamily protein;(source:Araport11)
AT5G44050	-0.600266	0.0410729	(ATDTX28)	MATE efflux family protein;(source:Araport11)
AT5G44500	-0.510353	0.0286313		Small nuclear ribonucleoprotein family protein;(source:Araport11)
AT5G44670	-0.483092	8.88651e-05	GALACTAN SYNTHASE 2 (GALS2)	glycosyltransferase family protein (DUF23);(source:Araport11)
AT5G45350	-0.330495	0.0219517	GLYCINE AND PROLINE RICH PROTEIN 2 (GPRP2)	proline-rich family protein;(source:Araport11)
AT5G46800	-0.310546	0.00525812	A BOUT DE SOUFFLE (BOU)	Seedling lethal mutation; Mitochondrial Carnitine Acyl Carrier-Like Protein
AT5G47570	-0.341381	0.000580095		NADH dehydrogenase ubiquinone 1 beta subcomplex subunit;(source:Araport11)
AT5G48880	-0.411306	0.0202379	3-KETO-ACYL-COENZYME A THIOLASE 5 (KAT5)	Encodes a peroxisomal 3-keto-acyl-CoA thiolase 2 precursor. EC2.3.1.16 thiolases. AT5G48880.1 is named PKT1 and AT5G48880.2 is named PKT2.
AT5G49280	-0.742782	0.0212774		hydroxyproline-rich glycoprotein family protein;(source:Araport11)
AT5G49480	-0.948039	0.000288696	CA2+-BINDING PROTEIN 1 (CP1)	AtCP1 encodes a novel Ca2+-binding protein, which shares sequence similarities with calmodulins. The expression of AtCP1 is induced by NaCl. The mRNA is cell-to-cell mobile.
AT5G50100	-0.299886	0.0355971	DXXCXXC MOTIF 1 (DCC1)	Encodes a putative thioredoxin DCC1 involved in determining shoot regeneration capacity. It interacts directly with CARBONIC ANHYDRASE 2 (CA2), an essential subunit of respiratory chain NADH dehydrogenase complex (Complex I) and regulates Complex I activity via redox modification of CA2.
AT5G50370	-0.359291	0.041982		Adenylate kinase family protein;(source:Araport11)
AT5G50800	-0.518943	0.0311117	(SWEET13)	Encodes a member of the SWEET sucrose efflux transporter family proteins, together with RPG1, it is involved in pollen development. Together with SWEET14, it is likely involved in modulating the GA response and is required for proper development of anthers, seeds and seedlings.
AT5G51670	-0.586152	0.0402189		hypothetical protein (DUF668);(source:Araport11)
AT5G52060	-0.358799	0.00718574	BCL-2-ASSOCIATED ATHANOGENE 1 (BAG1)	A member of Arabidopsis BAG (Bcl-2-associated athanogene) proteins, plant homologs of mammalian regulators of apoptosis. Plant BAG proteins are multi-functional and remarkably similar to their animal counterparts, as they regulate apoptotic-like processes ranging from pathogen attack, to abiotic stress, to plant development.
AT5G52510	-0.365959	0.0154778	SCARECROW-LIKE 8 (SCL8)	Transcription factor; member of the GRAS family of regulatory proteins; target of GL1/3; involved in trichome formation.
AT5G52570	-0.338476	0.0233916	BETA-CAROTENE HYDROXYLASE 2 (BETA-OHASE 2)	Converts &#946;-carotene to zeaxanthin via cryptoxanthin.
AT5G52830	-0.783112	0.0276569	WRKY DNA-BINDING PROTEIN 27 (WRKY27)	Encodes a WRKY transcription factor WRKY27. Mutation in Arabidopsis WRKY27 results in delayed symptom development in response to the bacterial wilt pathogen Ralstonia solanacearum.
AT5G53140	-0.224987	0.000611312		Protein phosphatase 2C family protein;(source:Araport11)
AT5G53486	-0.810492	6.68461e-09		transmembrane protein;(source:Araport11)
AT5G54130	-0.508398	0.00875607		Calcium-binding endonuclease/exonuclease/phosphatase family;(source:Araport11)
AT5G54660	-0.527795	0.000612931		HSP20-like chaperones superfamily protein;(source:Araport11)
AT5G54770	-0.322456	2.17626e-05	(THI1)	Encodes a thiamine biosynthetic gene that has a dual function in thiamine biosynthesis and mitochondrial DNA damage tolerance. It appears to be involved in producing the thiazole portion of thiamine (vitamin B1). A crystal structure of the protein reveals that it forms a 2-ring homo-octamer. The mRNA is cell-to-cell mobile.
AT5G54800	-0.2975	0.013996	GLUCOSE 6-PHOSPHATE/PHOSPHATE TRANSLOCATOR 1 (GPT1)	Encodes glucose6-Phosphate/phosphate transporter 1. Essential for pollen maturation and embryo sac development. The mRNA is cell-to-cell mobile.
AT5G55570	-0.710017	0.00451101		transmembrane protein;(source:Araport11)
AT5G55620	-0.246197	0.00818927		hypothetical protein;(source:Araport11)
AT5G55730	-0.651172	0.0251815	FASCICLIN-LIKE ARABINOGALACTAN 1 (FLA1)	Encodes fasciclin-like arabinogalactan-protein 1 (Fla1). fla1 mutants show defects in shoot regeneration. Possibly involved in embryogenesis and seed development.
AT5G55950	-0.689474	0.000484201		Nucleotide/sugar transporter family protein;(source:Araport11)
AT5G55960	-0.26396	0.0332166		transmembrane protein C9orf5 protein;(source:Araport11)
AT5G57070	-0.435593	0.0054491		hydroxyproline-rich glycoprotein family protein;(source:Araport11)
AT5G58005	-0.289383	0.0312131		Cytochrome c oxidase, subunit Vib family protein;(source:Araport11)
AT5G58260	-0.211799	0.03234	NADH DEHYDROGENASE-LIKE COMPLEX N (NdhN)	Encodes subunit NDH-N of NAD(P)H:plastoquinone dehydrogenase complex (Ndh complex) present in the thylakoid membrane of chloroplasts. This subunit is thought to be required for Ndh complex assembly.
AT5G58470	-0.237566	0.0240565	TBP-ASSOCIATED FACTOR 15B (TAF15b)	TBP-associated factor 15B;(source:Araport11)
AT5G58770	-0.59165	0.0120589	CIS-PRENYLTRANSFERASE 4 (CPT4)	AtCPT7 synthesizes medium-chain polyprenols of approximately 55 carbons in length. The enzyme utlizes geranylgeranyl pyrophosphate (GGPP) and isopentenyl pyrophosphate (IPP) as substrates. The enzymatic product accumulates into plastdial membranes (DOI:10.1105/tpc.16.00796).
AT5G58900	-0.455636	0.00568663	DIVARICATA1 (DIV1)	R-R-type MYB protein
AT5G59050	-0.385059	0.031445		G patch domain protein;(source:Araport11)
AT5G59130	-0.392486	0.00516026		Subtilase family protein;(source:Araport11)
AT5G59180	-0.422146	0.0249744	(NRPB7)	Non-catalytic subunit specific to DNA-directed RNA polymerase II; the ortholog of budding yeast RPB7
AT5G59910	-0.286449	0.00855399	(HTB4)	Histone superfamily protein;(source:Araport11)
AT5G59950	-0.267945	0.0305181	(ALY1)	RNA-binding (RRM/RBD/RNP motifs) family protein;(source:Araport11)
AT5G60540	-0.42722	0.0159945	PYRIDOXINE BIOSYNTHESIS 2 (PDX2)	Encodes a protein predicted to function in tandem with PDX1 to form glutamine amidotransferase complex with involved in vitamin B6 biosynthesis. PDX2 is predicted to function as glutaminase within the complex.
AT5G60660	-1.41576	0.0444506	PLASMA MEMBRANE INTRINSIC PROTEIN 2;4 (PIP2;4)	A member of the plasma membrane intrinsic protein subfamily PIP2.When expressed in yeast cells can conduct hydrogen peroxide into those cells. Mutants exhibit longer root hairs.
AT5G60890	-0.42411	0.00860354	MYB DOMAIN PROTEIN 34 (MYB34)	Myb-like transcription factor that modulates expression of ASA1, a key point of control in the tryptophan pathway; mutant has deregulated expression of ASA1 in dominant allele. Loss of function allele suggests ATR1 also functions at a control point for regulating indole glucosinolate homeostasis.
AT5G60920	-0.216282	0.00721275	COBRA (COB)	Encodes a glycosylphosphatidylinositol-anchored protein localized primarily in the plasma membrane of the longitudinal sides of root cells. Necessary for oriented cell expansion in Arabidopsis. Cob mutants have abnormal roots that expand radially rather than longitudinally under certain growth conditions.
AT5G61130	-0.336437	0.00226499	PLASMODESMATA CALLOSE-BINDING PROTEIN 1 (PDCB1)	Encodes a plasmodesmatal localized protein with callose binding activity. The function of PDCB1 is unknown but overexpression leads to the hyperaccumulation of callose.
AT5G61290	-0.838081	0.0202586		Flavin-binding monooxygenase family protein;(source:Araport11)
AT5G61420	-0.477241	5.41737e-07	MYB DOMAIN PROTEIN 28 (MYB28)	Encodes a nuclear localized member of the MYB transcription factor family. Involved in positive regulation of aliphatic glucosinolate biosynthesis.Expression is induced by touch, wounding and glucose.
AT5G61570	-0.43023	0.0244457		Protein kinase superfamily protein;(source:Araport11)
AT5G62070	-0.446224	0.00913458	IQ-DOMAIN 23 (IQD23)	Member of IQ67 (CaM binding) domain containing family.
AT5G62140	-0.334601	0.000998661		ATP-dependent Clp protease ATP-binding subunit;(source:Araport11)
AT5G62220	-0.525603	0.00149679	GLYCOSYLTRANSFERASE 18 (GT18)	Encodes a Golgi apparatus-localized galactosyltransferase involved in galactosyl-substitution of xyloglucan at position 2.
AT5G62840	-0.270889	0.0104678		Phosphoglycerate mutase family protein;(source:Araport11)
AT5G63087	-1.86855	0.026855		Encodes a Plant thionin family protein
AT5G63530	-0.593967	9.91304e-08	FARNESYLATED PROTEIN 3 (FP3)	Farnesylated protein that binds metals.
AT5G64280	-0.307707	0.0334366	DICARBOXYLATE TRANSPORTER 2.2 (DiT2.2)	dicarboxylate transporter 2.2;(source:Araport11)
AT5G64350	-0.292453	0.0303022	FK506-BINDING PROTEIN 12 (FKBP12)	Encodes FK506-binding protein 12 (FKBP12 or FKP12). FKP12 overexpression dramatically enhances rapamycin sensitivity, whereas rapamycin inhibition is relieved in transgenic plants deficient in FKP12.
AT5G64480	-0.316566	0.0118785		hypothetical protein;(source:Araport11)
AT5G64550	-0.74548	4.98648e-05		loricrin-like protein;(source:Araport11)
AT5G64640	-0.500249	0.00445445	(PMEI-PME94)	Pectin methylesterase inhibitor; INVI-PMEI protein isoform which clustered with a PME.
AT5G65010	-0.657714	8.93103e-06	ASPARAGINE SYNTHETASE 2 (ASN2)	Encodes asparagine synthetase (ASN2).
AT5G65683	-0.803815	6.49505e-08	WAV3 HOMOLOG 2 (WAVH2)	Zinc finger (C3HC4-type RING finger) family protein;(source:Araport11)
AT5G65840	-0.206215	0.0275214		Thioredoxin superfamily protein;(source:Araport11)
AT5G65990	-0.658364	1.59257e-05	(ATAVT3)	Transmembrane amino acid transporter family protein;(source:Araport11)
AT5G66040	-0.672736	4.05953e-07	SULFURTRANSFERASE PROTEIN 16 (STR16)	Encodes a protein with thiosulfate sulfurtransferase/rhodanese activity in vitro, however, it is likely to use a substrate other than thiosulfate or 3-mercaptopyruvate in vivo. The mRNA is cell-to-cell mobile.
AT5G66740	-1.00049	0.000166527	BOUNDARY OF ROP DOMAIN8 (BDR8)	spindle assembly abnormal protein (DUF620);(source:Araport11)
AT5G66770	-0.36053	0.0173111		GRAS family transcription factor;(source:Araport11)
AT5G67070	-0.463231	0.0155219	RALF-LIKE 34 (RALFL34)	Member of a diversely expressed predicted peptide family showing sequence similarity to tobacco Rapid Alkalinization Factor (RALF), and is believed to play an essential role in the physiology of Arabidopsis. Consists of a single exon and is characterized by a conserved C-terminal motif and N-terminal signal peptide. The mRNA is cell-to-cell mobile.
AT5G67280	-0.629637	8.7507e-06	RECEPTOR-LIKE KINASE (RLK)	receptor-like kinase;(source:Araport11)
AT5G67350	-0.485021	0.00376279		hypothetical protein;(source:Araport11)
AT5G67360	-0.351186	0.00429826	(ARA12)	Encodes a subtilisin-like serine protease essential for mucilage release from seed coats.
AT5G67370	-0.269465	0.00917297	CONSERVED IN THE GREEN LINEAGE AND DIATOMS 27 (CGLD27)	DUF1230 family protein (DUF1230);(source:Araport11)

## Sheet: BAPA_upregulated
Supporting Table 2 Differentially expressed Arabidopsis genes 24 h after tZ or BAPA application. Fold changes (FC) are compared to DMSO control. Only significant DEGs (p ≤ 0.05) are shown, p-values are calculated according to Benjamini-Hochberg.
BAPA upregulated
AGI	log2 FC	p-value	Primary Gene Symbol	Gene Model Description
AT1G01240	0.953517	3.58569e-07		transmembrane protein;(source:Araport11)
AT1G01440	0.37152	0.00400145		hypothetical protein (DUF3133);(source:Araport11)
AT1G01560	1.17831	0.0431322	MAP KINASE 11 (MPK11)	Member of MAP Kinase family. Flg22-induced activation is blocked by AvrRpt2.
AT1G02300	0.512725	0.00114261	(ATCATHB1)	Encodes a capase involved in stress induced cell death.
AT1G02360	1.37331	0.00659841		Chitinase family protein;(source:Araport11)
AT1G02390	0.693622	0.0121233	GLYCEROL-3-PHOSPHATE SN-2-ACYLTRANSFERASE 2 (GPAT2)	putative sn-glycerol-3-phosphate 2-O-acyltransferase
AT1G02610	2.93412	1.65529e-16		RING/FYVE/PHD zinc finger superfamily protein;(source:Araport11)
AT1G02660	1.30707	3.23459e-05	PLASTID LIPASE2 (PLIP2)	PLIP2 is a glycerolipid A1 lipase with substrate preference for monogalactosyldiacylglycerol. Expression is induced by ABA.
AT1G02920	1.4837	0.0214448	GLUTATHIONE S-TRANSFERASE 7 (GSTF7)	Encodes glutathione transferase belonging to the phi class of GSTs. Naming convention according to Wagner et al. (2002).
AT1G03090	0.583887	0.00579861	(MCCA)	MCCA is the biotinylated subunit of the dimer MCCase, which is involved in leucine degradation. Both subunits are nuclear coded and the active enzyme is located in the mitochondrion.
AT1G03230	0.976931	1.86756e-06	SECRETED ASPARTIC PROTEASE 1 (SAP1)	Eukaryotic aspartyl protease family protein;(source:Araport11)
AT1G03290	0.530097	0.00863193		ELKS/Rab6-interacting/CAST family protein;(source:Araport11)
AT1G03370	0.495578	0.0177401		C2 calcium/lipid-binding and GRAM domain containing protein;(source:Araport11)
AT1G03400	0.479642	0.03689		A single copy gene that encodes a protein with sequence similarity to tomato E8 (ACC oxidase, the last step in ethylene biosynthesis) involved in ethylene synthesis and fruit ripening in tomato. This gene is not induced by ethylene in siliques. The transcript is found in siliques, etiolated seedlings, leaves, stems and flowers.
AT1G03430	0.289665	0.0291498	HISTIDINE-CONTAINING PHOSPHOTRANSFER FACTOR 5 (AHP5)	Encodes AHP5, one of the six Arabidopsis thaliana histidine phosphotransfer proteins (AHPs). AHPs function as redundant positive regulators of cytokinin signaling. Members of the AHP gene family include: AT3G21510 (AHP1), AT3G29350 (AHP2), AT5G39340 (AHP3), AT3G16360 (AHP4), AT1G03430 (AHP5) and AT1G80100 (AHP6).
AT1G03590	0.34192	0.0235412		Protein phosphatase 2C family protein;(source:Araport11)
AT1G03610	0.312074	0.0236444		plant/protein (DUF789);(source:Araport11)
AT1G03730	0.52929	0.0338871		pyrroline-5-carboxylate reductase;(source:Araport11)
AT1G03740	0.747942	2.26248e-06		Protein kinase superfamily protein;(source:Araport11)
AT1G03850	2.51318	9.19686e-12	GLUTAREDOXIN 13 (GRXS13)	Encodes glutaredoxin ATGRXS13, required to facilitate Botrytis cinerea infection of Arabidopsis thaliana plants. Sylvain La Camera et al (2011, PMID:21756272) reported a third splice variant in addition to the two annotated in TAIR10. It is a member of the CC-type glutaredoxin (ROXY) family that has been shown to interact with the transcription factor TGA2 and suppress ORA59 promoter activity.
AT1G04280	1.28429	7.17533e-11	NAD KINASE-CAM DEPENDENT (NADKC)	Encodes a mitochondrial CaM/Ca2+-dependent NAD+ kinase.
AT1G04360	1.32874	0.000520023	ARABIDOPSIS TOXICOS EN LEVADURA 1 (ATL1)	RING/U-box superfamily protein;(source:Araport11)
[truncated: 1,234 more rows]

## Sheet: BAPA_downregulated
Supporting Table 2 Differentially expressed Arabidopsis genes 24 h after tZ or BAPA application. Fold changes (FC) are compared to DMSO control. Only significant DEGs (p ≤ 0.05) are shown, p-values are calculated according to Benjamini-Hochberg.
[truncated: 824 more rows]
