# Supplementary material for: Chemically Induced Resistance to Pathogen Infection in Arabidopsis by Cytokinin (Trans‐Zeatin) and an Aromatic Cytokinin Arabinoside
Source: Mol Plant Pathol. 2026 Jan 9;27(1):e70200. doi: 10.1111/mpp.70200 (PMC12789194; doi:10.1111/mpp.70200)
Supplement: Supplementary file 4 — Table S3: An overlap analysis of DEGs upregulated by tZ and BAPA treatments. [file MPP-27-e70200-s003.xlsx]

## Sheet: tZ exclusive
Supporting Table 3 An overlap analysis of DEGs upregulated by tZ and BAPA treatments. Only significant DEGs (p ≤ 0.05) are shown, p-values are calculated according to Benjamini-Hochberg. Only genes with Log2 FC ≥ 1 are shown.
	tZ
AGI	log2 FC	p-value	Primary Gene Symbol	Gene Description
AT2G36780	4.97211	4.75375e-05		UDP-Glycosyltransferase superfamily protein;(source:Araport11)
AT2G29460	4.79148	0.00394974	GLUTATHIONE S-TRANSFERASE TAU 4 (GSTU4)	Encodes glutathione transferase belonging to the tau class of GSTs. Naming convention according to Wagner et al. (2002). Role in the degradation of H2O2 to water using glutathione as electron donor
AT3G48850	4.77114	0.0145153	PHOSPHATE TRANSPORTER 3;2 (PHT3;2)	Encodes a mitochondrial phosphate transporter. Modulates plant responses to salt stress.
AT3G49130	4.25453	0.00148784		SWAP (Suppressor-of-White-APricot)/surp RNA-binding domain-containing protein;(source:Araport11)
AT1G32960	4.08687	0.000872626	(SBT3.3)	Expression induced by pectin-related DAMPs (Damage Associated Molecular Patterns). Together with SBT3.5 contributes to the activation of defence-related PMEs and Botrytis resistance. Influences the expression of specific defense genes and the structure of pectin against Botrytis. Secreted via Exocyst Positive Organelles (EXPOs) in the apoplast where it colocalizes with Pro-PME17.
AT5G13330	4.01798	0.0304254	RELATED TO AP2 6L (Rap2.6L)	encodes a member of the ERF (ethylene response factor) subfamily B-4 of ERF/AP2 transcription factor family. The protein contains one AP2 domain. There are 7 members in this subfamily.
AT3G11340	3.58245	0.0160601	UDP-DEPENDENT GLYCOSYLTRANSFERASE 76B1 (UGT76B1)	Encodes a uridine diphosphate-dependent glucosyltransferase that conjugates isoleucic acid and modulates plant defense via glucosylation of N-hydroxypipecolic acid.
AT1G02400	3.12714	0.0306266	GIBBERELLIN 2-OXIDASE 6 (GA2OX6)	Encodes a gibberellin 2-oxidase that acts on C19 gibberellins but not C20 gibberellins.
AT1G17020	3.02874	0.0232203	SENESCENCE-RELATED GENE 1 (SRG1)	Encodes a novel member of the Fe(II)/ascorbate oxidase gene family; senescence-related gene.
AT5G07010	2.76154	0.00358531	SULFOTRANSFERASE 2A (ST2A)	Encodes a sulfotransferase that acts specifically on 11- and 12-hydroxyjasmonic acid. Transcript levels for this enzyme are increased by treatments with jasmonic acid (JA); 12-hydroxyJA; JA-isoleucine; and 12-oxyphytodienoic acid (a JA precursor).
AT1G10550	2.67235	0.0181448	XYLOGLUCAN:XYLOGLUCOSYL TRANSFERASE 33 (XTH33)	Encodes a membrane-localized protein that is predicted to function during cell wall modification.Overexpression of XTH33 results in abnormal cell morphology. It's expression is under epigenetic control by ATX1.
AT5G07200	2.59188	0.0141441	GIBBERELLIN 20-OXIDASE 3 (GA20OX3)	encodes a gibberellin 20-oxidase.
AT3G28210	2.55748	0.0391102	(PMZ)	Encodes a putative zinc finger protein (PMZ).
AT1G15010	2.46715	0.00936978		mediator of RNA polymerase II transcription subunit;(source:Araport11)
AT2G26400	2.34766	0.0448895		Encodes a protein predicted to belong to the acireductone dioxygenase (ARD/ARD?)family.
AT5G52300	2.3437	0.0317536	LOW-TEMPERATURE-INDUCED 65 (LTI65)	Encodes a protein that is induced in expression in response to water deprivation such as cold; high-salt; and desiccation. The response appears to be via abscisic acid. The promoter region contains two ABA-responsive elements (ABREs) that are required for the dehydration-responsive expression of rd29B as cis-acting elements. Protein is a member of a gene family with other members found plants; an…
AT3G04070	2.3023	0.0232203	NAC DOMAIN CONTAINING PROTEIN 47 (NAC047)	NAC domain containing protein 47;(source:Araport11)
AT3G28510	2.29819	0.0290219		P-loop containing nucleoside triphosphate hydrolases superfamily protein;(source:Araport11)
AT2G13810	2.25094	0.0253649	AGD2-LIKE DEFENSE RESPONSE PROTEIN 1 (ALD1)	ALD1 is a L-lysine alpha-aminotransferase. It is part of the pipecolic acid biosynthetic pathway; where it catalyzes the biochemical conversion of lysine to epsilon-amino-alpha-ketocaproic acid (KAC) which is subject to subsequent transamination; cyclization and isomerization to form 2;3-dehydropipecolic acid.
AT1G66960	2.24531	0.0286313		Terpenoid cyclases family protein;(source:Araport11)
AT5G58840	2.18777	0.00905234		Subtilase family protein;(source:Araport11)
AT1G02930	2.18631	0.000643486	GLUTATHIONE S-TRANSFERASE 6 (GSTF6)	Encodes glutathione transferase belonging to the phi class of GSTs. Naming convention according to Wagner et al. (2002).
AT5G44420	2.18114	0.0103618	PLANT DEFENSIN 1.2 (PDF1.2)	Encodes an ethylene- and jasmonate-responsive plant defensin. mRNA levels are not responsive to salicylic acid treatment; although jasmonate and salicylic acid can act synergistically to enhance the expression of this gene. Belongs to the plant defensin (PDF) family with the following members: At1g75830/PDF1.1; At5g44420/PDF1.2a; At2g26020/PDF1.2b; At5g44430/PDF1.2c; At2g26010/PDF1.3; At1g19610/P…
AT5G56960	2.1587	0.0424967		basic helix-loop-helix (bHLH) DNA-binding family protein;(source:Araport11)
AT1G74670	2.13328	9.53284e-05	GA-STIMULATED ARABIDOPSIS 6 (GASA6)	Cell wall localized protein that functions downstream of RGL2 integrating GA; ABA; and Glc signaling. Involved in seed germination and cell expansion.
AT3G48100	2.0867	1.41122e-34	RESPONSE REGULATOR 5 (RR5)	Encodes a transcription repressor that mediates a negative feedback loop in cytokinin signalling. ARR5 expression is upregulated by Class I KNOX genes. Arr5 protein is stabilized by cytokinin in a two-component phosphorelay.
AT3G13950	2.04821	0.00234596		ankyrin;(source:Araport11)
AT2G36080	2.0382	0.0387847	ABNORMAL SHOOT 2 (ABS2)	Encodes a plant-specific B3 DNA-binding domain transcription factor. Has transcription repressor activity.
AT4G34790	1.9439	0.0157632	SMALL AUXIN UPREGULATED RNA 3 (SAUR3)	Putative OXS2-binding DEGs were constitutively activated by OXS2.
AT5G44575	1.9358	0.00311291	(PROSCOOP8)	SCOOP (SERINE RICH ENDOGENOUS PEPTIDE) family member; involved in immunity against herbivorous insects.
AT4G17660	1.89954	0.0369415	PBS1-LIKE 20 (PBL20)	Protein kinase superfamily protein;(source:Araport11)
AT1G16420	1.88419	0.0475744	METACASPASE 8 (MC8)	Encodes a metacaspase (cysteine-type endopeptidase) that is involved in promoting programmed cell death in response to hydrogen peroxide (H2O2); UV light; and methyl viologen (MV). Transcript levels rise in response to UV-C; H2O2; and MV. In vitro assays demonstrate that this enzyme has a preference for cleaving after an arginine residue; and it has a pH optimum of 8.0.
AT5G42380	1.87736	0.00525812	CALMODULIN LIKE 37 (CML37)	Stress induced calmodulin like gene; involved in drought response.
ATCG00020	1.86109	0.000271776	PHOTOSYSTEM II REACTION CENTER PROTEIN A (PSBA)	Encodes chlorophyll binding protein D1; a part of the photosystem II reaction center core
AT4G30280	1.72437	0.0133489	XYLOGLUCAN ENDOTRANSGLUCOSYLASE/HYDROLASE 18 (XTH18)	Encodes a xyloglucan endotransglucosylase/hydrolase with only only the endotransglucosylase (XET; EC 2.4.1.207) activity towards xyloglucan and non-detectable endohydrolytic (XEH; EC 3.2.1.151) activity. Expressed in the mature or basal regions of both the main and lateral roots; but not in the tip of these roots where cell division occurs.
AT3G01830	1.72112	0.0061804		Calcium-binding EF-hand family protein;(source:Araport11)
AT2G25440	1.69401	0.0287695	RECEPTOR LIKE PROTEIN 20 (RLP20)	receptor like protein 20;(source:Araport11)
AT1G58190	1.68681	0.00516026	RECEPTOR LIKE PROTEIN 9 (RLP9)	receptor like protein 9;(source:Araport11)
AT3G54150	1.61983	0.0407442	EXINE FORMATION DEFECTIVE (EFD)	Encodes a DNA methyltransferase required for pollen exine formation and male fertility via the regulation of callose wall and primexine formation.
AT2G23170	1.61967	0.0424488	(GH3.3)	encodes an IAA-amido synthase that conjugates Asp and other amino acids to auxin in vitro.
AT4G34250	1.57856	0.00539777	3-KETOACYL-COA SYNTHASE 16 (KCS16)	Encodes KCS16; a member of the 3-ketoacyl-CoA synthase family involved in the biosynthesis of VLCFA (very long chain fatty acids).
AT1G72680	1.56174	0.00420929	CINNAMYL-ALCOHOL DEHYDROGENASE (CAD1)	Similar to cinnamyl-alcohol dehydrogenases but catalytic activity is low.
AT5G25190	1.55678	1.24195e-05	ETHYLENE AND SALT INDUCIBLE 3 (ESE3)	encodes a member of the ERF (ethylene response factor) subfamily B-6 of ERF/AP2 transcription factor family. The protein contains one AP2 domain. There are 12 members in this subfamily including RAP2.11.
AT1G69530	1.54872	3.2898e-09	EXPANSIN A1 (EXPA1)	Member of Alpha-Expansin Gene Family. Naming convention from the Expansin Working Group (Kende et al; Plant Mol Bio). Involved in the formation of nematode-induced syncytia in roots of Arabidopsis thaliana.
AT3G50260	1.54759	0.0447118	COOPERATIVELY REGULATED BY ETHYLENE AND JASMONATE 1 (CEJ1)	Encodes a member of the DREB subfamily A-5 of ERF/AP2 transcription factor family. The protein contains one AP2 domain. Involved in defense and freezing stress responses. There are 16 members in this subfamily including RAP2.1; RAP2.9 and RAP2.10. The mRNA is cell-to-cell mobile.
AT1G09080	1.53227	0.0163875	BINDING PROTEIN 3 (BIP3)	Member of the HSP70 family of heat shock proteins. Induced by stress and unfolded protein response. A target of several bZIP proteins.
AT1G60730	1.51177	0.0495428		NAD(P)-linked oxidoreductase superfamily protein;(source:Araport11)
AT4G21440	1.50039	0.0256735	MYB-LIKE 102 (MYB102)	Encodes a MYB transcription factor involved in wounding and osmotic stress response. Member of the R2R3 factor gene family.
AT5G24530	1.49237	0.0261756	DOWNY MILDEW RESISTANT 6 (DMR6)	Encodes a putative 2OG-Fe(II) oxygenase that is defense-associated but required for susceptibility to downy mildew. The mRNA is cell-to-cell mobile.
AT3G13790	1.47511	7.88481e-06	(ATBFRUCT1)	Encodes a protein with invertase activity. Cell wall invertase; involved in pollen development and pollen tube growth.
ATCG00490	1.47487	0.00110809	(RBCL)	large subunit of RUBISCO. Protein is tyrosine-phosphorylated and its phosphorylation state is modulated in response to ABA in Arabidopsis thaliana seeds.
AT3G48580	1.43809	0.0364532	XYLOGLUCAN ENDOTRANSGLUCOSYLASE/HYDROLASE 11 (XTH11)	Encodes a cell-wall localized xyloglucan endotransglucosylase/hydrolase.
AT5G62920	1.43696	3.12959e-13	RESPONSE REGULATOR 6 (ARR6)	Encodes a Type-A response regulator that is responsive to cytokinin treatment. Its C-ter domain is very short in comparison to other Arabidopsis ARRs (17 total). Arr6 protein is stabilized by cytokinin.
AT5G08240	1.41824	0.0132091		transmembrane protein;(source:Araport11)
AT3G26200	1.4052	0.0279398	CYTOCHROME P450, FAMILY 71, SUBFAMILY B, POLYPEPTIDE 22 (CYP71B22)	putative cytochrome P450 The mRNA is cell-to-cell mobile.
AT4G23310	1.38954	0.0196342	CYSTEINE-RICH RLK (RECEPTOR-LIKE PROTEIN KINASE) 23 (CRK23)	Encodes a cysteine-rich receptor-like protein kinase.
AT3G49120	1.3876	0.0315131	PEROXIDASE CB (PRXCB)	Class III peroxidase Perx34. Expressed in roots; leaves and stems. Located in the cell wall. Involved in cell elongation. Expression activated by light. May play a role in generating H2O2 during defense response. The mRNA is cell-to-cell mobile.
AT5G45000	1.35717	0.0396406		Disease resistance protein (TIR-NBS-LRR class) family;(source:Araport11)
AT1G15520	1.35422	0.0193098	ATP-BINDING CASSETTE G40 (ABCG40)	ABC transporter family involved in ABA transport and resistance to lead. Localizes to plasma membrane. Upregulated by lead. Expressed in leaves; flowers; stomata and roots.
AT3G15356	1.35353	0.0186627		Legume lectin family protein;(source:Araport11)
AT3G21080	1.34788	0.0426111		ABC transporter-like protein;(source:Araport11)
AT1G51620	1.34234	0.0290219		Protein kinase superfamily protein;(source:Araport11)
AT5G04190	1.34146	0.000282523	PHYTOCHROME KINASE SUBSTRATE 4 (PKS4)	Encodes phytochrome kinase substrate 4; a phytochrome signaling component involved in phototropism. It is phosphorylated in a phot1-dependent manner in vitro. Phosphorylation is transient and regulated by a type 2- protein phosphatase.
AT3G16530	1.3022	0.0156719		Lectin like protein whose expression is induced upon treatment with chitin oligomers.
AT1G79700	1.28419	0.00538762	WRINKLED 4 (WRI4)	WRI4 encodes an AP2/ERF-type transcriptional activator that specifically controls cuticular wax biosynthesis in Arabidopsis stems. It also functions to activate transcription of genes involved fatty acid biosynthesis during seed and flower development as well as stem wax biosynthesis. Targets identified by ChIP-seq include: LACS1; KCR1; PAS2; ECR; and WSD1.
AT3G03265	1.25193	0.0285689		Natural antisense transcript overlaps with AT3G16240;(source:Araport11)
AT2G18300	1.24037	4.71665e-09	HOMOLOG OF BEE2 INTERACTING WITH IBH 1 (HBI1)	DNA-binding bHLH protein involved in positive regulation of cell elongation and proliferation and; negative control of plant immunity.One component of PRE-IBH1-HBI1 tripartite module.
AT1G21310	1.23585	0.0026055	EXTENSIN 3 (EXT3)	Encodes extensin 3.
ATCG00580	1.21841	0.00449594	PHOTOSYSTEM II REACTION CENTER PROTEIN E (PSBE)	PSII cytochrome b559. There have been many speculations about the function of Cyt b559; but the most favored at present is that it plays a protective role by acting as an electron acceptor or electron donor under conditions when electron flow through PSII is not optimized.
AT1G25230	1.21733	0.00702329		Calcineurin-like metallo-phosphoesterase superfamily protein;(source:Araport11)
ATCG00350	1.20466	0.000197036	(PSAA)	Encodes psaA protein comprising the reaction center for photosystem I along with psaB protein; hydrophobic protein encoded by the chloroplast genome.
ATCG00340	1.19994	6.62794e-05	(PSAB)	Encodes the D1 subunit of photosystem I reaction center.
AT5G46330	1.19931	1.72068e-05	FLAGELLIN-SENSITIVE 2 (FLS2)	Encodes a leucine-rich repeat serine/threonine protein kinase that is expressed ubiquitously. FLS2 is involved in MAP kinase signalling relay involved in innate immunity. Essential in the perception of flagellin; a potent elicitor of the defense response. FLS2 is directed for degradation by the bacterial ubiquitin ligase AvrPtoB. The mRNA is cell-to-cell mobile.
AT2G40610	1.19878	0.003673	EXPANSIN A8 (EXPA8)	member of Alpha-Expansin Gene Family. Naming convention from the Expansin Working Group (Kende et al; 2004. Plant Mol Bio). Involved in the formation of nematode-induced syncytia in roots of Arabidopsis thaliana.
AT1G74890	1.19251	0.0013637	RESPONSE REGULATOR 15 (ARR15)	Encodes a nuclear response regulator that acts as a negative regulator in cytokinin-mediated signal transduction. Transcript accumulates in leaves and roots in response to cytokinin treatment.
AT3G15770	1.18916	2.22703e-07		hypothetical protein;(source:Araport11)
AT1G27020	1.18039	0.000481455		plant/protein;(source:Araport11)
AT2G22980	1.17829	2.88927e-05	SERINE CARBOXYPEPTIDASE-LIKE 13 (SCPL13)	serine carboxypeptidase-like 13;(source:Araport11)
ATCG00730	1.16463	0.00962023	PHOTOSYNTHETIC ELECTRON TRANSFER D (PETD)	A chloroplast gene encoding subunit IV of the cytochrome b6/f complex which mediates electron transport between photosystems.
ATCG01050	1.15349	0.00592243	(NDHD)	Represents a plastid-encoded subunit of a NAD(P)H dehydrogenase complex. Its mRNA is edited at four positions. Translation data is not available for this gene.
AT1G21520	1.15331	0.00225666		hypothetical protein;(source:Araport11)
AT3G41768	1.15206	0.0244557		rRNA;(source:Araport11)
AT4G33790	1.14718	0.0014792	ECERIFERUM 4 (CER4)	Encodes an alcohol-forming fatty acyl-CoA reductase; involved in cuticular wax biosynthesis. Lines carrying recessive mutations are deficient in primary alcohol and have glossy stem surfaces.
AT5G12930	1.12877	0.0424806		inactive rhomboid protein;(source:Araport11)
AT1G73830	1.107	0.0499785	BR ENHANCED EXPRESSION 3 (BEE3)	Encodes the brassinosteroid signaling component BEE3 (BR-ENHANCED EXPRESSION 3). Positively modulates the shade avoidance syndrome in Arabidopsis seedlings.
AT2G41250	1.10309	4.13202e-08		Haloacid dehalogenase-like hydrolase (HAD) superfamily protein;(source:Araport11)
ATCG00720	1.09416	0.00350113	PHOTOSYNTHETIC ELECTRON TRANSFER B (PETB)	Encodes the cytochrome b(6) subunit of the cytochrome b6f complex which mediates electron flow between photosystems I and II.
ATCG00170	1.0899	0.010229	(RPOC2)	RNA polymerase beta' subunit-2
ATCG00040	1.07853	0.0250353	MATURASE K (MATK)	Encodes a maturase located in the trnK intron in the chloroplast genome.
ATCG00280	1.07463	0.000327518	PHOTOSYSTEM II REACTION CENTER PROTEIN C (PSBC)	chloroplast gene encoding a CP43 subunit of the photosystem II reaction center. promoter contains a blue-light responsive element.
AT5G49520	1.07294	0.0251555	WRKY DNA-BINDING PROTEIN 48 (WRKY48)	Encodes WRKY48; a member of the WRKY Transcription Factor. WRKY48 is a stress- and pathogen-induced transcriptional activator that represses plant basal defense. The mRNA is cell-to-cell mobile.
ATCG00700	1.07058	0.0303647	PHOTOSYSTEM II REACTION CENTER PROTEIN N (PSBN)	PSII low MW protein
ATMG00020	1.06818	0.0024781	RIBOSOMAL RNA26S (RRN26)	mitochondrial 26S ribosomal RNA protein
AT1G75190	1.06219	0.0244457		hypothetical protein;(source:Araport11)
AT5G41761	1.06046	0.00487171		hypothetical protein;(source:Araport11)
AT1G69040	1.05981	2.71857e-06	ACT DOMAIN REPEAT 4 (ACR4)	ACT-domain containing protein involved in feedback regulation of amino acid metabolism
AT3G49160	1.05329	0.00173598		Expression of the gene is downregulated in the presence of paraquat; an inducer of photoxidative stress.
AT5G20960	1.04645	0.0249744	ALDEHYDE OXIDASE 1 (AO1)	Encodes aldehyde oxidase AA01.
AT4G11890	1.04527	0.0074843	ABA- AND OSMOTIC-STRESS-INDUCIBLE RECEPTOR-LIKE CYTOSOLIC KINASE1 (ARCK1)	Encodes a receptor-like cytosolic kinase ARCK1. Negatively controls abscisic acid and osmotic stress signal transduction.
AT2G44740	1.04123	0.00214251	CYCLIN P4;1 (CYCP4;1)	cyclin p4;(source:Araport11)
AT4G31800	1.03311	0.00731665	WRKY DNA-BINDING PROTEIN 18 (WRKY18)	Pathogen-induced transcription factor. Binds W-box sequences in vitro. Forms protein complexes with itself and with WRKY40 and WRKY60. Constitutive expression of WRKY18 enhanced resistance to P. syringae; but its coexpression with WRKY40 or WRKY60 made plants more susceptible to both P. syringae and B. cinerea. WRKY18; WRKY40; and WRKY60 have partially redundant roles in response to the hemibiotr…
AT1G19050	1.02693	1.9507e-09	RESPONSE REGULATOR 7 (ARR7)	Encodes a member of the Arabidopsis response regulator (ARR) family; most closely related to ARR15. A two-component response regulator protein containing a phosphate accepting domain in the receiver domain but lacking a DNA binding domain in the output domain. Involved in response to cytokinin and meristem stem cell maintenance. Arr7 protein is stabilized by cytokinin.
AT5G25460	1.01588	3.50746e-05	DUF642 L-GALL RESPONSIVE GENE 2 (DGR2)	Encodes a DUF642 cell wall protein.
AT5G49680	1.01124	0.00920583		Conserved among eukaryotes; similar to Arabidopsis SABRE. The phenotype of the kip/sab double mutant suggests related functions for both genes; however; the KIP protein is mostly required for tip-growth. Predicted to be targeted to the secretory pathway. mRNA was detected in all organs; with most abundance in pollen and roots.
AT3G63380	1.01091	0.0151692	AUTO-INHIBITED CA2+ ATPASE 12 (ACA12)	ATPase E1-E2 type family protein / haloacid dehalogenase-like hydrolase family protein;(source:Araport11)
AT1G33960	1.00348	0.00278106	AVRRPT2-INDUCED GENE 1 (AIG1)	Identified as a gene that is induced by avirulence gene avrRpt2 and RPS2 after infection with Pseudomonas syringae pv maculicola strain ES4326 carrying avrRpt2
AT1G22400	1.00004	0.000845935	(UGT85A1)	UDP-Glycosyltransferase superfamily protein;(source:Araport11)

## Sheet: common
Supporting Table 3 An overlap analysis of DEGs upregulated by tZ and BAPA treatments. Only significant DEGs (p ≤ 0.05) are shown, p-values are calculated according to Benjamini-Hochberg. Only genes with log2 FC ≥ 1 are shown.
	tZ		BAPA
AGI	log2 FC	p-value	log2 FC	p-value	Primary Gene Symbol	Gene Description
AT2G35980	4.60079	0.0154295	6.20884	0.000461699	YELLOW-LEAF-SPECIFIC GENE 9 (YLS9)	Encodes a protein whose sequence is similar to tobacco hairpin-induced gene (HIN1) and Arabidopsis non-race specific disease resistance gene (NDR1). Expression of this gene is induced by cucumber mosaic virus; spermine and during senescence. The gene product is localized to the chloroplast. The mRNA is cell-to-cell mobile.
AT2G37430	4.57378	6.77137e-06	3.45063	0.00226499	ZINC FINGER OF ARABIDOPSIS THALIANA 11 (ZAT11)	Encodes a member of the zinc finger family of transcriptional regulators. It is expressed in many root tips; primary roots; cotyledons and hypocotyl. The protein is localized to the nucleus. Overexpression of ZAT11 causes increased root growth and increased sensitivity to nickel ions. The mRNA is cell-to-cell mobile.
AT1G21326	4.20844	6.96821e-09	1.96179	0.0405749		VQ motif-containing protein;(source:Araport11)
AT3G49340	3.77185	0.0474721	4.2569	0.0228556		Cysteine proteinases superfamily protein;(source:Araport11)
AT4G27450	3.53101	1.75955e-13	2.68809	1.61931e-07	HYPOXIA RESPONSE UNKNOWN PROTEIN 54 (HUP54)	aluminum induced protein with YGL and LRDR motifs;(source:Araport11)
AT3G15500	3.53011	0.0116052	3.63725	0.0107275	NAC DOMAIN CONTAINING PROTEIN 3 (NAC3)	Encodes an ATAF-like NAC-domain transcription factor that doesn't contain C-terminal sequences shared by CUC1; CUC2 and NAM. Note: this protein (AtNAC3) is not to be confused with the protein encoded by locus AT3G29035; which; on occasion; has also been referred to as AtNAC3. The mRNA is cell-to-cell mobile.
AT2G15880	3.51337	4.42534e-23	2.27987	7.21977e-09	LEUCINE-RICH REPEAT/EXTENSIN 10 (LRX10)	Pollen expressed protein required for pollen tube growth.Along with other members of the LRX family; itnteracts with RALF4 to control pollen tube growth and integrity. Loss of function results in premature pollen tube rupture and reduced fertility.
AT1G05575	3.38369	1.07658e-09	1.77428	0.00899754	HYPOXIA RESPONSE UNKNOWN PROTEIN 17 (HUP17)	transmembrane protein;(source:Araport11)
AT5G44430	3.31718	0.00938982	4.46845	0.000215622	PLANT DEFENSIN 1.2C (PDF1.2c)	Predicted to encode a PR (pathogenesis-related) protein. Belongs to the plant defensin (PDF) family with the following members: At1g75830/PDF1.1; At5g44420/PDF1.2a; At2g26020/PDF1.2b; At5g44430/PDF1.2c; At2g26010/PDF1.3; At1g19610/PDF1.4; At1g55010/PDF1.5; At2g02120/PDF2.1; At2g02100/PDF2.2; At2g02130/PDF2.3; At1g61070/PDF2.4; At5g63660/PDF2.5; At2g02140/PDF2.6; At5g38330/PDF3.1 and At4g30070/PDF…
AT1G66700	3.22232	0.00142446	3.20152	0.00207417	(PXMT1)	A member of the Arabidopsis SABATH methyltransferase gene family. Encodes PXMT1; a methyltransferase that methylates 1;7-paraxanthine.
AT3G48360	3.16283	5.81083e-21	2.06581	3.05644e-08	BTB AND TAZ DOMAIN PROTEIN 2 (bt2)	Encodes a protein (BT2) that is an essential component of the TAC1-mediated telomerase activation pathway. Acts redundantly with BT3 and BT1 during female gametophyte development and with BT3 during male gametophyte development. BT2 also mediates multiple responses to nutrients; stresses; and hormones.
AT5G36925	3.08997	1.09779e-05	1.79055	0.0390102	ARACIN1 (ARACIN1)	hypothetical protein;(source:Araport11)
AT2G18700	3.06314	4.60662e-34	2.51211	2.59493e-22	TREHALOSE PHOSPHATASE/SYNTHASE 11 (TPS11)	Encodes an enzyme putatively involved in trehalose biosynthesis. The protein has a trehalose synthase (TPS)-like domain that may or may not be active as well as a trehalose phosphatase (TPP)-like domain.
AT5G24110	3.01	2.85343e-06	2.16302	0.00288835	WRKY DNA-BINDING PROTEIN 30 (WRKY30)	member of WRKY Transcription Factor; Group III
AT1G30730	2.98309	6.53875e-07	1.82349	0.0113171	(ATBBE11)	FAD-binding Berberine family protein;(source:Araport11)
AT5G57220	2.96479	3.25743e-06	1.58682	0.0426111	CYTOCHROME P450, FAMILY 81, SUBFAMILY F, POLYPEPTIDE 2 (CYP81F2)	member of CYP81F; involved in glucosinolate metabolism. Mutants had impaired resistance to fungi. The mRNA is cell-to-cell mobile.
AT5G22920	2.9353	4.60222e-18	2.32235	9.60904e-11	RING ZINC-FINGER PROTEIN 34 (RZPF34)	Encodes a protein with sequence similarity to RING; zinc finger proteins. Loss of function mutations show reduced (15%) stomatal aperture under non stress conditions.
AT1G02610	2.93412	1.65529e-16	2.22137	5.65217e-09		RING/FYVE/PHD zinc finger superfamily protein;(source:Araport11)
AT1G33030	2.86104	0.0259043	3.44274	0.00474233		O-methyltransferase family protein;(source:Araport11)
AT2G36770	2.82963	3.90943e-05	2.91902	2.75318e-05		UDP-Glycosyltransferase superfamily protein;(source:Araport11)
AT1G69890	2.79997	1.06511e-08	1.78706	0.00141059	(DUF569)	Encodes a member of a conserved DUF domain family that is induced by NO. Based on mutant phenotype may be involved in NO stress response.
AT1G42980	2.76894	5.34103e-06	1.52528	0.0497886		Actin-binding FH2 (formin homology 2) family protein;(source:Araport11)
AT5G20250	2.72036	8.44481e-23	2.91879	4.54684e-26	DARK INDUCIBLE 10 (DIN10)	encodes a member of glycosyl hydrolase family 36. Expression is induced within 3 hours of dark treatment; in senescing leaves and treatment with exogenous photosynthesis inhibitor. Induction of gene expression was suppressed in excised leaves supplied with sugar. The authors suggest that the gene's expression pattern is responding to the level of sugar in the cell. The mRNA is cell-to-cell mobile.
AT2G15890	2.70939	2.76595e-18	2.03862	7.66011e-10	MATERNAL EFFECT EMBRYO ARREST 14 (MEE14)	Encodes CBP1; a regulator of transcription initiation in central cell-mediated pollen tube guidance.
AT3G15630	2.70459	5.26375e-07	2.44258	1.5382e-05		plant/protein;(source:Araport11)
AT2G28630	2.70375	4.62692e-08	2.4161	3.45058e-06	3-KETOACYL-COA SYNTHASE 12 (KCS12)	Encodes KCS12; a member of the 3-ketoacyl-CoA synthase family involved in the biosynthesis of VLCFA (very long chain fatty acids).
AT1G21110	2.69231	8.53507e-10	1.5756	0.00226632	INDOLE GLUCOSINOLATE O-METHYLTRANSFERASE 3 (IGMT3)	O-methyltransferase family protein;(source:Araport11)
AT5G44260	2.56786	0.000509041	1.97896	0.0164441	TANDEM CCCH ZINC FINGER PROTEIN 5 (TZF5)	Encodes a Tandem CCCH Zinc Finger protein. Interacts and co-localizes with MARD1 and RD21A in processing bodies (PBs) and stress granules (SGs).
AT4G23810	2.5534	4.67804e-06	1.35044	0.0499249	(WRKY53)	member of WRKY Transcription Factor; Group III; t WRKY53 and CRK5 are antagonistic regulators of chlorophyll synthesis/degradation; senescence; and stomatal conductance.
AT1G03850	2.51318	9.19686e-12	2.32892	1.21132e-09	GLUTAREDOXIN 13 (GRXS13)	Encodes glutaredoxin ATGRXS13; required to facilitate Botrytis cinerea infection of Arabidopsis thaliana plants. Sylvain La Camera et al (2011; PMID:21756272) reported a third splice variant in addition to the two annotated in TAIR10. It is a member of the CC-type glutaredoxin (ROXY) family that has been shown to interact with the transcription factor TGA2 and suppress ORA59 promoter activity.
AT4G36670	2.5063	2.64418e-20	1.69286	8.02985e-09	POLYOL/MONOSACCHARIDE TRANSPORTER 6 (PMT6)	Major facilitator superfamily protein;(source:Araport11)
AT5G41590	2.48996	0.0282141	2.58689	0.0250353		LURP-one-like protein (DUF567);(source:Araport11)
AT5G02020	2.48368	2.23105e-10	1.68806	0.000106822	SALT INDUCED SERINE RICH (SIS)	Encodes a protein involved in salt tolerance; names SIS (Salt Induced Serine rich).
AT5G49360	2.48171	4.3128e-16	2.16374	1.08271e-11	BETA-XYLOSIDASE 1 (BXL1)	Encodes a bifunctional {beta}-D-xylosidase/{alpha}-L-arabinofuranosidase required for pectic arabinan modification. Located in the extracellular matrix. Gene is expressed specifically in tissues undergoing secondary wall thickening. This is a member of glycosyl hydrolase family 3 and has six other closely related members.
AT2G26020	2.42252	0.00750849	3.82334	3.08388e-06	PLANT DEFENSIN 1.2B (PDF1.2b)	Predicted to encode a PR (pathogenesis-related) protein. Belongs to the plant defensin (PDF) family with the following members: At1g75830/PDF1.1; At5g44420/PDF1.2a; At2g26020/PDF1.2b; At5g44430/PDF1.2c; At2g26010/PDF1.3; At1g19610/PDF1.4; At1g55010/PDF1.5; At2g02120/PDF2.1; At2g02100/PDF2.2; At2g02130/PDF2.3; At1g61070/PDF2.4; At5g63660/PDF2.5; At2g02140/PDF2.6; At5g38330/PDF3.1 and At4g30070/PDF…
AT3G03815	2.40284	0.00186087	1.97692	0.0207362		Natural antisense transcript overlaps with AT3G19290;(source:Araport11)
AT5G02170	2.3845	1.3379e-06	1.64084	0.00409717		Transmembrane amino acid transporter family protein;(source:Araport11)
AT3G55840	2.36079	8.08971e-07	1.24673	0.0383108		Hs1pro-1 protein;(source:Araport11)
AT5G39610	2.35906	1.12316e-06	2.04553	6.77406e-05	NAC DOMAIN CONTAINING PROTEIN 6 (NAC6)	Encodes a NAC-domain transcription factor. Positively regulates aging-induced cell death and senescence in leaves. This gene is upregulated in response to salt stress in wildtype as well as NTHK1 transgenic lines although in the latter case the induction was drastically reduced. It was also upregulated by ABA; ACC and NAA treatment; although in the latter two cases; the induction occurred relativ…
AT3G15450	2.35598	4.92314e-22	1.83709	9.76632e-13		aluminum induced protein with YGL and LRDR motifs;(source:Araport11)
AT3G49790	2.34894	2.09593e-26	1.72158	3.12959e-13		Carbohydrate-binding protein;(source:Araport11)
AT2G15390	2.331	4.16769e-16	1.53129	1.30118e-06	FUCOSYLTRANSFERASE 4 (FUT4)	Encodes an alpha-(1;2)-fucosyltransferase.
AT5G06865	2.32125	0.00149122	2.01257	0.0107275		Natural antisense transcript overlaps with AT5G06860;(source:Araport11)
AT1G70290	2.32093	4.46924e-47	1.70443	1.21085e-24	TREHALOSE-6-PHOSPHATASE SYNTHASE S8 (TPS8)	Encodes an enzyme putatively involved in trehalose biosynthesis. Though the protein has both trehalose-6-phosphate synthase (TPS)-like and trehalose-6-phosphate phosphatase (TPP)-like domains; neither activity has been detected in enzymatic assays nor has the protein been able to complement yeast TPS or TPP mutants.
AT1G17147	2.31576	1.3548e-10	1.2138	0.00500737		VQ motif-containing protein;(source:Araport11)
AT3G26500	2.3053	1.24711e-08	1.8313	2.75318e-05	PLANT INTRACELLULAR RAS GROUP-RELATED LRR 2 (PIRL2)	Encodes PIRL2; a member of the Plant Intracellular Ras-group-related LRRs (Leucine rich repeat proteins). PIRLs are a distinct; plant-specific class of intracellular LRRs that likely mediate protein interactions; possibly in the context of signal transduction.
AT4G35770	2.28652	1.08489e-07	1.6653	0.000475348	SENESCENCE 1 (SEN1)	Senescence-associated gene that is strongly induced by phosphate starvation. Transcripts are differentially regulated at the level of mRNA stability at different times of day. mRNAs are targets of the mRNA degradation pathway mediated by the downstream (DST) instability determinant.
AT1G30720	2.27149	0.000860515	1.69736	0.0287273	(ATBBE10)	FAD-binding Berberine family protein;(source:Araport11)
AT1G15125	2.26868	0.000499989	2.17436	0.00135404		S-adenosyl-L-methionine-dependent methyltransferases superfamily protein;(source:Araport11)
AT5G56870	2.26592	3.28346e-11	2.49108	3.12959e-13	BETA-GALACTOSIDASE 4 (BGAL4)	Secreted protein that encodes a glycosyl hydrolase catalyzes the removal of terminal beta-D-galactosyl residues from beta-D-galactoside
AT1G26380	2.20753	0.00386416	2.4461	0.00123518	FAD-LINKED OXIDOREDUCTASE 1 (FOX1)	Functions in the biosynthesis of 4-hydroxy indole-3-carbonyl nitrile (4-OH-ICN); a cyanogenic phytoalexin in Arabidopsis. FOX1 acts as a dehydrogenase on indole cyanohydrin to form indole carbonyl nitrile.
AT1G69490	2.19962	2.85116e-22	1.47927	1.30134e-09	NAC-LIKE, ACTIVATED BY AP3/PI (NAP)	Encodes a member of the NAC transcription factor gene family. It is expressed in floral primordia and upregulated by AP3 and PI. Its expression is associated with leaf senescence. The mRNA is cell-to-cell mobile.
AT5G67450	2.18558	3.23459e-05	1.29296	0.0418939	ZINC-FINGER PROTEIN 1 (ZF1)	Encodes zinc-finger protein. mRNA levels are elevated in response to low temperature; cold temperatures and high salt. The protein is localized to the nucleus and acts as a transcriptional repressor.
AT1G51860	2.15037	0.000698586	1.78303	0.0102738		Leucine-rich repeat protein kinase family protein;(source:Araport11)
AT2G39400	2.14647	2.23449e-21	1.32852	8.37452e-08	(MAGL6)	alpha/beta-Hydrolases superfamily protein;(source:Araport11)
AT2G26560	2.05054	0.000726909	1.515	0.0272586	PHOSPHOLIPASE A 2A (PLA2A)	Encodes a lipid acyl hydrolase with wide substrate specificity that accumulates upon infection by fungal and bacterial pathogens. Protein is localized in the cytoplasm in healthy leaves; and in membranes in infected cells. Plays a role in cell death and differentially affects the accumulation of oxylipins. Contributes to resistance to virus.
AT3G61060	2.04007	4.17077e-09	1.5497	3.74636e-05	PHLOEM PROTEIN 2-A13 (PP2-A13)	Pholem protein of unknown function. Expression is photoperiod like but not under canonical control; may reflect nutrient status. Mutants grown in long days (16 H) show early senescence and fertility defects.
AT4G37610	2.03394	2.05959e-09	1.23719	0.00144831	BTB AND TAZ DOMAIN PROTEIN 5 (bt5)	BTB and TAZ domain protein. Located in cytoplasm and expressed in fruit; flower and leaves.
AT2G24550	2.0263	3.43749e-26	1.47677	3.12959e-13		major centromere autoantigen B-like protein;(source:Araport11)
AT4G21120	2.02506	0.00663467	2.34151	0.00135282	AMINO ACID TRANSPORTER 1 (AAT1)	Encodes a member of the cationic amino acid transporter (CAT) subfamily of amino acid polyamine choline transporters. Mediates efficient uptake of Lys; Arg and Glu in a yeast system. The mRNA is cell-to-cell mobile.
AT5G25910	2.01385	0.00215424	2.2859	0.00032889	RECEPTOR LIKE PROTEIN 52 (RLP52)	putative disease resistance protein induced by chitin oligomers.
AT3G07350	2.00951	0.000315656	1.34561	0.0389269		Phosphorus (P) stress-inducible DUF506 gene family member.
AT1G21120	2.00851	7.4282e-06	1.22145	0.0221368		O-methyltransferase family protein;(source:Araport11)
AT1G80440	1.97359	1.21922e-05	1.27422	0.0146148	KISS ME DEADLY 1 (KMD1)	Encodes a member of a family of F-box proteins; called the KISS ME DEADLY (KMD) family; that targets type-B ARR proteins for degradation and is involved in the negative regulation of the cytokinin response. Also named as KFB20; a member of a group of Kelch repeat F-box proteins that negatively regulate phenylpropanoid biosynthesis by targeting the phenypropanoid biosynthesis enzyme phenylalanine …
AT2G15220	1.96717	1.06406e-05	1.43337	0.00434917		Plant basic secretory protein (BSP) family protein;(source:Araport11)
AT1G36622	1.96253	0.00107253	2.20612	0.000164155		transmembrane protein;(source:Araport11)
AT1G77210	1.94484	1.12146e-07	1.73645	6.86869e-06	SUGAR TRANSPORT PROTEIN 14 (STP14)	AtSTP14 belongs to the family of sugar transport proteins (AtSTPs)in volved in monosaccharide transport. Heterologous expression in yeast revealed that AtSTP14 is the transporter specifc for galactose and does not transport other monosaccharides such as glucose or fructose.
AT4G07820	1.94317	0.0495884	2.15241	0.025543		CAP (Cysteine-rich secretory proteins; Antigen 5; and Pathogenesis-related 1 protein) superfamily protein;(source:Araport11)
AT1G22890	1.93273	7.25124e-11	1.70451	4.13406e-08	(STMP2)	Secreted peptide which functions in plant growth and pathogen defense.
AT5G42830	1.92816	0.00421566	1.51367	0.0446799		HXXXD-type acyl-transferase family protein;(source:Araport11)
AT3G09020	1.89662	4.10685e-17	1.11942	9.8174e-06		alpha 1;4-glycosyltransferase family protein;(source:Araport11)
AT2G26010	1.88606	0.0240065	2.40566	0.00249031	PLANT DEFENSIN 1.3 (PDF1.3)	Predicted to encode a PR (pathogenesis-related) protein. Belongs to the plant defensin (PDF) family with the following members: At1g75830/PDF1.1; At5g44420/PDF1.2a; At2g26020/PDF1.2b; At5g44430/PDF1.2c; At2g26010/PDF1.3; At1g19610/PDF1.4; At1g55010/PDF1.5; At2g02120/PDF2.1; At2g02100/PDF2.2; At2g02130/PDF2.3; At1g61070/PDF2.4; At5g63660/PDF2.5; At2g02140/PDF2.6; At5g38330/PDF3.1 and At4g30070/PDF…
AT1G26420	1.86439	1.62608e-05	1.55506	0.000849321	(ATBBE7)	FAD-binding Berberine family protein;(source:Araport11)
AT2G18680	1.84452	3.08436e-09	1.34724	8.56342e-05		transmembrane protein;(source:Araport11)
AT4G14370	1.83952	3.55991e-06	1.29058	0.00420025	(PRAF7)	Regulator of chromosome condensation (RCC1) family with FYVE zinc finger domain. PRAF/RLD family member.
AT5G49450	1.82761	3.16399e-16	1.283	1.50304e-07	BASIC LEUCINE-ZIPPER 1 (bZIP1)	Encodes a transcription activator is a positive regulator of plant tolerance to salt; osmotic and drought stresses.
AT3G10020	1.79264	1.26519e-12	1.10612	8.72025e-05	HYPOXIA RESPONSE UNKNOWN PROTEIN 26 (HUP26)	plant/protein;(source:Araport11)
AT2G28400	1.78085	1.33398e-05	1.04728	0.0334803	(ATS40.4)	Member of the senescence 40 (S40); contains a plant-specific domain of unknown function 548 (DUF548). Expression increases in response to ABA.
AT5G28630	1.77892	0.00123621	1.31697	0.0349326		glycine-rich protein;(source:Araport11)
AT3G23550	1.77393	0.0215194	1.77716	0.0254126	DETOXIFICATION 18 (DTX18)	MATE efflux family protein;(source:Araport11)
AT3G62550	1.77233	5.95685e-05	1.14735	0.0256232		Adenine nucleotide alpha hydrolases-like superfamily protein;(source:Araport11)
AT4G37370	1.76768	4.20943e-05	1.33396	0.00537345	CYTOCHROME P450, FAMILY 81, SUBFAMILY D, POLYPEPTIDE 8 (CYP81D8)	member of CYP81D
AT4G39670	1.76483	0.0103993	2.08075	0.00188801	PHOSPHOLIPASE-LIKE PROTEIN (GLTP)	Member of the glycolipid transfer protein (GLTP) superfamily; shuttles ceramide-1-phosphate (C1P) between membranes.
AT2G19190	1.75938	0.00256306	2.07936	0.000217133	FLG22-INDUCED RECEPTOR-LIKE KINASE 1 (FRK1)	Encodes a receptor-like protein kinase that is involved in early defense signaling. Expression of this gene is strongly induced during leaf senescence. It is a target of the transcription factor AtWRKY6.
AT1G13700	1.74701	2.49794e-06	1.69822	8.92871e-06	6-PHOSPHOGLUCONOLACTONASE 1 (PGL1)	Encodes a cytosolic 6-phosphogluconolactonase (PGL) thought to be involved in the oxidative pentose-phosphate pathway (OPPP).
AT1G49000	1.74654	2.44882e-05	1.42831	0.00145912		transmembrane protein;(source:Araport11)
AT1G23870	1.74082	1.21253e-14	1.32907	4.12497e-08	TREHALOSE-PHOSPHATASE/SYNTHASE 9 (TPS9)	Encodes an enzyme putatively involved in trehalose biosynthesis. The protein has a trehalose synthase (TPS)-like domain that may or may not be active as well as a trehalose phosphatase (TPP)-like domain. The mRNA is cell-to-cell mobile.
AT1G78830	1.73181	4.6027e-24	1.25999	3.02529e-12	(MNB1)	In combination with MYB4; MAN3; and Mannose part of signaling cascade which regulates cadmium tolerance. Mannose is able to bind to the GNA-related domain of MNB1; mannose binding to the GNA-related domain of MNB1 is required for MAN3-mediated Cd tolerance.Involved in Fe deficiency response via modulation of ROS accumulation.
AT4G24800	1.73176	4.4903e-34	1.31593	3.94385e-19	EIN2 C-TERMINUS INTERACTING PROTEIN 1 (ECIP1)	MA3 domain-containing protein;(source:Araport11)
AT2G26530	1.72858	2.19774e-08	1.0929	0.00191599	(AR781)	Pheromone receptor-like protein involved in the early elicitor signaling events which occur within minutes and include ion fluxes across the plasma membrane; activation of MPKs and the formation of ROS related to PGPS1 and WRKY33.
AT2G39200	1.70983	8.75412e-05	1.77939	4.53369e-05	MILDEW RESISTANCE LOCUS O 12 (MLO12)	A member of a large family of seven-transmembrane domain proteins specific to plants; homologs of the barley mildew resistance locus o (MLO) protein. The Arabidopsis genome contains 15 genes encoding MLO proteins; with localization in plasma membrane. Phylogenetic analysis revealed four clades of closely-related AtMLO genes. ATMLO6 belongs to the clade IV; with AtMLO2; AtMLO3 and AtMLO12. The gen…
AT1G52200	1.70459	2.05959e-09	1.56198	1.3222e-07		PLAC8 family protein;(source:Araport11)
AT1G80920	1.69549	2.62468e-15	1.06656	6.86869e-06	(J8)	A nuclear encoded soluble protein found in the chloroplast stroma. Negatively regulated by light and has rapid turnover in darkness.
AT1G15890	1.69253	1.85187e-07	1.23345	0.000607791		Disease resistance protein (CC-NBS-LRR class) family;(source:Araport11)
AT1G75490	1.69204	0.00475592	1.59711	0.010434		encodes a member of the DREB subfamily A-2 of ERF/AP2 transcription factor family. The protein contains one AP2 domain. There are eight members in this subfamily including DREB2A AND DREB2B that are involved in response to drought.
AT1G28330	1.68886	1.41495e-06	1.2297	0.00184182	DORMANCY-ASSOCIATED PROTEIN-LIKE 1 (DYL1)	dormancy-associated protein (DRM1)
AT1G56060	1.67708	0.0428479	1.94393	0.0146334	CYSTEINE-RICH TRANSMEMBRANE MODULE 3 (ATHCYSTM3)	CYSTM3 is a mitochondrial protein that is induced by salt stress and is a negative regulator of salt stress.
AT3G48640	1.66629	0.000607419	1.12192	0.0491741		transmembrane protein;(source:Araport11)
AT5G55970	1.66461	1.64178e-07	1.14562	0.00130011	DROUGHT-RESPONSIVE RING PROTEIN 1 (DDR1)	Drought-induced gene encoding an ER-localized RING-type E3 Ub ligase.
AT1G51890	1.65651	0.00241728	1.55218	0.00669983		Leucine-rich repeat protein kinase family protein;(source:Araport11)
AT4G15233	1.65613	0.00654915	1.41623	0.0322034	ATP-BINDING CASSETTE G42 (ABCG42)	ABC-2 and Plant PDR ABC-type transporter family protein;(source:Araport11)
AT2G06355	1.64291	5.84516e-06	1.33783	0.000639299		None;(source:Araport11)
AT1G61420	1.6348	0.0036357	1.70649	0.00246448		S-locus lectin protein kinase family protein;(source:Araport11)
AT2G27660	1.63467	0.000142294	1.6857	0.000102955		Cysteine/Histidine-rich C1 domain family protein;(source:Araport11)
AT5G21170	1.62279	1.55096e-11	1.4468	7.94897e-09	(AKINBETA1)	Encodes AKINbeta1; a subunit of the SnRK1 kinase (Sucrose non-fermenting-1-related protein kinase). Involved in regulation of nitrogen and sugar metabolism. As part of the regulatory subunit; it binds maltose which promotes kinase activity. Acts as a global regulator of genes involved in carbon; lipid and nitrogen metabolism.
AT1G53625	1.58461	0.0330413	1.83131	0.0103492		hypothetical protein;(source:Araport11)
AT1G13210	1.56932	9.70507e-11	1.05912	7.49892e-05	AUTOINHIBITED CA2+/ATPASE II (ACA.l)	Autoinhibited Ca2+/ATPase II. ALA11 acts redundantly with ALA3; ALA4; ALA5; ALA9; ALA10 in root and shoot development as well as PIN trafficking and polarity .
AT5G59680	1.56107	0.00127144	1.57859	0.00144831		Leucine-rich repeat protein kinase family protein;(source:Araport11)
AT1G67856	1.54943	0.000542868	1.21275	0.0152859		RING/U-box superfamily protein;(source:Araport11)
AT1G65690	1.54821	0.00189015	1.29311	0.0170954	NDR1/HIN1-LIKE 6 (NHL6)	Encodes NHL6 (NDR1/HIN1-like 6). Plays an important role in the abiotic stresses-induced ABA signaling and biosynthesis; particularly during seed germination and early seedling development.
AT4G18250	1.54288	0.0107055	1.47177	0.0200933		receptor Serine/Threonine kinase-like protein;(source:Araport11)
AT2G43590	1.53809	0.000205052	1.18217	0.0103697		PR-3 like gene that is induced by pathogen infection.
AT5G19120	1.5332	1.78028e-12	1.04364	1.22489e-05		Eukaryotic aspartyl protease family protein;(source:Araport11)
AT3G51340	1.5239	0.00566549	1.25824	0.0378308		Eukaryotic aspartyl protease family protein;(source:Araport11)
AT4G21510	1.52176	6.16222e-07	1.17647	0.000421009	F-BOX STRESS INDUCED 2 (FBS2)	F-box family protein; mutant is hypersensitive to salt stress.
AT5G56550	1.4974	3.48764e-05	1.28941	0.000845935	OXIDATIVE STRESS 3 (OXS3)	Encodes OXIDATIVE STRESS 3 (OXS3)&#65292; involved in tolerance to heavy metals and oxidative stress.
AT1G02920	1.4837	0.0214448	1.87843	0.0024267	GLUTATHIONE S-TRANSFERASE 7 (GSTF7)	Encodes glutathione transferase belonging to the phi class of GSTs. Naming convention according to Wagner et al. (2002).
AT3G22460	1.48073	0.00676049	1.36325	0.0180947	O-ACETYLSERINE (THIOL) LYASE (OAS-TL) ISOFORM A2 (OASA2)	Encodes a member of a family of genes with O-acetylserine(thiol)lyase activity.
AT5G25250	1.47873	0.000964137	1.10582	0.0286313	FLOTILLIN 1 (FLOT1)	Encodes a protein that is involved in a membrane microdomain-dependent; but clathrin-independent; endocytic pathway required for optimal seedling development. The mRNA is cell-to-cell mobile.
AT2G18690	1.477	5.8714e-10	1.5065	7.77535e-10		transmembrane protein;(source:Araport11)
AT1G10340	1.46075	2.70373e-05	1.23645	0.000920681		Ankyrin repeat family protein;(source:Araport11)
AT2G25900	1.44696	1.9687e-13	1.14465	4.42021e-08	(ATCTH)	Encodes a protein with two tandem-arrayed CCCH-type zinc fingers that binds RNA and is involved in RNA turnover. The mRNA is cell-to-cell mobile.
AT1G51800	1.44076	0.00246504	1.51457	0.00166743	IMPAIRED OOMYCETE SUSCEPTIBILITY 1 (IOS1)	The gene encodes a putative member of the LRR-RLK protein family. Expressin and mutant analysis revealed that it contributes to the interaction between Arabidopsis and Hyaloperonospora arabidopsidis. and The mRNA is cell-to-cell mobile.
AT3G06070	1.42748	1.79873e-07	1.67148	1.21132e-09		hypothetical protein;(source:Araport11)
AT4G02520	1.4258	0.0355884	1.9553	0.00204332	GLUTATHIONE S-TRANSFERASE PHI 2 (GSTF2)	Encodes glutathione transferase belonging to the phi class of GSTs. Naming convention according to Wagner et al. (2002). The expression of this gene is upregulated by herbicide safeners such as benoxacor and fenclorim.
AT4G32480	1.42388	1.11446e-05	1.14909	0.0010788		Phosphorus (P) stress-inducible DUF506 gene family member
AT3G56000	1.41109	0.000109974	1.39641	0.000162748	CELLULOSE SYNTHASE LIKE A14 (CSLA14)	encodes a gene similar to cellulose synthase
AT3G51440	1.40174	0.0272805	1.73273	0.00413618		Calcium-dependent phosphotriesterase superfamily protein;(source:Araport11)
AT4G25110	1.39813	0.0145968	1.66477	0.00281866	METACASPASE 2 (MC2)	Encodes a type I metacaspase. Two Arabidopsis metacaspases; AT1G02170 (MC1) and AT4G25110 (MC2) antagonistically control programmed cell death in Arabidopsis. MC1 is a positive regulator of cell death and requires conserved caspase-like putative catalytic residues for its function. MC2 negatively regulates cell death. This function is independent of the putative catalytic residues. A third type I…
AT3G13750	1.39571	6.73874e-12	1.28511	1.22906e-09	BETA GALACTOSIDASE 1 (BGAL1)	beta-galactosidase; glycosyl hydrolase family 35 The mRNA is cell-to-cell mobile.
AT3G25510	1.39293	0.000859194	1.12606	0.0142582		disease resistance protein (TIR-NBS-LRR class) family protein;(source:Araport11)
AT2G45170	1.38928	5.10751e-07	1.41752	5.63613e-07	AUTOPHAGY 8E (ATG8E)	Involved in autophagy. Under nutrient starvation the protein localizes to autophagosomes. Involved in submergence (hypoxia) tolerance; ethanol induces autophagy.
AT1G27290	1.38351	3.11926e-17	1.0655	9.72912e-10	TRANSMEMBRANE PROTEIN OF UNKNOWN FUNCTION (TMPU)	transmembrane protein;(source:Araport11)
AT3G28580	1.38233	0.0217831	1.26749	0.047294		P-loop containing nucleoside triphosphate hydrolases superfamily protein;(source:Araport11)
AT1G14870	1.38073	0.0113809	1.28434	0.025543	PLANT CADMIUM RESISTANCE 2 (PCR2)	PCR2 encodes a membrane protein involved in zinc transport and detoxification.
AT2G31020	1.37306	1.75277e-06	1.57772	2.1912e-08	OSBP(OXYSTEROL BINDING PROTEIN)-RELATED PROTEIN 1A (ORP1A)	OSBP(oxysterol binding protein)-related protein 1A;(source:Araport11)
AT3G28890	1.36773	0.00983399	1.17977	0.040545	RECEPTOR LIKE PROTEIN 43 (RLP43)	receptor like protein 43;(source:Araport11)
AT5G63470	1.35582	6.67384e-11	1.01271	6.78145e-06	NUCLEAR FACTOR Y, SUBUNIT C4 (NF-YC4)	Encodes a member of class of transcription regulators that his highly conserved across many plant species.In Arabidopsis and rice; NF-YC4 interacts with other members of this class and CO to regulate flowering. In Arabidopsis; it interacts with QQS to regulate C/N partitioning.
AT3G46090	1.3455	0.000521438	1.16575	0.00502793	(ZAT7)	C2H2 and C2HC zinc fingers superfamily protein;(source:Araport11)
AT2G18670	1.34292	8.39988e-08	1.03559	0.000138633	ARABIDOPSIS T??XICOS EN LEVADURA 56 (ATL56)	RING/U-box superfamily protein;(source:Araport11)
AT2G34940	1.34062	0.00232163	1.33807	0.00298407	VACUOLAR SORTING RECEPTOR 5 (VSR5)	VACUOLAR SORTING RECEPTOR 5;(source:Araport11)
AT3G47160	1.33907	1.00354e-09	1.25883	2.71497e-08		RING/U-box superfamily protein;(source:Araport11)
AT2G36050	1.3291	0.0053289	1.30609	0.00823442	OVATE FAMILY PROTEIN 15 (OFP15)	ovate family protein 15;(source:Araport11)
AT1G04360	1.32874	0.000520023	1.25006	0.00171416	ARABIDOPSIS TOXICOS EN LEVADURA 1 (ATL1)	RING/U-box superfamily protein;(source:Araport11)
AT1G15670	1.32743	0.0128688	1.56205	0.00270064	KISS ME DEADLY 2 (KMD2)	Encodes a member of a family of F-box proteins; called the KISS ME DEADLY (KMD) family; that targets type-B ARR proteins for degradation and is involved in the negative regulation of the cytokinin response. Also named as KFB1; a member of a group of Kelch repeat F-box proteins that negatively regulate phenylpropanoid biosynthesis by targeting the phenypropanoid biosynthesis enzyme phenylalanine a…
AT1G57630	1.31596	0.0071515	1.7084	0.000215622		Toll-Interleukin-Resistance (TIR) domain family protein;(source:Araport11)
AT4G32280	1.30613	0.00586993	1.52285	0.00109371	INDOLE-3-ACETIC ACID INDUCIBLE 29 (IAA29)	Indole-3-acetic acid inducible 29 protein involved in IAA signaling. Downstream target of PIF4.
AT3G47800	1.30563	4.3678e-10	1.05074	2.63245e-06		Galactose mutarotase-like superfamily protein;(source:Araport11)
AT1G04280	1.28429	7.17533e-11	1.38806	2.2027e-12	NAD KINASE-CAM DEPENDENT (NADKC)	Encodes a mitochondrial CaM/Ca2+-dependent NAD+ kinase.
AT3G25020	1.27774	0.000328766	1.27048	0.000516954	RECEPTOR LIKE PROTEIN 42 (RLP42)	receptor like protein 42;(source:Araport11)
AT3G15760	1.26349	2.21785e-05	1.11805	0.000378256		cytochrome P450 family protein;(source:Araport11)
AT5G14120	1.25516	5.15689e-15	1.05145	5.25084e-10		Major facilitator superfamily protein;(source:Araport11)
AT4G25070	1.25133	0.0428479	1.53485	0.00936978		caldesmon-like protein;(source:Araport11)
AT5G48657	1.23681	0.0162905	1.17946	0.0286974	(NOI10)	Member of the RIN4-like/NOI family; upregulated after spider mite feeding.
AT3G14630	1.20755	0.0115779	1.20989	0.013022		putative cytochrome P450
AT5G28770	1.20269	1.01938e-06	1.2708	3.91111e-07	(BZO2H3)	BASIC LEUCINE ZIPPER protein which regulates the circadian oscillator gene PSEUDO RESPONSE REGULATOR7 (PRR7) to change the circadian phase in response to sugars. It upregulates PRR7 in response to low energy. bZIP63 and PRR7 are required for correct oscillator phase under light/dark cycles. bZIP protein BZO2H3 mRNA; partial cds
AT1G28190	1.19513	0.00036796	1.07803	0.00229141		PADRE protein up-regulated after infection by S. sclerotiorum.
AT3G09940	1.19132	0.0276385	1.50448	0.00330989	MONODEHYDROASCORBATE REDUCTASE 3 (MDAR3)	Encodes a member of the monodehydroascorbate reductase gene family. Critical for a mutualistic symbiosis between the host Arabidopsis and the root colonizing fungus Piriformospora indica.
AT1G14205	1.17618	0.0413731	1.34051	0.0164441	(U18-L8)	Member of the uL18 RNA-binding protein family. uL18 proteins share a short structurally conserved domain that binds the 5S rRNA and allow its incorporation into ribosomes. Essential for the splicing of the first intron of rps12 in plastid.
AT1G67810	1.17242	3.29383e-05	1.01182	0.000736756	SULFUR E2 (SUFE2)	Encodes a protein capable of stimulating the cysteine desulfurase activity of CpNifS (AT1G08490) in vitro. SufE2:GFP localizes to the chloroplasts where it is likely to play a role in iron-sulfur cluster assembly. Transcript levels for this gene are high in the pollen relative to other organs based on RT-PCR analysis. The mRNA is cell-to-cell mobile.
AT3G22060	1.15913	1.0767e-07	1.02436	8.31543e-06		contains Pfam profile: PF01657 Domain of unknown function that is usually associated with protein kinase domain Pfam:PF00069; however this protein does not have the protein kinase domain
AT5G17300	1.14408	1.85746e-06	1.07845	1.43044e-05	REVEILLE 1 (RVE1)	Myb-like transcription factor that regulates hypocotyl growth by regulating free auxin levels in a time-of-day specific manner.
AT3G04720	1.14201	0.0248567	1.05976	0.0499249	PATHOGENESIS-RELATED 4 (PR4)	Encodes a protein similar to the antifungal chitin-binding protein hevein from rubber tree latex. mRNA levels increase in response to ethylene and turnip crinkle virus infection. The mRNA is cell-to-cell mobile.
AT4G29740	1.12613	5.75134e-05	1.28129	4.4827e-06	CYTOKININ OXIDASE 4 (CKX4)	It encodes a protein whose sequence is similar to cytokinin oxidase/dehydrogenase; which catalyzes the degradation of cytokinins.
AT1G75380	1.11684	3.67939e-08	1.04492	7.71271e-07	BIFUNCTIONAL NUCLEASE IN BASAL DEFENSE RESPONSE 1 (BBD1)	Encodes a nuclease involved in ABA-mediated callose deposition. It has been shown to interact with JAZ proteins; binds to a jasmonic acid-responsive element (JARE) and repress AtJMT expression.
AT3G26170	1.11342	0.00027349	1.09331	0.000512054	CYTOCHROME P450, FAMILY 71, SUBFAMILY B, POLYPEPTIDE 19 (CYP71B19)	putative cytochrome P450
AT5G16170	1.1117	0.0107859	1.49742	0.000211454		Core-2/I-branching beta-1;6-N-acetylglucosaminyltransferase family protein;(source:Araport11)
AT2G30250	1.10489	1.41995e-05	1.00448	0.000162824	WRKY DNA-BINDING PROTEIN 25 (WRKY25)	member of WRKY Transcription Factor; Group I. Located in nucleus. Involved in response to various abiotic stresses - especially salt stress.
AT5G40890	1.10297	9.22024e-07	1.14289	6.70422e-07	CHLORIDE CHANNEL A (CLC-A)	Encodes a member of the voltage-dependent chloride channel. Also functions as a NO3-/H+ exchanger that serves to accumulate nitrate nutrient in vacuoles. Mutants homozygous for the T-DNA insertion mutation have reduced nitrate uptake capacity in high nitrate environment and exhibit hypersensitivity to chlorate. Role in cytosolic pH homeostasis.
AT3G50480	1.10071	0.0253451	1.25116	0.0103492	HOMOLOG OF RPW8 4 (HR4)	Homolog of RPW8
AT2G43820	1.08539	6.34729e-07	1.06343	2.4735e-06	UDP-GLUCOSYLTRANSFERASE 74F2 (UGT74F2)	Encodes a nicotinate-O-glycosyltransferase. Induced by Salicylic acid; virus; fungus and bacteria. Also involved in the tryptophan synthesis pathway. Independent of NPR1 for their induction by salicylic acid. UGT74F1 transfers UDP:glucose to salicylic acid (forming a glucoside (SAG) and a glucose ester (SGE)); benzoic acid; and anthranilate in vitro. UGT74F2 shows a weak ability to catalyze the f…
AT3G51330	1.07772	0.00428221	1.03466	0.00860628		Eukaryotic aspartyl protease family protein;(source:Araport11)
AT1G63180	1.0556	0.0415569	1.13136	0.0279296	UDP-D-GLUCOSE/UDP-D-GALACTOSE 4-EPIMERASE 3 (UGE3)	Encodes a protein with UDP-D-glucose 4-epimerase activity. Involved in pollen development.
AT5G39670	1.04437	0.0197138	1.00246	0.0317536	CALMODULIN-LIKE 46 (CML46)	Calmodulin like protein involved in negative regulation of pattern triggered immunity.
AT1G68190	1.02582	7.46809e-07	1.08721	2.52093e-07		B-box zinc finger family protein;(source:Araport11)
AT5G57480	1.02259	0.0310637	1.00079	0.0401514		P-loop containing nucleoside triphosphate hydrolases superfamily protein;(source:Araport11)
AT4G18253	1.01938	0.0405365	1.01523	0.0486383		receptor Serine/Threonine kinase-like protein;(source:Araport11)
AT2G37950	1.01816	0.00158352	1.17524	0.000175885		RING/FYVE/PHD zinc finger superfamily protein;(source:Araport11)
AT1G60140	1.00927	0.000140264	1.17286	8.05707e-06	TREHALOSE PHOSPHATE SYNTHASE (TPS10)	Encodes an enzyme putatively involved in trehalose biosynthesis. The protein has a trehalose synthase (TPS)-like domain that may or may not be active as well as a trehalose phosphatase (TPP)-like domain.
AT5G06690	1.00788	2.49922e-05	1.14248	1.51276e-06	WCRKC THIOREDOXIN 1 (WCRKC1)	Encodes a thioredoxin (WCRKC1) localized in chloroplast stroma. Contains a WCRKC motif. Functions in redox cascade with 2CPA and 2CPB via the ferredoxin-thioredoxin reductase (FTR)/thioredoxin (Trx) pathway to mediate the light-responsive reductive control of target proteins. Oxidizes redox-regulated proteins.

## Sheet: BAPA exclusive
Supporting Table 3 An overlap analysis of DEGs upregulated by tZ and BAPA treatments. Only significant DEGs (p ≤ 0.05) are shown, p-values are calculated according to Benjamini-Hochberg. Only genes with log2 FC ≥ 1 are shown.
	BAPA
AGI	log2 FC	p-value	Primary Gene Symbol	Gene Description
AT1G07160	4.32126	0.00331664		Protein phosphatase 2C family protein;(source:Araport11)
AT1G14540	4.31521	0.000149257	PEROXIDASE 4 (PER4)	Class III peroxidase cell wall-targeted protein localized to the micropylar endosperm facing the radicle. Involved in seed germination.
AT5G11140	4.09255	9.41561e-08		phospholipase-like protein (PEARLI 4) family protein;(source:Araport11)
AT1G30370	3.68327	0.000127607	DAD1-LIKE ACYLHYDROLASE (DLAH)	Encodes a mitochondria-localized class III phospholipase A1 that plays a role in seed viability.
AT1G05675	3.42343	0.00304886		UDP-Glycosyltransferase superfamily protein;(source:Araport11)
AT4G37290	3.33802	7.21137e-07	PRECURSOR OF PAMP-INDUCED PEPTIDE 2 (PREPIP2)	Encoding a precursor protein of a secreted peptide that is responsive to flg22 stimulus.
AT4G17490	3.26663	5.92131e-05	ETHYLENE RESPONSIVE ELEMENT BINDING FACTOR 6 (ERF6)	Encodes a member of the ERF (ethylene response factor) subfamily B-3 of ERF/AP2 transcription factor family (ATERF-6). The protein contains one AP2 domain. There are 18 members in this subfamily including ATERF-1; ATERF-2; AND ATERF-5. It is involved in the response to reactive oxygen species and light stress. Involved in regulating root architecture and the response to cold stress.
AT4G14450	3.03251	9.93679e-07	(PH1)	A member of a small family of proline/serine rich proteins of unknown function. It interacts with defense related MAP kinase MPK6. It's expression is induced by PAMP elicitors. May play a role in response to pathogens.
AT3G12910	3.01714	0.00896715		NAC (No Apical Meristem) domain transcriptional regulator superfamily protein;(source:Araport11)
AT5G27420	2.93115	5.29306e-07	CARBON/NITROGEN INSENSITIVE 1 (CNI1)	Encodes CNI1 (Carbon/Nitrogen Insensitive1) (also named as ATL31); a RING type ubiquitin ligase that functions in the Carbon/Nitrogen response for growth phase transition in Arabidopsis seedlings. The mRNA is cell-to-cell mobile.
AT3G02840	2.7138	1.75689e-07		Involved in drought response.
AT3G29000	2.70294	0.000231647		Calcium-binding EF-hand family protein;(source:Araport11)
AT5G47230	2.64058	9.84696e-06	ETHYLENE RESPONSIVE ELEMENT BINDING FACTOR 5 (ERF5)	encodes a member of the ERF (ethylene response factor) subfamily B-3 of ERF/AP2 transcription factor family (ATERF-5). The protein contains one AP2 domain. There are 18 members in this subfamily including ATERF-1; ATERF-2; AND ATERF-5. The mRNA is cell-to-cell mobile.
AT4G20000	2.63971	0.000123382	E VQ MOTIF-CONTAINING PROTEIN GENE 28 (VQ28)	negatively regulates plant NHR to Phytophthora pathogens
AT1G16130	2.63965	1.17729e-06	WALL ASSOCIATED KINASE-LIKE 2 (WAKL2)	Encodes a WAK-like receptor-like kinase with a cytoplasmic Ser/Thr protein kinase domain and an extracellular domain with EGF-like repeats.
AT2G38470	2.63547	1.71209e-05	WRKY DNA-BINDING PROTEIN 33 (WRKY33)	Member of the plant WRKY transcription factor family. Regulates the antagonistic relationship between defense pathways mediating responses to P. syringae and necrotrophic fungal pathogens. Located in nucleus. Involved in response to various abiotic stresses - especially salt stress. Regulates cytochrome P450 gene CYP94B1 to control apoplastic barrier formation in roots to confer salt tolerance.
AT5G64190	2.57821	0.000740377		neuronal PAS domain protein;(source:Araport11)
AT2G25735	2.5545	0.000839176		hypothetical protein;(source:Araport11)
AT1G20310	2.55368	0.000131664		syringolide-induced protein;(source:Araport11)
AT5G45340	2.51802	0.000119689	CYTOCHROME P450, FAMILY 707, SUBFAMILY A, POLYPEPTIDE 3 (CYP707A3)	Encodes a protein with ABA 8'-hydroxylase activity; involved in ABA catabolism. Mutant analyses show that disruption in the gene results in more drought tolerance whereas overexpression results in increased transpiration rate and reduced drought tolerance. Gene involved in postgermination growth. Plant P450 CYP707A3; ABA 8'-hydroxylase; binds enantioselectively (+)-ABA but not (-)-ABA; whereas th…
AT4G11470	2.47001	0.000245187		Encodes a cysteine-rich receptor-like protein kinase.
AT2G32030	2.41928	0.000488904		Acyl-CoA N-acyltransferases (NAT) superfamily protein;(source:Araport11)
AT5G43840	2.39354	0.0183742	HEAT SHOCK TRANSCRIPTION FACTOR A6A (HSFA6A)	member of Heat Stress Transcription Factor (Hsf) family
AT1G78410	2.38642	0.0021121	VQ MOTIF&#8208;CONTAINING PROTEIN 10 (VQ10)	VQ motif-containing protein;(source:Araport11)
AT5G47850	2.36347	0.000107423	CRINKLY4 RELATED 4 (CCR4)	CRINKLY4 related 4;(source:Araport11)
AT5G05300	2.35378	0.0038393	(IDL6)	IDL6 peptide is induced in response to Pathogen-Associated Molecular Patterns (PAMPs). Overexpression of IDL6 results in increased susceptibility to pathogens.
AT5G61600	2.33494	0.00372833	ETHYLENE RESPONSE FACTOR 104 (ERF104)	encodes a member of the ERF (ethylene response factor) subfamily B-3 of ERF/AP2 transcription factor family. The protein contains one AP2 domain. There are 18 members in this subfamily including ATERF-1; ATERF-2; AND ATERF-5. Involved in regulating root architecture.
AT1G19968	2.33329	0.000709533		other_RNA;(source:Araport11)
AT1G07135	2.33283	0.00167719		glycine-rich protein;(source:Araport11)
AT1G65390	2.31679	1.57033e-05	PHLOEM PROTEIN 2 A5 (PP2-A5)	Phloem Protein2 family gene encoding a two-domain protein containing predicted lectin and Toll/Interleukin-1 receptor domains; which is induced upon spider mite attack and improves the ability to defend against T. urticae by participating in the tight regulation of hormonal cross talk upon mite feeding.
AT1G57990	2.29631	0.000720978	PURINE PERMEASE 18 (PUP18)	Member of a family of proteins related to PUP1; a purine transporter. May be involved in the transport of purine and purine derivatives such as cytokinins; across the plasma membrane.
AT3G55980	2.27519	0.000256202	TANDEM ZINC FINGER 11 (TZF11)	CCCH-type zinc finger protein involved in salt stress and immune responses.
AT1G80840	2.25541	0.00314602	WRKY DNA-BINDING PROTEIN 40 (WRKY40)	Pathogen-induced transcription factor. Binds W-box sequences in vitro. Forms protein complexes with itself and with WRKY40 and WRKY60. Coexpression with WRKY18 or WRKY60 made plants more susceptible to both P. syringae and B. cinerea. WRKY18; WRKY40; and WRKY60 have partially redundant roles in response to the hemibiotrophic bacterial pathogen Pseudomonas syringae and the necrotrophic fungal path…
AT1G79680	2.2182	0.00361259	WALL ASSOCIATED KINASE (WAK)-LIKE 10 (WAKL10)	Encodes a twin-domain; kinase-GC signaling molecule that may function in biotic stress responses that is critically dependent on the second messenger cGMP.
AT1G18570	2.20092	2.66646e-05	MYB DOMAIN PROTEIN 51 (MYB51)	Encodes a member of the R2R3-MYB transcription family. Involved in indole glucosinolate biosynthesis. The mRNA is cell-to-cell mobile.
AT1G66090	2.1861	5.77729e-05	TIR-NBS3 (TN3)	Disease resistance protein (TIR-NBS class);(source:Araport11)
AT5G41750	2.18147	1.73484e-05		Disease resistance protein (TIR-NBS-LRR class) family;(source:Araport11)
AT2G44370	2.11309	0.0171494		Cysteine/Histidine-rich C1 domain family protein;(source:Araport11)
AT1G50745	2.11273	0.00258585		plant mobile domain protein;(source:Araport11)
AT2G24600	2.04282	0.0011772		Ankyrin repeat family protein;(source:Araport11)
AT1G27730	2.03958	0.00115736	SALT TOLERANCE ZINC FINGER (STZ)	Related to Cys2/His2-type zinc-finger proteins found in higher plants. Compensated for a subset of calcineurin deficiency in yeast. Salt tolerance produced by ZAT10 appeared to be partially dependent on ENA1/PMR2; a P-type ATPase required for Li+ and Na+ efflux in yeast. The protein is localized to the nucleus; acts as a transcriptional repressor and is responsive to chitin oligomers. Also involv…
AT1G21100	2.01711	1.4367e-11	INDOLE GLUCOSINOLATE O-METHYLTRANSFERASE 1 (IGMT1)	Indole glucosinolate O-methyltransferase; involved in the conversion of indole-3-ylmethyl glucosinolate (I3G) to 4MI3G.
AT5G46710	2.00708	1.94981e-06		PLATZ transcription factor family protein;(source:Araport11)
AT3G25250	1.99711	0.0238815	AGC2 KINASE 1 (AGC2-1)	Arabidopsis protein kinase The mRNA is cell-to-cell mobile.
AT3G19580	1.97866	1.86263e-13	ZINC-FINGER PROTEIN 2 (ZF2)	Encodes zinc finger protein. mRNA levels are upregulated in response to ABA; high salt; and mild desiccation. The protein is localized to the nucleus and acts as a transcriptional repressor.
AT3G10930	1.9674	0.0003074	IDA-LIKE7 (IDL7)	Encodes a small secreted signaling peptide that processed both N- and C-terminally after translation and is rapidly induced in response to ROS and flg22-induced stress and may act as a negative modulator of stress-induced ROS signalling.
AT2G44380	1.93889	0.00636135		Cysteine/Histidine-rich C1 domain family protein;(source:Araport11)
AT5G57010	1.92924	0.00636755		calmodulin-binding family protein;(source:Araport11)
AT4G27410	1.91407	0.000656281	RESPONSIVE TO DESICCATION 26 (RD26)	Encodes a NAC transcription factor induced in response to desiccation. It is localized to the nucleus and acts as a transcriptional activator in ABA-mediated dehydration response.
AT2G40140	1.90042	0.000271244	(CZF1)	Putative zinc-finger protein with ankyrin-repeat domains. Mutants demonstrate susceptibility to pathogens and decreased salt tolerance.
AT4G24570	1.89967	0.00361268	DICARBOXYLATE CARRIER 2 (DIC2)	Encodes one of the mitochondrial dicarboxylate carriers (DIC): DIC1 (AT2G22500); DIC2 (AT4G24570); DIC3 (AT5G09470). The mRNA is cell-to-cell mobile.
AT1G35210	1.89881	0.00539202		hypothetical protein;(source:Araport11)
AT3G52400	1.89262	2.50718e-12	SYNTAXIN OF PLANTS 122 (SYP122)	syntaxin protein; involved in the negative regulation of defense pathways such as programmed cell death; salicylic acid signalling pathway; jasmonic acid signalling pathway
AT4G18195	1.87877	0.0102872	PURINE PERMEASE 8 (PUP8)	Member of a family of proteins related to PUP1; a purine transporter. May be involved in the transport of purine and purine derivatives such as cytokinins; across the plasma membrane.
AT5G54490	1.87196	0.000417468	PINOID-BINDING PROTEIN 1 (PBP1)	Encodes a PINOID (PID)-binding protein containing putative EF-hand calcium-binding motifs. The interaction is dependent on the presence of calcium. mRNA expression is up-regulated by auxin. Not a phosphorylation target of PID; likely acts upstream of PID to regulate the activity of this protein in response to changes in calcium levels.
AT2G29110	1.86354	1.67292e-06		member of Putative ligand-gated ion channel subunit family
AT5G04340	1.82556	2.68146e-07	ZINC FINGER OF ARABIDOPSIS THALIANA 6 (ZAT6)	Encodes a C2H2 zinc finger transcription factor that coordinately activates phytochelatin-synthesis related gene expression and directly targets GSH1 by binding to its promoter to positively regulate Cd accumulation and tolerance.
AT5G25210	1.82468	0.000289147		hypothetical protein;(source:Araport11)
AT4G39580	1.82135	0.00366121		Galactose oxidase/kelch repeat superfamily protein;(source:Araport11)
AT2G47270	1.81815	0.0245816	UPBEAT1 (UPB1)	Encodes UPBEAT1 (UPB1); a transcription factor with a bHLH domain. Regulates the expression of a set of peroxidases that modulate the balance of reactive oxygen species (ROS) between the zones of cell proliferation and the zone of cell elongation where differentiation begins. Disruption of UPB1 activity alters this ROS balance; leading to a delay in the onset of differentiation. Regulates growth …
AT2G35710	1.80069	0.000308819	PLANT GLYCOGENIN-LIKE STARCH INITIATION PROTEIN 7 (PGSIP7)	Nucleotide-diphospho-sugar transferases superfamily protein;(source:Araport11)
AT3G46600	1.77488	2.35602e-06		GRAS family transcription factor;(source:Araport11)
AT1G24140	1.76945	2.9712e-06	(AT3-MMP)	Expression induced by fungal and bacterial pathogens.
AT3G01290	1.76878	0.008673	HYPERSENSITIVE INDUCED REACTION 2 (HIR2)	Hypersensitive response induced stomatin/prohibitin/flotillin/HflK/C (SPFH) domain containing protein that interacts with RPS2.
AT1G76600	1.76668	1.19876e-07		PADRE protein up-regulated after infection by S. sclerotiorun.
AT4G11280	1.76326	0.00725802	1-AMINOCYCLOPROPANE-1-CARBOXYLIC ACID (ACC) SYNTHASE 6 (ACS6)	encodes a a member of the 1-aminocyclopropane-1-carboxylate (ACC) synthase (S-adenosyl-L-methionine methylthioadenosine-lyase; EC 4.4.1.14) gene family The mRNA is cell-to-cell mobile.
AT1G59590	1.74592	3.11926e-17	(ZCF37)	ZCF37 mRNA; complete cds The mRNA is cell-to-cell mobile.
AT2G33830	1.73541	0.0189585	DORMANCY ASSOCIATED GENE 2 (DRM2)	Negative regulator of local and systemic acquired resistance; target of FLD for activation of SAR.
AT2G26190	1.73273	5.98263e-05	(IQM4)	IQM4 is a plastid localized; Ca2+ independent calmodulin binding protein that is involved in promoting seed dormancy.
AT5G26920	1.70214	8.88785e-05	CAM-BINDING PROTEIN 60-LIKE G (CBP60G)	Encodes a calmodulin-binding protein CBP60g (calmodulin binding protein 60-like.g). The calmodulin-binding domain is located near the N-terminus; calmodulin binding is dependent on Ca(2+). Inducible by both bacterial pathogen and MAMP (microbe-associated molecular pattern) treatments. Bacterial growth is enhanced in cbp60g mutants. cbp60g mutants also show defects in salicylic acid (SA) accumulat…
AT1G63820	1.69746	0.0375769		CCT motif family protein;(source:Araport11)
AT3G50930	1.69698	3.86556e-08	CYTOCHROME BC1 SYNTHESIS (BCS1)	Encodes a protein that is present in a homo-multimeric protein complex on the outer mitochondrial membrane and plays a role in cell death and amplifying salicylic acid signalling. The mRNA is cell-to-cell mobile.
AT1G73805	1.69279	0.0101536	SAR DEFICIENT 1 (SARD1)	Encodes SAR Deficient 1 (SARD1); a key regulator for ICS1 (Isochorismate Synthase 1) induction and salicylic acid (SA) synthesis.
AT1G51670	1.688	0.0257803	HEAT-INDUCED TAS1 TARGET 5 (HTT5)	hypothetical protein;(source:Araport11)
AT1G58420	1.68157	0.00606552		Uncharacterized conserved protein UCP031279;(source:Araport11)
AT2G24240	1.67876	2.53587e-12		BTB/POZ domain with WD40/YVTN repeat-like protein;(source:Araport11)
AT2G02930	1.67087	0.0246309	GLUTATHIONE S-TRANSFERASE F3 (GSTF3)	Encodes glutathione transferase belonging to the phi class of GSTs. Naming convention according to Wagner et al. (2002).
AT5G64810	1.67012	0.0213934	WRKY DNA-BINDING PROTEIN 51 (WRKY51)	member of WRKY Transcription Factor; Group II-c. Involved in jasmonic acid inducible defense responses.
AT2G29300	1.66665	4.10685e-17		NAD(P)-binding Rossmann-fold superfamily protein;(source:Araport11)
AT4G18205	1.65884	0.00168619	PURINE PERMEASE 21 (PUP21)	Nucleotide-sugar transporter family protein;(source:Araport11)
AT1G68840	1.63876	1.06406e-05	RELATED TO ABI3/VP1 2 (RAV2)	Rav2 is part of a complex that has been named `regulator of the (H+)-ATPase of the vacuolar and endosomal membranes' (RAVE) The mRNA is cell-to-cell mobile.
AT4G27280	1.62452	0.0304028	CA2+-DEPENDENT MODULATOR OF ICR1 (CMI1)	EF-hand Ca2 + -binding protein; which is a Ca2+-dependent transducer of auxin-regulated gene expression and interacts with ICR1.
AT1G61360	1.60932	3.42281e-07		S-locus lectin protein kinase family protein;(source:Araport11)
AT4G22710	1.60409	8.42996e-09	CYTOCHROME P450, FAMILY 706, SUBFAMILY A, POLYPEPTIDE 2 (CYP706A2)	member of CYP706A
AT1G32920	1.60257	0.000202841		hypothetical protein;(source:Araport11)
AT1G14480	1.60003	0.0307593		Ankyrin repeat family protein;(source:Araport11)
AT5G15870	1.5958	1.1391e-10		glycosyl hydrolase family 81 protein;(source:Araport11)
AT1G32928	1.57821	0.000126215		Avr9/Cf-9 rapidly elicited protein;(source:Araport11)
AT2G41100	1.57458	0.00808243	TOUCH 3 (TCH3)	encodes a calmodulin-like protein; with six potential calcium binding domains. Calcium binding shown by Ca(2+)-specific shift in electrophoretic mobility. Expression induced by touch and darkness. Expression may also be developmentally controlled. Expression in growing regions of roots; vascular tissue; root/shoot junctions; trichomes; branch points of the shoot; and regions of siliques and flowe…
AT1G73500	1.56389	7.47803e-08	MAP KINASE KINASE 9 (MKK9)	member of MAP Kinase Kinase family. Autophosphorylates and also phosphorylates MPK3 and MPK6. Independently involved in ethylene and calmalexin biosynthesis. Induces transcription of ACS2; ACS6; ERF1; ERF2; ERF5; ERF6; CYP79B2; CYP79B3; CYP71A13 and PAD3.
AT1G25400	1.55655	9.24529e-05		transmembrane protein;(source:Araport11)
AT2G25297	1.55648	0.0369077		transmembrane protein;(source:Araport11)
AT2G23320	1.54609	9.04158e-07	WRKY DNA-BINDING PROTEIN 15 (WRKY15)	Encodes WRKY DNA-binding protein 15 (WRKY15).
AT2G40000	1.53711	4.19296e-09	ORTHOLOG OF SUGAR BEET HS1 PRO-1 2 (HSPRO2)	Ortholog of sugar beet HS1 PRO-1 2. Involved in basal disease resistance.
AT1G58225	1.53175	0.0110934		hypothetical protein;(source:Araport11)
AT1G50750	1.52762	0.0149047		aminotransferase-like; mobile domain protein;(source:Araport11)
AT3G26210	1.52134	0.0145968	CYTOCHROME P450, FAMILY 71, SUBFAMILY B, POLYPEPTIDE 23 (CYP71B23)	putative cytochrome P450 The mRNA is cell-to-cell mobile.
AT1G19020	1.5097	0.000452328	SMALL DEFENSE-ASSOCIATED PROTEIN 1 (SDA1)	Modulates defense against bacterial pathogens and tolerance to oxidative stress. Involved in drought response.
AT1G61470	1.50562	0.00423721	CCR4-ASSOCIATED FACTOR 1E (CAF1E)	Deadenylase.
AT1G55450	1.50355	0.000702964		S-adenosyl-L-methionine-dependent methyltransferases superfamily protein;(source:Araport11)
AT1G24145	1.49897	3.82338e-09		transmembrane protein;(source:Araport11)
AT4G23190	1.49127	8.8972e-05	CYSTEINE-RICH RLK (RECEPTOR-LIKE PROTEIN KINASE) 11 (CRK11)	Encodes putative receptor-like protein kinase that is induced by the soil-borne vascular bacteria; Ralstonia solanacearum. Naming convention from Chen et al 2003 (PMID 14756307)
AT5G19230	1.49117	2.01739e-07		Glycoprotein membrane precursor GPI-anchored;(source:Araport11)
AT3G52450	1.48512	0.0133168	PLANT U-BOX 22 (PUB22)	Encodes a cytoplasmically localized U-box domain E3 ubiquitin ligase protein that is involved in the response to water stress and acts as a negative regulator of PAMP-triggered immunity.
AT5G52750	1.46624	0.00265757		Heavy metal transport/detoxification superfamily protein;(source:Araport11)
AT1G65484	1.45825	0.00302233	(STMP3)	Secreted peptide which functions in plant growth and pathogen defense.
AT2G23810	1.455	1.94893e-10	TETRASPANIN8 (TET8)	Member of TETRASPANIN family
AT4G18880	1.4543	2.72926e-12	HEAT SHOCK TRANSCRIPTION FACTOR A4A (HSF A4A)	Encodes a member of Heat Stress Transcription Factor(Hsf) family that is a substrate of the MPK3/MPK6 signaling and regulates stress responses.
AT5G45110	1.45345	2.25985e-10	NPR1-LIKE PROTEIN 3 (NPR3)	Encodes NPR3; a paralog of NPR1. Involved in negative regulation of defense responses against bacterial and oomycete pathogens. npr3 mutants has elevated level of PR1 expression. Interacts with TGA2; TGA3; TGA5 and TGA6 in yeast two hybrid assays. NPR3 and NPR4 are receptors for the immune signal salicylic acid. The mRNA is cell-to-cell mobile.
AT4G01250	1.4528	0.00072603	(WRKY22)	AtWRKY22 is a member of WRKY Transcription Factor; Group II-e. It is involved in regulation of dark induced leaf senescence.
AT4G21390	1.44664	0.000349103	(B120)	S-locus lectin protein kinase family protein;(source:Araport11)
AT1G28370	1.44277	0.00463307		encodes a member of the ERF (ethylene response factor) subfamily B-1 of ERF/AP2 transcription factor family. The protein contains one AP2 domain. There are 15 members in this subfamily including ATERF-3; ATERF-4; ATERF-7; and leafy petiole.
AT2G35930	1.42763	0.000912016	PLANT U-BOX 23 (PUB23)	Encodes a cytoplasmically localized U-box domain containing E3 ubiquitin ligase that is involved in the response to water stress and acts as a negative regulator of PAMP-triggered immunity.
AT4G08555	1.4172	0.00952001		hypothetical protein;(source:Araport11)
AT3G02800	1.40717	0.00775649	PLANT AND FUNGI ATYPICAL DUAL-SPECI&#64257;CITY PHOSPHATASE 3 (PFA-DSP3)	Encodes an atypical dual-speci&#64257;city protein tyrosine phosphatase which negatively regulates plant salt tolerance.
AT5G21940	1.40267	0.000711275		hybrid signal transduction histidine kinase M-like protein;(source:Araport11)
AT3G28340	1.393	0.00809731	GALACTURONOSYLTRANSFERASE-LIKE 10 (GATL10)	Encodes a protein with putative galacturonosyltransferase activity.
AT2G38820	1.39213	6.31118e-17		DUF506 gene family member
AT2G02710	1.38349	7.47618e-23	PAS/LOV PROTEIN B (PLPB)	Encodes a putative blue light receptor protein.
AT1G16110	1.3805	1.83121e-06	WALL ASSOCIATED KINASE-LIKE 6 (WAKL6)	Encodes a WAK-like receptor-like kinase with a cytoplasmic Ser/Thr protein kinase domain and an extracellular domain with EGF-like repeats. It has been shown to be localized to the cell wall.
AT5G27060	1.37692	0.0261043		receptor like protein 53;(source:Araport11)
AT5G66480	1.37686	6.15964e-08		bacteriophage N4 adsorption B protein;(source:Araport11)
AT1G02360	1.37331	0.00659841		Chitinase family protein;(source:Araport11)
AT5G65207	1.37219	1.69579e-07		hypothetical protein;(source:Araport11)
AT1G71015	1.37073	0.0448209		PADRE protein.
AT1G65500	1.35816	0.000232427	(STMP6)	Secreted peptide which functions in plant growth and pathogen defense.
AT1G23390	1.35688	1.9661e-09	KELCH DOMAIN-CONTAINING F-BOX PROTEIN (KFB)	A kelch domain-containing F-box protein. Its N terminus contains a typical F-box motif but its C-terminal domain only consists of one predicted kelch motif. Predicted to be stu Interacts with chalcone synthase CHS to mediate CHS ubiquitination and degradation.
AT5G63480	1.35643	1.82174e-08	MEDIATOR 30 (MED30)	mediator of RNA polymerase II transcription subunit;(source:Araport11)
AT1G56540	1.34996	0.000139798		Disease resistance protein (TIR-NBS-LRR class) family;(source:Araport11)
AT4G11300	1.34903	3.60692e-05		ROH1; putative (DUF793);(source:Araport11)
AT1G23840	1.34898	3.39796e-06		transmembrane protein;(source:Araport11)
AT1G72520	1.34497	1.3601e-06	LIPOXYGENASE 4 (LOX4)	13-lipoxygenase that is induced by or abiotic stresses and triggers defense respones.
AT2G33580	1.33933	7.99406e-05	LYSM-CONTAINING RECEPTOR-LIKE KINASE 5 (LYK5)	Encodes a putative LysM-containing receptor-like kinase. LYK5 is a major chitin receptor and forms a chitin-induced complex with related kinase CERK1. Based on protein sequence alignment analysis; it was determined as a pseudo kinase due to a lack of the ATP-binding P-loop in the kinase domain.
AT5G22270	1.33899	5.97484e-16	SALT-INDUCED AND EIN3/EIL1-DEPENDENT 1 (SIED1)	hypothetical protein;(source:Araport11)
AT1G11260	1.33019	4.74997e-07	SUGAR TRANSPORTER 1 (STP1)	Encodes a H+/hexose cotransporter. The mRNA is cell-to-cell mobile.
AT4G17500	1.32035	0.000596229	ETHYLENE RESPONSIVE ELEMENT BINDING FACTOR 1 (ERF-1)	Encodes a member of the ERF (ethylene response factor) subfamily B-3 of ERF/AP2 transcription factor family (ATERF-1). The protein contains one AP2 domain. There are 18 members in this subfamily including ATERF-1; ATERF-2; AND ATERF-5. The mRNA is cell-to-cell mobile.
AT2G25200	1.32016	1.10111e-16		hypothetical protein (DUF868);(source:Araport11)
AT1G02660	1.30707	3.23459e-05	PLASTID LIPASE2 (PLIP2)	PLIP2 is a glycerolipid A1 lipase with substrate preference for monogalactosyldiacylglycerol. Expression is induced by ABA.
AT2G18210	1.30459	0.00173137		hypothetical protein;(source:Araport11)
AT4G23180	1.29977	0.0039963	CYSTEINE-RICH RLK (RECEPTOR-LIKE PROTEIN KINASE) 10 (CRK10)	Encodes a receptor-like protein kinase. Naming convention from Chen et al 2003 (PMID 14756307) The mRNA is cell-to-cell mobile.
AT1G70520	1.2916	1.76718e-09	CYSTEINE-RICH RLK2 (CRK2)	Encodes a cysteine-rich receptor-like protein kinase located to the plasma membrane. Involved in regulating microbe-associated molecular pattern-triggered ROS production and stress induced callose deposition at the plasmodesmata in roots. Required for MAMP-triggered responses and resistance to Pseudomonas syringae pv. tomato 118 DC3000 .
AT1G63720	1.28134	0.00491768		hydroxyproline-rich glycoprotein family protein;(source:Araport11)
AT2G40095	1.27089	0.0193461		Alpha/beta hydrolase related protein;(source:Araport11)
AT4G02075	1.26693	1.03154e-07	PITCHOUN 1 (PIT1)	RING/FYVE/PHD zinc finger superfamily protein;(source:Araport11)
AT2G39650	1.26604	0.0029233		DUF506 gene family member
AT3G56400	1.26296	0.0362003	WRKY DNA-BINDING PROTEIN 70 (WRKY70)	Member of WRKY Transcription Factor; Group III. Function as activator of SA-dependent defense genes and a repressor of JA-regulated genes. WRKY70-controlled suppression of JA-signaling is partly executed by NPR1.
AT3G48390	1.25486	0.00154291	MA3 DOMAIN-CONTAINING TRANSLATION REGULATORY FACTOR 4 (MRF4)	MA3 domain-containing protein;(source:Araport11)
AT2G20670	1.25327	5.71674e-15		Phosphorus (P) stress-inducible DUF506 gene family member
AT3G16720	1.25325	0.0014817	ARABIDOPSIS TOXICOS EN LEVADURA 2 (ATL2)	RING-H2 protein induced after exposure to chitin or inactivated crude cellulase preparations. The mRNA is cell-to-cell mobile.
AT5G47220	1.25218	0.0149694	ETHYLENE RESPONSIVE ELEMENT BINDING FACTOR 2 (ERF2)	Encodes a member of the ERF (ethylene response factor) subfamily B-3 of ERF/AP2 transcription factor family (ATERF-2). The protein contains one AP2 domain. Functions as activator of GCC box?dependent transcription. Positive regulator of JA-responsive defense genes and resistance to F. oxysporum and enhances JA inhibition of root elongation.
AT5G53110	1.24882	0.0327954	ARABIDOPSIS T??XICOS EN LEVADURA 96 (ATL96)	RING/U-box superfamily protein;(source:Araport11)
AT1G61340	1.24619	0.045013	F-BOX STRESS INDUCED 1 (FBS1)	Encodes a F-box protein induced by various biotic or abiotic stress.
AT1G33610	1.24574	0.000766478		Leucine-rich repeat (LRR) family protein;(source:Araport11)
AT3G04640	1.23045	0.00149733		glycine-rich protein;(source:Araport11)
AT3G25780	1.22928	0.0318602	ALLENE OXIDE CYCLASE 3 (AOC3)	Encodes allene oxide cyclase; one of the enzymes involved in jasmonic acid biosynthesis. One of four genes in Arabidopsis that encode this enzyme. mRNA expression is upregulated in senescing leaves. Note: Nomenclature for Arabidopsis allene oxide cyclase 3 (AOC3; AT3G25780) gene is based on Stenzel et al. 2003 Plant Molecular Biology 51:895-911. AOC3 (AT3G25780) is also referred to as AOC2 in He …
AT1G56220	1.22889	1.0176e-11		Dormancy/auxin associated family protein;(source:Araport11)
AT3G18710	1.22549	0.000151063	PLANT U-BOX 29 (PUB29)	Encodes a protein containing a U-box and an ARM domain. This protein has E3 ubiquitin ligase activity based on in vitro assays.
AT1G49130	1.22535	5.23007e-10	B-BOX DOMAIN PROTEIN 17 (BBX17)	Subgroup III member of the B-box (BBX) family; repressor of floral transition under long-day conditions; regulated by heat shock; interacts with CO; negatively regulates flowering time.
AT5G07100	1.22493	6.97862e-06	WRKY DNA-BINDING PROTEIN 26 (WRKY26)	Encodes WRKY DNA-binding protein 26 (WRKY26).
AT2G46400	1.22222	0.000657153	WRKY DNA-BINDING PROTEIN 46 (WRKY46)	Encodes a WRKY transcription factor that contributes to the feedforward inhibition of osmotic/salt stress-dependent LR inhibition via regulation of ABA signaling and auxin homeostasis.
AT5G38212	1.22023	0.010601		Natural antisense transcript overlaps with AT5G38210;(source:Araport11)
AT5G25930	1.21787	0.000976792	HAESA-LIKE 3 (HSL3)	LRR transmembrane receptor kinase. Binds SCREW phyotocytokine signaling peptides during plant immune response.
AT2G31880	1.21551	0.00487184	SUPPRESSOR OF BIR1 1 (SOBIR1)	Encodes a putative leucine rich repeat transmembrane protein that is expressed in response to Pseudomonas syringae. Expression of SRRLK may be required for silencing via lsiRNAs. Regulates cell death and innate immunity.
AT4G19420	1.21483	7.12215e-10		Pectinacetylesterase family protein;(source:Araport11)
AT1G64380	1.20617	6.54181e-11	(ERF61)	encodes a member of the DREB subfamily A-6 of ERF/AP2 transcription factor family. The protein contains one AP2 domain. There are 8 members in this subfamily including RAP2.4.
AT5G56100	1.20595	2.4524e-08		glycine-rich protein / oleosin;(source:Araport11)
AT4G14365	1.20574	0.0204337	XB3 ORTHOLOG 4 IN ARABIDOPSIS THALIANA (XBAT34)	hypothetical protein;(source:Araport11)
AT2G15042	1.1983	2.78613e-09		Leucine-rich repeat (LRR) family protein;(source:Araport11)
AT3G49780	1.19715	2.89732e-07	PHYTOSULFOKINE 4 PRECURSOR (PSK4)	Phytosulfokine 3 precursor; coding for a unique plant peptide growth factor. Plants overexpressing this gene (under a 35S promoter); develop normal cotyledons and hypocotyls but their growth; in particular that of their roots; was faster than that of wildtype. Expression is controlled by miPEP858a/miR858a.
AT2G17040	1.19541	1.28591e-05	NAC DOMAIN CONTAINING PROTEIN 36 (NAC036)	Member of the NAC transcription factor family and more specifically; the ONAC022 subfamily. Involved in leaf and inflorescence stem morphogenesis. The mRNA is cell-to-cell mobile.
AT1G35710	1.1949	0.0469609		kinase family with leucine-rich repeat domain-containing protein;(source:Araport11)
AT4G23220	1.19277	3.90943e-05	CYSTEINE-RICH RLK (RECEPTOR-LIKE PROTEIN KINASE) 14 (CRK14)	Encodes a cysteine-rich receptor-like protein kinase.
AT5G39660	1.18988	1.8224e-08	CYCLING DOF FACTOR 2 (CDF2)	Dof-type zinc finger domain-containing protein; identical to H-protein promoter binding factor-2a GI:3386546 from (Arabidopsis thaliana). Interacts with LKP2 and FKF1; but its overexpression does not change flowering time under short or long day conditions.
AT3G02550	1.1847	0.0179444	LOB DOMAIN-CONTAINING PROTEIN 41 (LBD41)	LOB domain-containing protein 41;(source:Araport11)
AT2G39210	1.18331	0.000238537	PICLORAM RESISTANT30 (PIC30)	Major facilitator superfamily transmembrane transporter responsible for the uptake of picolinate herbicides.
AT1G01560	1.17831	0.0431322	MAP KINASE 11 (MPK11)	Member of MAP Kinase family. Flg22-induced activation is blocked by AvrRpt2.
AT1G65486	1.17767	0.00597578	(STMP4)	Secreted peptide which functions in plant growth and pathogen defense.
AT5G46500	1.1744	6.61568e-05		protein VARIATION IN COMPOUND TRIGGERED ROOT growth protein;(source:Araport11)
AT3G52480	1.16548	0.00108104		transmembrane protein;(source:Araport11)
AT2G32800	1.16419	3.11926e-17	L-TYPE LECTIN RECEPTOR KINASE S.2 (LECRK-S.2)	protein kinase family protein;(source:Araport11)
AT3G26220	1.16358	5.82327e-06	CYTOCHROME P450, FAMILY 71, SUBFAMILY B, POLYPEPTIDE 3 (CYP71B3)	cytochrome P450 monooxygenase
AT3G61190	1.15759	0.0351821	BON ASSOCIATION PROTEIN 1 (BAP1)	Encodes a protein with a C2 domain that binds to BON1 in yeast two hybrid analyses. Its ability to bind to phospholipids is enhanced by calcium ions. Involved in maintaining cell homeostasis.
AT4G18197	1.15585	0.00298305	PURINE PERMEASE 7 (PUP7)	Member of a family of proteins related to PUP1; a purine transporter. May be involved in the transport of purine and purine derivatives such as cytokinins; across the plasma membrane. The mRNA is cell-to-cell mobile.
AT5G47960	1.15383	0.0470799	RAB GTPASE HOMOLOG A4C (RABA4C)	Encodes a small molecular weight g-protein.
AT3G05200	1.15146	1.34866e-07	ARABIDOPSIS TOXICOS EN LEVADURA 6 (ATL6)	Encodes a putative RING-H2 zinc finger protein ATL6 (ATL6). The mRNA is cell-to-cell mobile.
AT1G21920	1.14727	5.31204e-08	MORN-MOTIF REPEAT PROTEIN REGULATING FLOWERING 1 ( (MRF1)	MRF1 is related to SET7/9 proteins but contains an atypical SET domain. It is expressed in phloem and mutants have a weak late flowering phenotype. Phosphatidylinositol 4-phosphate 5-kinase (PIP5K) enzyme family member.
AT2G27830	1.14616	0.0342366		hypothetical protein;(source:Araport11)
AT5G48530	1.14195	0.000149257		hypothetical protein;(source:Araport11)
AT3G59080	1.14162	0.00037601		Eukaryotic aspartyl protease family protein;(source:Araport11)
AT1G63860	1.13983	0.000256202		Disease resistance protein (TIR-NBS-LRR class) family;(source:Araport11)
AT2G15090	1.13669	0.0431416	3-KETOACYL-COA SYNTHASE 8 (KCS8)	Encodes KCS8; a member of the 3-ketoacyl-CoA synthase family involved in the biosynthesis of VLCFA (very long chain fatty acids). The mRNA is cell-to-cell mobile.
AT4G05070	1.13426	1.54737e-07	WOUND-INDUCED POLYPEPTIDE 2 (WIP2)	Member of the wound-induced polypeptide (WIP) family. Positively regulates plant resistance against Pst DC3000 by enhancing PTI responses.
AT5G52760	1.12696	0.00557032		Copper transport protein family;(source:Araport11)
AT1G21130	1.1263	0.00436195	INDOLE GLUCOSINOLATE O-METHYLTRANSFERASE 4 (IGMT4)	O-methyltransferase family protein;(source:Araport11)
AT1G62300	1.1262	4.31958e-05	(WRKY6)	Encodes a transcription factor WRKY6. Regulates Phosphate1 (Pho1) expression in response to low phosphate (Pi) stress.
AT4G00700	1.11711	0.0320348	MULTIPLE C2 DOMAIN AND TRANSMEMBRANE REGION PROTEIN 9 (MCTP9)	C2 calcium/lipid-binding plant phosphoribosyltransferase family protein;(source:Araport11)
AT1G49032	1.11702	1.954e-06		hypothetical protein;(source:Araport11)
AT5G48380	1.11188	4.93589e-06	BAK1-INTERACTING RECEPTOR-LIKE KINASE 1 (BIR1)	Encodes a BAK1-interacting receptor-like kinase named BIR1. Negatively regulates multiple plant resistance signaling pathways; one of which is the SOBIR1(AT2G31880)-dependent pathway.
AT3G11840	1.11022	0.00014207	PLANT U-BOX 24 (PUB24)	Encodes a U-box-domain-containing E3 ubiquitin ligase that acts as a negative regulator of PAMP-triggered immunity.
AT4G20820	1.1066	0.0472494	(ATBBE18)	FAD-binding Berberine family protein;(source:Araport11)
AT4G20830	1.10456	0.00160221	(ATBBE19)	Encodes an oligogalacturonide oxidase that inactivates the elicitor-active oligogalacturonides (OGs). It is involved in plant immunity. Overexpressing plants are more resistant to B. cinerea.
AT4G37260	1.10284	0.000730087	MYB DOMAIN PROTEIN 73 (MYB73)	Member of the R2R3 factor gene family. The mRNA is cell-to-cell mobile.
AT4G15760	1.09714	2.44067e-09	MONOOXYGENASE 1 (MO1)	Encodes a protein with similarity to monooxygenases that are known to degrade salicylic acid (SA).
AT3G57760	1.09471	0.000208025	(ZRK6)	Protein kinase superfamily protein;(source:Araport11)
AT3G48530	1.0944	1.27279e-08	SNF1-RELATED PROTEIN KINASE REGULATORY SUBUNIT GAMMA 1 (KING1)	SNF1-related protein kinase regulatory subunit gamma 1;(source:Araport11)
AT4G27470	1.09399	3.28346e-11	RING MEMBRANE-ANCHOR 3 (RMA3)	Encodes a RING finger E3 ubiquitin ligase.
AT1G32170	1.09315	0.00254562	XYLOGLUCAN ENDOTRANSGLUCOSYLASE/HYDROLASE 30 (XTH30)	xyloglucan endotransglycosylase-related protein (XTR4) The mRNA is cell-to-cell mobile.
AT2G03530	1.0922	5.09856e-10		Mediate high-affinity uracil and 5-FU (a toxic uracil analogue) transport when expressed in yeast and Xenopus oocytes.Involved in allantoin transport.
AT4G11850	1.09017	0.00146382	PHOSPHOLIPASE D GAMMA 1 (PLDGAMMA1)	Encodes a phospholipase D (gamma) that is involved in aluminum tolerance and plays a role in membrane lipid modulation under Al stress.
AT4G03510	1.08975	1.11854e-08	RING MEMBRANE-ANCHOR 1 (RMA1)	RMA1 encodes a novel 28 kDa protein with a RING finger motif and a C-terminal membrane-anchoring domain that is involved in the secretory pathway. Has E3 ubiquitin ligase activity.
AT1G19770	1.08577	1.06406e-05	PURINE PERMEASE 14 (PUP14)	Member of a family of proteins related to PUP1; a purine transporter. May be involved in the transport of purine and purine derivatives such as cytokinins; across the plasma membrane. The mRNA is cell-to-cell mobile.
AT1G35230	1.08531	0.00873334	ARABINOGALACTAN PROTEIN 5 (AGP5)	Encodes arabinogalactan-protein (AGP5). The mRNA is cell-to-cell mobile.
AT1G26800	1.08439	1.12316e-06	MISFOLDED PROTEIN SENSING RING E3 LIGASE 1 (MPSR1)	MPSR1 is cytoplasmic E3 ligase that senses misfolded proteins independently of chaperones and targets those proteins for degradation via the 26S proteasome. Involved in the regulation of the homeostasis of sensor NLR immune receptors.
AT4G23230	1.0838	0.0122783	CYSTEINE-RICH RLK (RECEPTOR-LIKE PROTEIN KINASE) 15 (CRK15)	Encodes a cysteine-rich receptor-like protein kinase.
AT5G40720	1.07704	3.70656e-06		C3H4 type zinc finger protein (DUF23);(source:Araport11)
AT1G78850	1.07318	0.010618	MANNOSE BINDING LECTIN1 (MBL1)	curculin-like (mannose-binding) lectin family protein; low similarity to ser/thr protein kinase from Zea mays (GI:2598067); contains Pfam lectin (probable mannose binding) domain PF01453 but not the protein kinase domain of the Z. mays protein. Belongs to GNA domain lectin family. Enhances PAP26 function to facilitate Pi-scavenging by Pi-starved plants.
AT1G70530	1.06962	1.64917e-13	CYSTEINE-RICH RLK (RECEPTOR-LIKE PROTEIN KINASE) 3 (CRK3)	Encodes a cysteine-rich receptor-like protein kinase.
AT1G72900	1.0678	0.00218327	TIR-NBS7 (TN7)	Toll-Interleukin-Resistance (TIR) domain-containing protein;(source:Araport11)
AT3G47570	1.06765	0.0021313		Leucine-rich repeat protein kinase family protein;(source:Araport11)
AT5G26340	1.06696	0.00138861	(MSS1)	Encodes a protein with high affinity; hexose-specific/H+ symporter activity. The activity of the transporter appears to be negatively regulated by phosphorylation. Importantly; microarray analysis; as well as the study of the expression of this gene in mutants involved in programmed cell death (PCD) demonstrated a tight correlation between this gene's expression and PCD.
AT3G23010	1.05768	0.026328	RECEPTOR LIKE PROTEIN 36 (RLP36)	receptor like protein 36;(source:Araport11)
AT1G66465	1.05746	0.0434092		transmembrane protein;(source:Araport11)
AT4G36500	1.0547	0.000134134		hypothetical protein;(source:Araport11)
AT1G31540	1.05043	7.23399e-06		Disease resistance protein (TIR-NBS-LRR class) family;(source:Araport11)
AT4G37690	1.05015	0.0442729	GLYCOSYLTRANSFERASE 6 (GT6)	Unlike its close paralog MUCI10 (At2g22900); GT6 is not required for the biosynthesis of seed coat mucilage. GT6 is preferentially expressed in sub-epidermal cell layers of the seed coat.
AT1G13260	1.04712	5.29306e-07	RELATED TO ABI3/VP1 1 (RAV1)	Encodes an AP2/B3 domain transcription factor which is upregulated in response to low temperature. It contains a B3 DNA binding domain. It has circadian regulation and may function as a negative growth regulator. The mRNA is cell-to-cell mobile.
AT3G22160	1.04642	0.000122535	JASMONATE-ASSOCIATED VQ MOTIF GENE 1 (JAV1)	VQ motif-containing protein. JAV1 is a repressor of jasmonate-mediated defense responses.
AT3G53800	1.04422	1.71021e-08	FES1B (Fes1B)	Encodes one of the Arabidopsis orthologs of the human Hsp70-binding protein 1 (HspBP-1) and yeast Fes1p: Fes1A (AT3G09350); Fes1B (AT3G53800); Fes1C (AT5G02150).
AT1G65845	1.03805	0.000202085		transmembrane protein;(source:Araport11)
AT1G59870	1.03655	5.47048e-05	PENETRATION 3 (PEN3)	ATP binding cassette transporter. Localized to the plasma membrane in uninfected cells. In infected leaves; the protein concentrated at infection sites. Contributes to nonhost resistance to inappropriate pathogens that enter by direct penetration in a salicylic acid?dependent manner. Required for mlo resistance. Has Cd transporter activity (Cd2+ extrusion pump) and contributes to heavy metal resi…
AT4G11521	1.03255	0.000441158		Receptor-like protein kinase-related family protein;(source:Araport11)
AT3G52060	1.032	2.76609e-15	BETA-1,6-N-ACETYLGLUCOSAMINYL TRANSFERASE-LIKE (GNTL)	Encodes a plasmodesmal glycosyltransferase-like protein. Mutation results in defects in seed germination and delayed plant growth.
AT3G26740	1.02729	1.15866e-05	CCR-LIKE (CCL)	transcripts are differentially regulated at the level of mRNA stability at different times of day controlled by the circadian clock. mRNAs are targets of the mRNA degradation pathway mediated by the downstream (DST) instability determinant.
AT1G33475	1.02584	0.0336482		SNARE-like superfamily protein;(source:Araport11)
AT1G32700	1.02535	2.87479e-16		PLATZ transcription factor family protein;(source:Araport11)
AT5G01550	1.02529	0.0426482	L-TYPE LECTIN RECEPTOR KINASE VI.3 (LECRK-VI.3)	Encodes LecRKA4.2; a member of the lectin receptor kinase subfamily A4 (LecRKA4.1 At5g01540; LecRKA4.2 At5g01550; LecRKA4.3 At5g01560). Together with other members of the subfamily; functions redundantly in the negative regulation of ABA response in seed germination.
AT5G03470	1.0232	3.58569e-07	(ATB' ALPHA)	Encodes B' regulatory subunit of PP2A (AtB'alpha); putative size of 57 kDa.Functions redundantly with the beta subunit do maintain sister chromatid cohesion during meiosis.
AT2G02220	1.01132	2.78613e-09	PHYTOSULFOKIN RECEPTOR 1 (PSKR1)	Encodes a protein interacting with phytosulfokine; a five amino acid sulfated peptide (YIYTQ). Contains dual guanylate cyclase and kinase catalytic activities that operate in vivo.
AT5G66210	1.00887	0.000680768	CALCIUM-DEPENDENT PROTEIN KINASE 28 (CPK28)	Calcium Dependent Protein Kinase. Functions in the BIK1 innate immune response pathway.
AT2G31865	1.00795	0.000441158	POLY(ADP-RIBOSE) GLYCOHYDROLASE 2 (PARG2)	poly(ADP-ribose) glycohydrolase 2;(source:Araport11)
AT5G04720	1.00746	6.34729e-07	ADR1-LIKE 2 (ADR1-L2)	Encodes a member of the ADR1 family nucleotide-binding leucine-rich repeat (NB-LRR) immune receptors. The mRNA is cell-to-cell mobile.
AT2G29680	1.00596	0.00662656	CELL DIVISION CONTROL 6 (CDC6)	Encodes cell division control protein 6 (CDC6).
AT3G18690	1.00132	0.0156518	MAP KINASE SUBSTRATE 1 (MKS1)	Encodes a nuclear-localized member of a plant specific gene family involved in mediating responses to pathogens. Interacts with WRKY transcriptional regulators.
AT5G25260	1.00125	0.00043427	FLOTILIN2 (FLOT2)	Belongs to the group of plant flotillins; which are plasma membrane proteins. Flot2 complexes are found in microdomains and may be involved in plant-pathogen interactions; water transport and intracellular trafficking.
AT1G67920	1	0.013304		hypothetical protein;(source:Araport11)
