# Supplementary material for: Chemically Induced Resistance to Pathogen Infection in Arabidopsis by Cytokinin (Trans‐Zeatin) and an Aromatic Cytokinin Arabinoside
Source: Mol Plant Pathol. 2026 Jan 9;27(1):e70200. doi: 10.1111/mpp.70200 (PMC12789194; doi:10.1111/mpp.70200)
Supplement: Supplementary file 5 — Table S4: Expression of CK/SA/JA/ROS‐related genes 24 h after tZ or BAPA application. [file MPP-27-e70200-s004.xlsx]

## Sheet: CK
Supporting Table 4 Expression of CK-related genes 24 h after tZ or BAPA application. Fold changes (FC) are in comparison to DMSO control. Significant DEGs (p ≤ 0.05) are shown in bold, p-values are calculated according to Benjamini-Hochberg. NA indicates read counts that were too low to establish statistical significance.
		tZ		BAPA
AGI	Gene Names	log2 FC	p-value	log2 FC	p-value
AT5G38450	CYP735A1	NA	NA	NA	NA
AT1G67110	CYP735A2	0.294408	NA	1.26396	NA
AT2G28305	LOG1	0.504041	0.00855399	0.714695	2.4812e-05
AT2G35990	LOG2	1.35127	NA	1.88411	NA
AT2G37210	LOG3	NA	NA	NA	NA
AT3G53450	LOG4	0.333594	NA	-1.33645	NA
AT4G35190	LOG5	2.24294	NA	3.08102	NA
AT5G03270	LOG6	-0.49137	0.62574	-0.0961823	0.945979
AT5G06300	LOG7	-0.324834	0.57425	0.108676	0.888605
AT5G11950	LOG8	-0.0299791	0.936	-0.0901107	0.749624
AT5G26140	LOG9	NA	NA	NA	NA
AT5G05870	UGT76C1	0.143232	0.572694	0.349474	0.0409748
AT5G05860	UGT76C2	0.882441	1.35903e-06	0.286794	0.273114
AT2G41510	CKX1	0.408903	0.731906	0.390843	0.743588
AT2G19500	CKX2	NA	NA	NA	NA
AT5G56970	CKX3	-2.49398	NA	-1.29781	NA
AT4G29740	CKX4	1.28129	4.4827e-06	1.12613	5.75134e-05
AT1G75450	CKX5	0.490612	0.288856	0.727456	0.0541398
AT3G63440	CKX6	0.379432	NA	0.300468	NA
AT5G21482	CKX7	-0.167324	0.404813	-0.276617	0.0824134
AT1G68460	IPT1	-0.238473	NA	-0.636549	NA
AT2G27760	IPT2	0.183194	0.595536	0.0368293	0.943163
AT3G63110	IPT3	-0.582867	0.0150292	-0.280042	0.371679
AT4G24650	IPT4	NA	NA	NA	NA
AT5G19040	IPT5	0.207301	0.919489	-0.570153	0.738636
AT1G25410	IPT6	NA	NA	NA	NA
AT3G23630	IPT7	-0.744486	NA	-0.117982	NA
AT3G19160	IPT8	NA	NA	NA	NA
AT5G20040	IPT9	0.284047	0.178685	-0.0112317	0.979549
At2g17820	ATHK1	0.0793922	0.709165	0.0249528	0.929696
At5g35750	AHK2	0.334821	0.0466583	0.0353216	0.921641
At1g27320	AHK3	0.0876843	0.662225	0.130561	0.439288
At2g01830	AHK4/WOL1/CRE1	-0.0674508	0.918656	-0.509044	0.138055
At5g10720	AHK5	1.27092	NA	NA	NA
At2g47430	CKI1	1.27092	NA	3.10413	NA
At5g10720	CKI2	1.27092	NA	NA	NA
At3g21510	AHP1/ATHP3	-0.11062	0.825713	-0.188519	0.6641
At3g29350	AHP2/ATHP1	0.120619	0.371393	0.0833088	0.590312
At5g39340	AHP3/ATHP2	0.0645741	0.808396	0.1043	0.647739
At3g16360	AHP4	-0.29025	NA	-0.442859	NA
At1g03430	AHP5	0.134553	0.472416	0.289665	0.0291498
At1g80100	AHP6	NA	NA	NA	NA
AT4G11140	CRF1	-1.15212	NA	-0.451643	NA
AT4G23750	CRF2	0.316788	0.392704	-0.621651	0.0337881
AT5G53290	CRF3	0.83536	NA	-1.44586	NA
AT4G27950	CRF4	0.593044	NA	0.165379	NA
AT2G46310	CRF5	0.689073	0.0813579	-0.0475713	0.958732
AT3G61630	CRF6	0.210713	0.614405	0.16528	0.71179
AT1G22985	CRF7	0.0767151	0.918112	0.331487	0.493478
AT1G71130	CRF8	-0.207795	0.53618	-0.157157	0.670524
AT1G49120	CRF9	2.11411	NA	0	NA
AT1G68550	CRF10	0.141452	0.707656	-0.30811	0.27574
AT3G25890	CRF11	0.249441	0.375463	-0.370055	0.129578
AT1G25470	CRF12	0.0346517	0.937598	-0.101238	0.770021
AT1G59940	ARR3	NA	NA	NA	NA
AT1G10470	ARR4	0.606334	0.00480758	0.139872	0.704109
AT3G48100	ARR5	2.0867	1.41122e-34	0.745202	0.000195295
AT5G62920	ARR6	1.43696	3.12959e-13	0.204428	0.574645
AT1G19050	ARR7	1.02693	1.9507e-09	0.311127	0.187686
AT2G41310	ARR8	0.288233	0.0872296	0.0442715	0.889393
AT3G57040	ARR9	0.486516	0.0018528	0.280771	0.126137
AT1G74890	ARR15	1.19251	0.0013637	-0.619107	0.187552
AT2G40670	ARR16	0.688136	0.0139921	-0.105099	0.850014
AT3G56380	ARR17	0.309131	NA	0.543517	NA
AT3G04280	ARR22	NA	NA	NA	NA
AT3G16857	ARR1	0.206828	0.263014	0.383869	0.00640468
AT4G16110	ARR2	0.1755	0.534237	0.210382	0.422181
AT4G31920	ARR10	0.00848034	0.98203	0.0857489	0.751144
AT1G67710	ARR11	0.0427884	0.944595	0.039857	0.950357
AT2G25180	ARR12	0.183636	0.338268	0.142843	0.494016
AT2G27070	ARR13	NA	NA	NA	NA
AT2G01760	ARR14	0.0191992	0.963442	0.0900393	0.776692
AT5G58080	ARR18	-0.0430392	NA	0.598632	NA
AT1G49190	ARR19	NA	NA	NA	NA
AT5G07210	ARR21	NA	NA	NA	NA
AT1G31770	abcg14	-0.257735	0.483218	-0.361582	0.256783

## Sheet: SA
Supporting Table 4 Expression of SA-related genes 24 h of tZ and BAPA application. Fold changes (FC) are in comparison to DMSO control. Significant DEGs (p ≤ 0.05) are shown in bold, p-values are calculated according to Benjamini-Hochberg. NA indicates read counts that were too low to establish statistical significance.
		tZ		BAPA
AGI	Gene Names	log2 FC	p-value	log2 FC	p-value
AT1G33560	ADR1	0.0947624	0.820143	0.502242	0.0219764
AT4G33300	ADR1-L1	0.555338	0.0106742	0.871592	3.58919e-06
AT4G04720	ADR1-L2	0.127688	0.41399	0.118693	0.45542
AT4G29010	AIM1	0.13196	0.644682	0.187712	0.440279
AT2G13810	ALD1	2.25094	0.0253649	0.988847	0.495423
AT1G52890	ANAC0198	2.96126	0.127256	0.830369	0.786046
AT3G15500	ANAC055	3.63725	0.0107275	3.53011	0.0116052
AT4G27410	ANAC072	0.735836	0.375988	1.91407	0.000656281
AT3G29200	AtCM1	-0.217636	0.265149	-0.312821	0.0541398
AT5G10870	AtCM2	0.227866	0.430266	0.153134	0.650873
AT1G69370	AtCM3	0.553121	0.108271	0.451004	0.217683
AT5G09410	CAMTA1	0.149402	0.272876	0.144107	0.283663
AT5G64220	CAMTA2	0.16287	0.281174	0.252833	0.0393501
AT2G22300	CAMTA3	0.343025	0.0391102	0.513137	0.000331203
AT5G26920	CBP60g	0.782163	0.178104	1.70214	8.88785e-05
AT5G08330	CHE	-0.067308	0.851028	-0.341722	0.0841297
AT3G48090	EDS1	0.692051	0.00872555	0.854192	0.000392618
AT4G39030	EDS5	0.310553	0.321724	0.13285	0.751496
AT2G27050	EIL1	0.517374	0.00441111	0.347104	0.0846122
AT3G20770	EIN3	0.330249	0.00576339	0.295949	0.0139068
AT5G67160	EPS1	-0.209863	0.409804	-0.282049	0.205722
AT1G19250	FMO1	0.33222	NA	0.196867	NA
AT1G33240	GTL1	0.364331	0.185385	0.383335	0.5191
AT1G74710	ICS1	-0.607741	0.032232	-0.0804124	0.018812
AT1G18870	ICS2	0.0328006	0.0907309	0.11886	0.907141
AT3G06860	MFP2	1.00029	0.931249	1.36274	0.662672
AT1G02450	MININ1	0.672968	0.397805	0.78049	0.17148
AT3G25882	MININ2	0.761582	0.569267	0.844295	0.472814
AT1G09415	MININ3	0.202089	0.014547	0.43291	0.00408162
AT1G64280	NPR1	0.789323	0.302739	1.45345	0.00239431
AT5G45110	NPR3	0.552284	0.00340635	0.846075	2.25985e-10
AT4G19660	NPR4	-0.0221061	0.000854359	0.0933474	8.70617e-09
AT4G35580	NTL9	0.53426	0.932476	0.673322	0.601404
AT3G52430	PAD4	0.0320976	0.00274653	-0.0985572	3.82921e-05
AT2G37040	PAL1	0.205848	0.949675	-0.050769	0.806189
AT3G53260	PAL2	0.217697	0.496195	0.166266	0.910403
AT5G04230	PAL3	-0.30621	0.578562	0.138262	0.693566
AT3G10340	PAL4	0.372351	0.571516	0.142438	0.835951
AT5G13320	PBS	0.47611	0.121752	0.925935	0.686215
AT3G09830	PCRK1	0.425108	0.0970314	0.562694	4.21653e-05
AT5G03320	PCRK2	0.0380063	0.0358142	-0.0705715	0.00183562
AT5G40770	PHB3	1.11559	0.922001	1.69279	0.834644
AT1G73805	SARD1	-0.303877	0.161915	-0.124303	0.0101536
AT5G52810	SARD4	-0.175151	0.219939	-0.106044	0.713973
AT1G58100	TCP8	0.195694	0.571391	0.335183	0.766971
AT2G45680	TCP9	-0.02836	NA	-0.00721019	NA
AT5G65210	TGA1	-0.159999	0.463227	-0.0136057	0.10271
AT5G06950	TGA2	0.0257396	0.931249	-0.0726285	0.984429
AT1G22070	TGA3	0.120037	0.409223	0.209419	0.968814
AT5G10030	TGA4	0.148956	0.940158	0.171595	0.788744
AT5G06960	TGA5	1.29949	0.653254	0.743693	0.319573
AT3G12250	TGA6	0.62276	0.685129	1.22222	0.623567
AT4G18170	WRKY28	1.07294	0.149739	0.793529	0.518049
AT2G46400	WRKY46	0.560455	0.185385	1.26296	0.000657153
AT5G49520	WRKY48	1.02593	0.0251555	-0.0582867	0.135253
AT3G56400	WRKY70	0.560455	0.521242	1.26296	0.0362003
AT5G46350	WRKY8	1.02593	0.221597	-0.0582867	0.974163

## Sheet: JA
Supporting Table 4 Expression of JA-related genes 24 h after tZ or BAPA application. Fold changes (FC) are in comparison to DMSO control. Significant DEGs (p ≤ 0.05) are shown in bold, p-values are calculated according to Benjamini-Hochberg. NA indicates read counts that were too low to establish statistical significance.																							SA marker genes for BAPA and tZ versus DMSO - bold ones are significant	SA marker genes for BAPA and tZ versus DMSO - bold ones are significant	SA marker genes for BAPA and tZ versus DMSO - bold ones are significant	SA marker genes for BAPA and tZ versus DMSO - bold ones are significant	SA marker genes for BAPA and tZ versus DMSO - bold ones are significant	SA marker genes for BAPA and tZ versus DMSO - bold ones are significant	SA marker genes for BAPA and tZ versus DMSO - bold ones are significant	SA marker genes for BAPA and tZ versus DMSO - bold ones are significant	SA marker genes for BAPA and tZ versus DMSO - bold ones are significant	SA marker genes for BAPA and tZ versus DMSO - bold ones are significant	SA marker genes for BAPA and tZ versus DMSO - bold ones are significant	SA marker genes for BAPA and tZ versus DMSO - bold ones are significant	SA marker genes for BAPA and tZ versus DMSO - bold ones are significant	SA marker genes for BAPA and tZ versus DMSO - bold ones are significant	SA marker genes for BAPA and tZ versus DMSO - bold ones are significant	SA marker genes for BAPA and tZ versus DMSO - bold ones are significant	SA marker genes for BAPA and tZ versus DMSO - bold ones are significant	SA marker genes for BAPA and tZ versus DMSO - bold ones are significant	SA marker genes for BAPA and tZ versus DMSO - bold ones are significant	SA marker genes for BAPA and tZ versus DMSO - bold ones are significant	SA marker genes for BAPA and tZ versus DMSO - bold ones are significant	SA marker genes for BAPA and tZ versus DMSO - bold ones are significant	SA marker genes for BAPA and tZ versus DMSO - bold ones are significant	SA marker genes for BAPA and tZ versus DMSO - bold ones are significant	SA marker genes for BAPA and tZ versus DMSO - bold ones are significant	SA marker genes for BAPA and tZ versus DMSO - bold ones are significant	SA marker genes for BAPA and tZ versus DMSO - bold ones are significant
		tZ		BAPA
AGI	Gene Names	log2 FC	p-value	log2 FC	p-value
At3g25770	AOC2	0.311857	0.775569	0.403173	0.684218
At5g42650	AOS	-0.174375	0.699712	0.0502726	0.933306
AT2G39940	COI1	-0.133254	0.208084	-0.0475683	0.753443
AT2G44810	DAD	-0.652658	NA	-0.418244	NA
AT1G05800	DGL	NA	NA	NA	NA
AT3G23240	ERF1	0.0151644	NA	0.959033	NA
AT2G29980	FAD3	0.0490295	0.927416	-0.190151	0.611107
AT3G11170	FAD7	-0.0846815	0.563178	-0.07841	0.596452
AT5G05580	FAD8	-0.24522	0.0686117	-0.267898	0.0336622
AT2G46370	JAR1	-0.289683	0.0768663	-0.0950504	0.701893
AT1G19180	JAZ1	0.617882	0.629936	0.648091	0.599175
AT5G13220	JAZ10	0.0838911	0.97735	-0.269887	0.923616
AT3G43440	JAZ11	-0.0896537	0.733737	-0.0135225	0.972442
AT5G20900	JAZ12	-0.0612413	0.889444	0.126605	0.725035
AT1G74950	JAZ2	0.0991828	0.850694	0.315015	0.377554
AT3G17860	JAZ3	0.269978	0.511233	0.417289	0.205073
AT1G48500	JAZ4	0.279574	0.873872	-0.119455	0.955568
AT1G17380	JAZ5	0.346751	0.826125	0.329275	0.835663
AT1G72450	JAZ6	0.3057	0.198264	-0.0113406	0.981273
AT2G34600	JAZ7	-0.283684	0.941306	1.11049	0.681968
AT1G30135	JAZ8	0.57034	NA	-0.25946	NA
AT1G70700	JAZ9	0.121204	0.932544	0.230346	0.851773
AT3G45140	LOX2	0.0267767	0.980845	0.165426	0.856948
AT1G17420	LOX3	0.0702714	0.859517	0.293138	0.224501
AT1G72520	LOX4	0.0936547	0.891513	1.34497	1.3601e-06
AT1G32640	MYC2, JIN1	NA	NA	NA	NA
AT5G46760	MYC3	-0.167762	0.322011	-0.117997	0.53943
AT4G17880	MYC4	-0.544106	0.000215622	-0.524904	0.000303719
AT4g28910	NINJA	-0.139208	0.542928	-0.145864	0.510327
AT2G06050	OPR3	-0.196999	0.833445	0.00860429	0.993838
At1g06160	ORA59	0.466352	0.609031	0.493724	0.575768
At5g44420	PDF1.2a	2.18114	0.0103618	1.44004	0.131767
[truncated: 5,000 more columns]

## Sheet: ROS
Supporting Table 4 Expression of ROS-related genes 24 h after tZ or BAPA application. Fold changes (FC) are compared to DMSO control. Significant DEGs (p ≤ 0.05) are shown in bold, p-values are calculated according to Benjamini-Hochberg. NA indicates read counts that were too low to establish statistical significance.
		tZ		BAPA
AGI	Gene Names	log2 FC	p-value	log2 FC	p-value
AT4G25100	FeSOD (FSD1)	-0.17377	0.379838	-0.0271045	0.933666
AT5G51100	FeSOD (FSD2)	0.46779	0.0986416	0.231536	0.547848
AT5G23310	FeSOD (FSD3)	0.119129	0.55728	-0.136491	0.491653
AT1G08830	Cu/ZnSOD (CSD1)	-0.184851	0.710831	-0.17856	0.717077
AT2G28190	Cu/ZnSOD (CSD2)	-0.571493	0.392542	-0.675598	0.260886
AT5G18100	Cu/ZnSOD (CSD3)	0.030492	0.907789	-0.15215	0.345005
AT3G10920	MnSOD (MSD1)	-0.108646	0.450444	-0.0476849	0.796595
AT3G56350	MnSOD-like	1.27092		0
AT1G07890	APX1	-0.205249	0.452473	-0.378443	0.0631017
AT3G09640	APX2	-2.11691		-1.16607
AT4G35000	APX3	-0.217536	0.00860628	-0.14696	0.109932
AT4G09010	APX4	0.0985107	0.681787	-0.113049	0.61552
AT4G35970	APX5	-0.467235	0.336252	0.0730767	0.927798
AT4G32320	APX6	-0.0164021	0.954411	0.00914941	0.976725
AT1G33660	APX7	NA	NA	NA	NA
AT4G08390	sTromal-APX	0.00606203	0.986397	-0.3129	0.0604829
AT1G77490	Thylakoid-APX	-0.0928239	0.678636	-0.0980633	0.648889
AT1G63940	MDAR1	-0.309323	0.00952465	-0.25072	0.0433924
AT3G09940	MDAR2	1.50448	0.00330989	1.19132	0.0276385
AT3G27820	MDAR3	-0.133733	0.406547	-0.137006	0.379169
AT3G52880	MDAR4	-0.0143584	0.928111	0.0366333	0.77052
AT5G03630	MDAR5	0.0112238	0.985089	0.194896	0.653618
AT5G16710	DHAR1	-0.0592861	0.80087	-0.0749074	0.730294
AT5G36270	DHAR2	NA	NA	NA	NA
AT1G75270	DHAR3	-0.310041	0.0596518	-0.294161	0.0738835
AT1G19550	DHAR4	NA	NA	NA	NA
AT1G19570	DHAR5	-0.478574	0.228051	-0.0453744	0.952009
AT3G24170	GR1	-0.186124	0.441596	-0.168551	0.491363
AT3G54660	GR2	-0.188901	0.119896	-0.12519	0.376376
AT1G20630	CAT1	0.731656	1.27143e-05	0.350837	0.084402
AT4G35090	CAT2	-0.357917	0.0397999	-0.312511	0.0763299
AT1G20620	CAT3	0.624512	0.00171416	0.469392	0.0256819
AT2G25080	GPX1	0.216583	0.221597	0.264653	0.0895832
AT2G31570	GPX2	0.168236	0.389728	-0.00699269	0.984486
AT2G43350	GPX3	0.0589649	0.843874	0.216049	0.25162
AT2G48150	GPX4	0.833155		-0.0146519
AT3G63080	GPX5	0.155518	0.622668	0.241056	0.35227
AT4G31870	GPX7	-0.294425	0.0442092	-0.325654	0.0192288
AT1G63460	GPX8	0.198624	0.498571	0.252681	0.32827
AT4G11600	Phospholipid GPX6	-0.219795	0.438428	-0.054793	0.898556
AT5G01600	Ferritin 1	0.598119	0.334074	-0.818144	0.116394
AT3G56090	Ferritin 2	0.202531	0.623556	-0.876054	0.000217642
AT2G40300	Ferritin 3	0.217646	0.551805	-0.660279	0.00475593
AT3G11050	Ferritin 4	-0.334889	NA	0.366825	NA
AT5G20230	Blue copper binding protein	2.3407	NA	1.2638	NA
AT1G72230	Blue copper protein, putative	-0.904706	0.0483413	-0.472788	0.414841
AT3G27200	Blue copper protein, putative	-0.519855	0.333957	-0.29087	0.658829
AT3G60280	Blue copper-binding protein III	NA	NA	NA	NA
AT4G12880	Blue copper-binding protein, 15K (lamin)	-0.569871	5.65878e-05	-0.395388	0.00902452
AT5G26330	Copper binding - like protein	-0.760019	0.000602327	-0.411295	0.112103
AT2G33740	Copper-binding protein CUtA	-0.0911781	0.692069	-0.0480716	0.860575
AT4G28365	Copper-binding protein-like	NA	NA	NA	NA
AT2G31050	putative blue copper-binding protein	NA	NA	NA	NA
AT5G07390	NADPH oxidase (RbohA)	NA	NA	NA	NA
AT1G09090	NADPH oxidase (RbohB)	NA	NA	NA	NA
AT5G51060	NADPH oxidase (RbohC)	0.816294	0.555057	-0.782261	0.605887
AT5G47910	NADPH oxidase (RbohD)	-0.120331	0.541519	0.256708	0.0636325
AT1G19230	NADPH oxidase (RbohE)	0.185806	0.914553	0.0597941	0.976137
AT1G64060	NADPH oxidase (RbohF)	-0.20213	0.377723	-0.0703115	0.826614
AT4G25090	NADPH oxidase (RbohG)	0.00335365	NA	-1.07791	NA
AT5G60010	NADPH oxidase (RbohH)	NA	NA	NA	NA
AT4G11230	NADPH oxidase (RbohI)	-1.22642	NA	-0.385164	NA
AT3G45810	NADPH oxidase (RbohJ)	NA	NA	NA	NA
AT5G23980	Acyltransferase	0.982648	0.047294	0.471009	0.488598
AT1G01590	Ferric-chelate reductase (FRO1)	-0.90406	0.12423	-0.159163	0.87304
AT1G01580	Ferric-chelate reductase (FRO2)	-0.398261	0.479374	0.11616	0.883256
AT5G23990	Ferric-chelate reductase (FRO5)	NA	NA	1.50527	NA
AT5G49730	Ferric reductase-like (NADPH oxidase like) (FRO6)	0.745922	0.0139572	0.68563	0.0230604
AT5G49740	Ferric-chelate reductase (FRO7)	0.356492	0.390947	0.341159	0.409705
AT5G50160	Ferric reductase-like (NADPH oxidase like) (FRO8)	0.11092	0.694582	0.187999	0.410767
AT5G67590	NADH-ubiquinone oxidoreductase	-0.145386	0.170365	-0.127805	0.243662
AT1G23020	putative NADPH oxidase flavocytochrome	0.0241004	0.970043	0.14381	0.762748
AT1G32350	AOX putative	5.81922	NA	0.543552	NA
AT3G22370	AOX1A	-0.268396	0.123868	-0.131292	0.567723
AT3G22360	AOX1B	1.27092	NA	NA	NA
AT3G27620	AOX1C	0.162403	0.943603	-0.314894	0.885282
AT5G64210	AOX2	-1.51018	NA	-1.27576	NA
AT4G22260	ImmuTans	-0.0402199	0.866664	0.00194693	0.994597
AT1G48130	1-Cys PrxR	NA	NA	NA	NA
AT3G11630	2-cys PrxR A	-0.0857743	0.740182	-0.210713	0.239858
AT5G06290	2-cys PrxR B	-0.0868429	0.776744	-0.137577	0.5961
AT3G06050	2-cys PrxR F	-0.0706331	0.707657	-0.00955173	0.973335
AT3G26060	PrxR Q	-0.039931	0.904328	-0.166834	0.42731
AT1G65990	Type 2 PrxR A	NA	NA	NA	NA
AT1G65980	Type 2 PrxR B	-0.168681	0.418314	-0.0209393	0.952668
AT1G65970	Type 2 PrxR C	3.82124	NA	-3.06262	NA
AT1G60740	Type 2 PrxR D	2.14322	NA	NA	NA
AT3G52960	Type 2 PrxR E	-0.253535	0.104212	-0.292262	0.0408974
AT3G03405	Type 2 PrxR -relayed	NA	NA	NA	NA
AT2G04700	Ferredoxin-yhioredoxin reducyase	-0.0799387	0.502761	-0.0212079	0.903146
AT1G62180	Phosphoadenylyl-sulfate reductase	-0.404427	0.00926859	-0.417142	0.00518069
AT1G43560	similar to Thioredoxin	0.0511078	0.859396	-0.121272	0.587612
AT1G31020	Thioredoxin family	0.0419438	0.921238	0.130814	0.684169
AT1G52990	Thioredoxin family	-0.320078	0.723684	-0.0177434	0.990004
AT1G53300	Thioredoxin family	-0.193966	0.105623	-0.141263	0.290109
AT1G76760	Thioredoxin family	-0.0968366	0.943443	0.0981016	0.943163
AT2G33270	Thioredoxin family	1.27092	NA	NA	NA
AT2G42580	Thioredoxin family	0.238132	0.60899	0.183486	0.711254
AT3G06730	Thioredoxin family	-0.0111821	0.977869	-0.0619909	0.852877
AT3G08710	Thioredoxin family	-0.206898	0.176194	-0.0277338	0.922633
AT3G20560	Thioredoxin family	-0.0752703	0.824047	0.0107943	0.980524
AT3G56420	Thioredoxin family	0.30913	NA	1.20476	NA
AT4G04950	Thioredoxin family	0.0235374	0.91083	-0.101983	0.4559
AT3G56420	Thioredoxin family	0.30913	NA	1.20476	NA
AT4G29670	Thioredoxin family	-0.0167214	0.938959	-0.096846	0.472306
AT4G32580	Thioredoxin family	2.18232	NA	NA	NA
AT4G37200	Thioredoxin family	-0.0416451	0.731751	-0.00589554	0.973785
AT2G40790	Thioredoxin H -related	1.0947	NA	1.03486	NA
AT3G51030	Thioredoxin H-Type 1 (TRX-H-1)	-0.161787	0.855125	-0.457843	0.493045
AT5G39950	Thioredoxin H-Type 2	-0.0800906	0.730583	0.123102	0.531938
AT5G42980	Thioredoxin H-Type 3	-0.255741	0.113723	-0.0353155	0.90925
AT1G19730	Thioredoxin H-Type 4 (TRX-H-4)	0.0351613	0.949853	0.168192	0.670082
AT1G45145	Thioredoxin H-Type 5 (TRX-H-5)	0.678059	0.176149	0.699508	0.142156
AT1G03680	Thioredoxin M-Type 1 (TRX-M1)	-0.108498	0.382374	-0.0925304	0.473015
AT4G03520	Thioredoxin M-Type 2	-0.0482808	0.776839	-0.0834421	0.550294
AT2G15570	Thioredoxin M-Type 3	0.150102	0.57425	0.073439	0.826114
AT3G15360	Thioredoxin M-Type 4	-0.277858	0.0107967	-0.171622	0.173777
AT4G35460	Thioredoxin reductase 1	-0.145596	0.407859	-0.23665	0.094724
AT2G17420	Thioredoxin reductase 2	-0.112371	0.488633	-0.0659752	0.731255
AT2G41680	Thioredoxin reductase, putative	-0.0779653	0.63212	-0.153819	0.198484
AT1G50320	Thioredoxin x	-0.227034	0.00525586	-0.162249	0.0656018
AT1G03020	Glutaredoxin family	-0.619736	0.226983	-0.9061	0.0369812
AT1G03850	Glutaredoxin family	2.32892	1.21132e-09	2.51318	9.19686e-12
AT1G06830	Glutaredoxin family	0.043352	0.954411	0.00107608	0.998803
AT1G28480	Glutaredoxin family	0.612507	0.688472	1.57787	0.104116
AT2G20270	Glutaredoxin family	-0.154013	0.391173	-0.200245	0.20412
AT2G30540	Glutaredoxin family	-0.282591	0.502559	-0.350596	0.358126
AT2G47870	Glutaredoxin family	-0.992036	0.326911	-0.948534	0.355219
AT2G47880	Glutaredoxin family	0.160718	0.862368	-0.054667	0.961497
AT3G02000	Glutaredoxin family	NA	NA	NA	NA
AT3G62930	Glutaredoxin family	-0.307769	0.594217	-0.485014	0.303191
AT3G62950	Glutaredoxin family	0.445461	0.304848	0.847762	0.00897945
AT3G62960	Glutaredoxin family	-0.310952	0.821252	-0.917493	0.37181
AT4G15660	Glutaredoxin family	-0.0558718	0.93689	0.0424827	0.95271
AT4G15660	Glutaredoxin family	-0.0558718	0.93689	0.0424827	0.95271
AT4G15680	Glutaredoxin family	-0.126537	0.804827	-0.0495324	0.935981
AT4G15690	Glutaredoxin family	0.0789301	0.831997	0.253326	0.302212
AT4G15700	Glutaredoxin family	0.0177163	0.977875	-0.00975888	0.989712
AT4G28730	Glutaredoxin family	-0.266368	0.0159909	-0.166194	0.198711
AT4G33040	Glutaredoxin family	-0.714511	0.000130382	-0.346377	0.125118
AT5G11930	Glutaredoxin family	-0.546473	0.232279	-0.414164	0.414419
AT5G14070	Glutaredoxin family	1.30267	NA	1.2233	NA
AT5G18600	Glutaredoxin family	0.164946	0.365075	0.13825	0.469058
AT1G77370	Glutaredoxin putative	0.0347619	0.937617	0.124524	0.694902
AT5G20500	Glutaredoxin putative	0.0939347	0.674391	0.0251864	0.933868
AT5G40370	Glutaredoxin putative	-0.12189	0.678537	0.048806	0.896342
AT5G63030	Glutaredoxin putative	-0.0621446	0.822163	0.200837	0.259282
AT3G11920	Glutaredoxin-related	NA	NA	NA	NA
AT1G05240	PRX1	0.321035	NA	0.868205	NA
AT1G05250	PRX2	NA	NA	NA	NA
AT1G05260	PRX3	-1.50865	NA	-0.312466	NA
AT1G14540	PRX4	2.34053	0.11643	4.31521	0.000149257
AT1G14550	PRX5	NA	NA	NA	NA
AT1G24110	PRX6	NA	NA	NA	NA
AT1G30870	PRX7	1.27092	NA	NA	NA
AT1G34510	PRX8	NA	NA	NA	NA
AT1G44970	PRX9	0.309131	NA	1.54358	NA
AT1G49570	PRX10	NA	NA	NA	NA
AT1G68850	PRX11	0.32369	NA	0.275251	NA
AT1G71695	PRX12	-0.213498	0.243111	-0.0575342	0.836926
AT1G77100	PRX13	NA	NA	NA	NA
AT2G18140	PRX14	NA	NA	NA	NA
AT2G18150	PRX15	NA	NA	1.50527	NA
AT2G18980	PRX16	-0.250548	NA	-1.08597	NA
AT2G22420	PRX17	0.402135	0.468665	0.178235	0.810746
AT2G24800	PRX18	NA	NA	NA	NA
AT2G34060	PRX19	0.106995	0.863963	-0.00856655	0.991498
AT2G35380	PRX20	0.101247	NA	0.382574	NA
AT2G37130	PRX21	-0.188344	0.866812	0.136081	0.911701
AT2G38380	PRX22	2.12487	NA	0.676162	NA
AT2G38390	PRX23	-0.652658	NA	-0.418254	NA
AT2G39040	PRX24	NA	NA	NA	NA
AT2G41480	PRX25	-0.182314	0.845349	0.170604	0.854166
AT2G43480	PRX26	1.27092	NA	NA	NA
AT3G01190	PRX27	NA	NA	2.51572	NA
AT3G03670	PRX28	NA	NA	NA	NA
AT3G17070	PRX29	-0.240797	0.325166	0.0743464	0.834297
AT3G21770	PRX30	0.00296482	NA	0.779814	NA
AT3G28200	PRX31	-0.176265	0.448895	-0.566116	0.000167031
AT3G32980	PRX32	-0.238829	0.733276	-0.281949	0.673472
AT3G49110	PRX33	2.1162	NA	1.31831	NA
AT3G49120	PRX34	1.3876	0.0315131	0.609121	0.490389
AT3G49960	PRX35	-0.253518	NA	-0.195517	NA
AT3G50990	PRX36	NA	NA	NA	NA
AT4G08770	PRX37	4.95273	NA	2.46373	NA
AT4G08780	PRX38	-0.530825	NA	1.26937	NA
AT4G11290	PRX39	1.92185	NA	0.907507	NA
AT4G16270	PRX40	0.49546	NA	0.856929	NA
AT4G17690	PRX41	3.28911	NA	NA	NA
AT4G21960	PRX42	-0.451361	9.01309e-06	-0.040111	0.857993
AT4G25980	PRX43	-0.382715	0.820885	-0.529434	0.736238
AT4G26010	PRX44	1.41164	NA	-1.22436	NA
AT4G30170	PRX45	NA	NA	NA	NA
AT4G31760	PRX46	2.77643	NA	1.5053	NA
AT4G33420	PRX47	0.218344	0.849758	-0.115279	0.932814
AT4G33870	PRX48	1.27092	NA	NA	NA
AT4G36430	PRX49	0.877224	NA	-1.59656	NA
AT4G37520	PRX50	0.460281	0.0237532	0.530216	0.00539202
AT4G37530	PRX51	0.45687	0.220129	0.170923	0.747778
AT5G05340	PRX52	1.96835	0.724639	-0.82464	0.907141
AT5G06720	PRX53	0.0925487	NA	0.367886	NA
AT5G06730	PRX54	0.309132	NA	2.02979	NA
AT5G14130	PRX55	NA	NA	NA	NA
AT5G15180	PRX56	0.383063	NA	0.785002	NA
AT5G17820	PRX57	NA	NA	NA	NA
AT5G19880	PRX58	3.49424	NA	NA	NA
AT5G19890	PRX59	NA	NA	NA	NA
AT5G22410	PRX60	NA	NA	NA	NA
AT5G24070	PRX61	NA	NA	NA	NA
AT5G39580	PRX62	4.95969	NA	2.50249	NA
AT5G40150	PRX63	-0.67609	0.000456857	-0.318268	0.180548
AT5G42180	PRX64	-0.698966	NA	-1.94544	NA
AT5G47000	PRX65	NA	NA	NA	NA
AT5G51890	PRX66	-0.549523	0.221275	0.0705181	0.931098
AT5G58390	PRX67	-0.00428785	0.996903	-0.363898	0.624194
AT5G58400	PRX68	NA	NA	NA	NA
AT5G64100	PRX69	-0.706686	NA	0.53838	NA
AT5G64110	PRX70	NA	NA	1.50528	NA
AT5G64120	PRX71	0.894263	0.202502	0.418945	0.655812
AT5G66390	PRX72	0.0217305	NA	1.20174	NA
AT5G67400	PRX73	NA	NA	NA	NA
AT5G59820	ZAT12	0.454095	0.658816	0.917086	0.217778
AT3G61190	BAP1	0.760717	0.264784	1.15759	0.0351821
AT3G25250	OXI1	1.52079	0.139287	1.99711	0.0238815
