# Supplementary material for: Chemically Induced Resistance to Pathogen Infection in Arabidopsis by Cytokinin (Trans‐Zeatin) and an Aromatic Cytokinin Arabinoside
Source: Mol Plant Pathol. 2026 Jan 9;27(1):e70200. doi: 10.1111/mpp.70200 (PMC12789194; doi:10.1111/mpp.70200)
Supplement: Supplementary file 6 — Table S5: Phytohormone concentrations 24 h after tZ or BAPA application. [file MPP-27-e70200-s002.xlsx]

## Sheet: Cytokinins
Supporting Table 5 Phytohormone concentrations 24 h after tZ or BAPA application. Data are given as pmol/g FW ± SD. Green numbers are coefficients of variation (%). n = 4, < LOD = under limit of detection
The effect of treatments was tested by one-way ANOVA and Dunnet's post-hoc with DMSO as a control. Significant changes are marked with blue background. Significance codes are p = 0 ‘****’ 0.0001 ‘***’ 0.001 ‘**’ 0.01 ‘*’ 0.05 ‘ ’ 1.
Treatment	tZ				tZR				tZOG				tZROG				tZ7G				tZ9G
DMSO	0.314641	0.306112	±	0.0994208	1.55638	1.70572	±	0.160076	3.12316	3.23016	±	0.106426	0.257458	0.233522	±	0.0424866	40.7977	42.8563	±	2.43989	13.4607	14.1677	±	1.1417
DMSO	0.442106			0.324785	1.89265			0.0938466	3.27027			0.0329475	0.181241			0.181939	46.2511			0.0569319	15.8539			0.0805845
DMSO	0.251782				1.78419				3.36025				0.276912				41.4122				13.8882
DMSO	0.215921				1.58965				3.16694				0.218476				42.9643				13.4682
BAPA	0.208582	0.290909	±	0.0649632	1.10117	1.65019	±	0.417154	2.78223	3.29642	±	0.356712	0.221599	0.224409	±	0.0259604	34.2599	42.8551	±	5.77776	12.5073	15.2535	±	1.93239
BAPA	0.364347			0.223311	1.60412			0.252791	3.41203			0.108212	0.203498			0.115683	46.7668			0.134821	16.5696			0.126685
BAPA	0.310359				2.09167				3.38495				0.210821				45.1701				15.2958
BAPA	0.28035				1.80382				3.60648				0.261719				45.2235				16.6416
tZ	271.786	390.053	±	90.6298	3.06618	6.09319	±	2.89788	4.1161	4.42745	±	0.336489	0.277922	0.323181	±	0.0307184	52.5037	61.3834	±	7.268	17.4949	20.474	±	2.79152
tZ	367.071			0.232353	9.81856			0.475594	4.42882			0.0760007	0.338903			0.0950501	63.4361			0.118403	23.6761			0.136345
tZ	469.346			****	6.72078			**	4.27043			***	0.330915			**	69.9011			**	21.8158			**
tZ	452.01				4.76724				4.89444				0.344986				59.6929				18.909
Treatment	cZ				cZR				cZOG				cZROG				cZ7G				cZ9G
DMSO	0.0718508	0.0575088	±	0.00980515	0.255037	0.215083	±	0.0268942	1.74669	2.55253	±	0.693167	1.17449	1.2346	±	0.104008	4.85868	5.29079	±	0.378152	< LOD
DMSO	0.0520052			0.170498	0.206813			0.125041	2.27856			0.271561	1.17925			0.0842441	5.51942			0.0714735	< LOD
DMSO	0.0505031				0.20051				3.3513				1.39008				5.68348				< LOD
DMSO	0.0556759				0.197972				2.83356				1.19458				5.10159				< LOD
BAPA	0.0530212	0.0473323	±	0.00596859	0.190267	0.18797	±	0.0263116	2.49899	2.79825	±	0.333862	1.12677	1.13417	±	0.0493745	4.92948	4.5585	±	1.11776	< LOD
BAPA	0.0439922			0.1261	0.154551			0.139977	2.53618			0.119311	1.0757			0.0435334	4.85012			0.245205	< LOD
BAPA	0.0516621				0.188194				3.17537				1.13824				5.51288				< LOD
BAPA	0.0406536				0.218869				2.98246				1.196				2.9415				< LOD
tZ	0.130014	0.160317	±	0.0890991	0.249692	0.189937	±	0.0560772	4.59646	3.20995	±	0.938858	1.02417	1.0757	±	0.0629116	5.34688	4.67409	±	0.664859	< LOD
tZ	0.0590635			0.555769	0.139712			0.29524	2.79654			0.292484	1.14417			0.0584845	3.83108			0.142244	< LOD
tZ	0.181418			*	0.144581				2.52645				1.02039			*	4.48688				< LOD
tZ	0.270771				0.225764				2.92034				1.11406				5.03151				< LOD
Treatment	DHZ				DHZR				DHZOG				DHZROG				DHZ7G				DHZ9G
DMSO	< LOD				0.102292	0.0969184	±	0.00451309	< LOD				0.0914576	0.0903099	±	0.0186682	3.69386	3.78147	±	0.146827	< LOD
DMSO	< LOD				0.0978968			0.0465658	< LOD				0.0681777			0.206713	3.96952			0.038828	< LOD
DMSO	< LOD				0.0960992				< LOD				0.113728				3.64017				< LOD
DMSO	< LOD				0.0913862				< LOD				0.0878759				3.82235				< LOD
BAPA	< LOD				0.565229	0.201912	±	0.242678	< LOD				0.0885988	0.0862625	±	0.0056188	3.3504	3.53106	±	0.545868	< LOD
BAPA	< LOD				0.0701235			1.2019	< LOD				0.079961			0.0651361	4.01953			0.15459	< LOD
BAPA	< LOD				0.0702052				< LOD				0.0836799				3.91348				< LOD
BAPA	< LOD				0.102092				< LOD				0.0928105				2.84082				< LOD
tZ	0.743317	0.541749	±	0.288935	0.175654	0.226728	±	0.0402381	< LOD				0.0923023	0.0876561	±	0.00661528	4.43732	4.1693	±	0.403136	< LOD
tZ	0.114314			0.533338	0.270582			0.177473	< LOD				0.0929298			0.0754685	3.58328			0.0966915	< LOD
tZ	0.68308			**	0.242577				< LOD				0.0867388				4.43255				< LOD
tZ	0.626283				0.2181				< LOD				0.0786536				4.22407				< LOD
Treatment	iP				iPR												iP7G				iP9G
DMSO	1.2878	0.592164	±	0.473532	1.20776	1.3435	±	0.136565									11.7747	13.3058	±	1.0961	1.36779	1.38292	±	0.040832
DMSO	0.488357			0.799662	1.51427			0.101649									13.9637			0.082378	1.34238			0.0295259
DMSO	0.334207				1.38823												14.2147				1.43886
DMSO	0.258293				1.26374												13.27				1.38266
BAPA	0.11623	0.199752	±	0.109694	1.25526	1.56561	±	0.286748									11.0572	13.2705	±	1.96622	1.22575	1.49333	±	0.337033
BAPA	0.116005			0.549153	1.38854			0.183153									12.3616			0.148164	1.2944			0.225693
BAPA	0.347103				1.79921												14.1248				1.97233
BAPA	0.21967				1.81945												15.5385				1.48084
tZ	3.33626	1.82805	±	1.04501	2.10479	1.71001	±	0.336284									13.4382	13.2888	±	0.104218	1.30024	1.29997	±	0.0225705
tZ	0.924605			0.571656	1.66835			0.196656									13.2005			0.00784252	1.30874			0.0173623
tZ	1.49116			*	1.28919												13.2759				1.26889
tZ	1.56016				1.77771												13.2406				1.322

## Sheet: Auxins & precursors
Supporting Table 5 Phytohormone concentrations 24 h after tZ or BAPA application. Data are given as pmol/g FW ± SD. Green numbers are coefficients of variation (%). n = 4, < LOD = under limit of detection
The effect of treatments was tested by one-way ANOVA and Dunnet's post-hoc with DMSO as a control. Significant changes are marked with blue background. Significance codes are p = 0 ‘****’ 0.0001 ‘***’ 0.001 ‘**’ 0.01 ‘*’ 0.05 ‘ ’ 1.
Treatment	TRP				ANT				IAM				IAN				IAA				oxIAA				IAAsp
DMSO	6341.5	6415.73	±	200.493	18.3577	25.4408	±	5.6228	18.057	9.68919	±	6.6113	1918.09	2006.7	±	276.986	284.808	484.236	±	516.851	16.806	23.8327	±	12.428	39.3504	37.4295	±	2.48586
DMSO	6701.46			0.0312502	27.7838			0.221015	4.85266			0.682338	2191.13			0.13803	1220.37			1.06735	41.9539			0.521469	38.8256			0.0664144
DMSO	6384.41				24.0724				11.8909				2261.87				21.3177				14.8162				33.8477
DMSO	6235.57				31.5495				3.95617				1655.72				410.448				21.7548				37.6941
BAPA	7402.91	7014.93	±	288.315	22.1485	29.0594	±	4.96807	88.3739	149.624	±	238.051	3157.05	3422.41	±	1394.78	28.8585	204.867	±	305.541	12.6142	21.5495	±	13.28	38.3276	39.5073	±	7.2073
BAPA	6794.89			0.0411002	31.4476			0.170962	3.9526			1.59099	3089.18			0.407543	662.097			1.49141	40.7095			0.616254	44.7127			0.18243
BAPA	6796.19				33.5959				501.706				5376.34				79.8131				12.5736				45.2159
BAPA	7065.74				29.0457				4.46452				2067.08				48.6996				20.3006				29.7728
tZ	6410.02	5612.92	±	777.738	26.2124	29.8514	±	4.26147	6.48138	11.0316	±	13.9525	2894.47	3039.19	±	977.577	72.567	109.193	±	136.85	21.649	22.0981	±	6.69923	41.0216	39.6692	±	6.02146
tZ	4745.52			0.138562	26.8276			0.142756	2.11378			1.26478	2191.65			0.321657	14.1799			1.25329	19.5114			0.303159	34.5542			0.151792
tZ	5187.41				35.4075				31.7851				2631.05				38.7214				15.7693				35.4799
tZ	6108.71				30.958				3.74604				4439.59				311.304				31.4625				47.621

## Sheet: Jasmonates, abscisates, SA
Supporting Table 5 Phytohormone concentrations 24 h after tZ or BAPA application. Data are given as pmol/g FW ± SD. Green numbers are coefficients of variation (%). n = 4, < LOD = under limit of detection
The effect of treatments was tested by one-way ANOVA and Dunnet's post-hoc with DMSO as a control. Significant changes are marked with blue background. Significance codes are p = 0 ‘****’ 0.0001 ‘***’ 0.001 ‘**’ 0.01 ‘*’ 0.05 ‘ ’ 1.
Treatment	cisOPDA				dnOPDA				JA				ABA				PA				SA
DMSO	1549.18	1703.05	±	487.251	104.058	88.493	±	41.1504	6.04784	10.7042	±	3.65495	6.94444	6.59076	±	0.621454	6.66413	6.38548	±	0.53748	250.2	343.863	±	71.6632
DMSO	2381.61			0.286104	137.02			0.465013	13.7607			0.341449	6.79158			0.0942917	5.9405			0.0841722	379.944			0.208407
DMSO	1228.02				41.7998				9.53288				5.66564				7.00585				329.791
DMSO	1653.4				71.0946				13.4755				6.96138				5.93146				415.516
BAPA	2054.82	2110.98	±	318.229	85.153	113.765	±	42.1155	9.66671	13.0994	±	3.47584	6.19193	6.81755	±	0.486384	5.16985	5.58013	±	0.669285	298.105	342.201	±	57.1915
BAPA	2542.95			0.150749	166.882			0.370198	16.756			0.265344	7.37761			0.071343	5.54133			0.119941	407.902			0.167128
BAPA	1775.7				75.2364				15.3396				6.81495				6.53719				290.667
BAPA	2070.46				127.788				10.6353				6.88569				5.07216				372.131
tZ	2573.98	2360.83	±	242.492	188.127	161.136	±	18.0397	13.5973	11.3715	±	1.70902	9.16068	9.4164	±	0.810903	5.46024	7.06518	±	1.91397	301.202	317.431	±	116.039
tZ	2221.74			0.102715	152.881			0.111954	9.44925			0.15029	9.52446			0.0861161	5.52474			0.270901	413.025			0.365558
tZ	2090.47				153.198			*	11.0368				8.51947			***	7.89815				159.756
tZ	2557.14				150.336				11.4027				10.461				9.37757				395.74

## Sheet: Gibberellins
Supporting Table 5 Phytohormone concentrations 24 h after tZ or BAPA application. Data are given as pmol/g FW ± SD. Green numbers are coefficients of variation (%). n = 4, < LOD = under limit of detection
The effect of treatments was tested by one-way ANOVA and Dunnet's post-hoc with DMSO as a control. Significant changes are marked with blue background. Significance codes are p = 0 ‘****’ 0.0001 ‘***’ 0.001 ‘**’ 0.01 ‘*’ 0.05 ‘ ’ 1.
Treatment	GA34
DMSO	0.589376	0.547936	±	0.0833305
DMSO	0.46083			0.152081
DMSO	0.498367
DMSO	0.643172
BAPA	0.508209	0.464615	±	0.179687
BAPA	0.203589			0.386744
BAPA	0.613263
BAPA	0.533399
tZ	0.620021	0.658408	±	0.0316221
tZ	0.651666			0.0480282
tZ	0.69618
tZ	0.665764

## Sheet: List of compounds
Phytohormone family	Compound name	Abbreviation
CYTOKININS	trans-zeatin	tZ
	trans-zeatin riboside	tZR
	trans-zeatin-9-glucoside	tZ9G
	trans-zeatin-7-glucoside	tZ7G
	trans-zeatin-O-glucoside	tZOG
	trans-zeatin riboside-O-glucoside	tZROG
	dihydrozeatin	DHZ
	dihydrozeatin riboside	DHZR
	dihydrozeatin-9-glucoside	DHZ9G
	dihydrozeatin-7-glucoside	DHZ7G
	dihydrozeatin-O-glucoside	DHZOG
	dihydrozeatin riboside-O-glucoside	DHZROG
	cis-zeatin	cZ
	cis-zeatin riboside	cZR
	cis-zeatin-9-glucoside	cZ9G
	cis-zeatin-O-glucoside	cZOG
	cis-zeatin riboside-O-glucoside	cZROG
	isopentenyladenine	iP
	isopentenyladenine riboside	iPR
	isopentenyladenine-9-glucoside	iP9G
	isopentenyladenine-7-glucoside	iP7G
AUXINS	tryptophan	TRP
	indol-3-acetamid	IAM
	2-oxoindole-3-acetic acid	oxIAA
	anthranilic acid	ANT
	indol-3-acetic acid	IAA
	indole-3-acetonitrile	IAN
	IAA-aspartate	IAA-Asp
JASMONATES	jasmonic acid	JA
	cis-12-oxo-phytodienoic acid	cisOPDA
	dinor-12-oxo-phytodienoic acid	dnOPDA
SALICYLIC ACID	salicylic acid	SA
ABSCISATES	abscisic acid	ABA
	phaseic acid	PA
GIBBERELLINS	Gibberellin 34	GA 34
